# Supplementary material for: Integrated omics analysis of the cellulose co-degradation network of Chaetomium thermophilum
Source: Biotechnol Biofuels Bioprod. 2026 Jan 24;19:19. doi: 10.1186/s13068-026-02741-x (PMC12911045; doi:10.1186/s13068-026-02741-x)
Supplement: Supplementary file 2 — Supplementary material 2. [file 13068_2026_2741_MOESM2_ESM.xlsx]

## Sheet: 1
Genomic analysis of carbohydrate enzyme
Substrate	Enzyme activity	Family	Gene_name	Accession	Signal P (Y; Present)	Transcriptome (Not transcribed; No)	Proteome (Not secreted; No)
Cellulose	LPMO	AA9	CTHT_0007530	G0RYQ6	Y
			CTHT_0017990	G0S2P5	Y	No	No
			CTHT_0049120	G0SB71	Y
			CTHT_0003950	G0RZR9	Y
			CTHT_0034730	G0S6F4	Y		No
			CTHT_0011110	G0S0S9	Y
			CTHT_0022130	G0S408	Y
			CTHT_0000930	G0RYX6	N
			CTHT_0052310	G0SDM5	Y
			CTHT_0068920	G0SH69	Y
			CTHT_0031380	G0S4L0	Y
			CTHT_0072140	G0SFU2	Y		No
			CTHT_0025030	G0S5P8	N
			CTHT_0040570	G0SA07	N
			CTHT_0021940	G0S3Z1	Y	No	No
			CTHT_0034920	G0S6H3	Y
			CTHT_0032180	G0S4Z2	N	No	No
			CTHT_0071950	G0SFS5	N		No
	Cellobiose dehydrogenase	AA3+AA8	CTHT_0022390	G0S434	Y
			CTHT_0020370	G0S3B0	Y
	GMC oxidoreductase	AA3-2	CTHT_0048040	G0SAW6	Y
			CTHT_0037940	G0S886	N	No	No
			CTHT_0007780	G0RYT0	N
			CTHT_0027980	G0S7F7	N		No
			CTHT_0018560	G0S2U9	N		No
			CTHT_0064680	G0SG15	Y
			CTHT_0047270	G0S9V1	Y
			CTHT_0000450	G0RXU8	Y	No	No
	Cellobiohydrolase	GH7	CTHT_0007770	G0RYS9	Y
			CTHT_0031000	G0S477	Y
			CTHT_0053720	G0SBI7	Y	No	No
		GH6	CTHT_0050750	G0SD43	Y
			CTHT_0045200	G0S9B2	Y
	β-1,4-glucosidase	GH3	CTHT_0022080	G0S404	N
			CTHT_0064940	G0SG40	Y
			CTHT_0046670	G0S9P9	N
			CTHT_0065450	G0SG87	Y
			CTHT_0010430	G0S0L4	N
			CTHT_0062590	G0SE64	N		No
			CTHT_0057440	G0SCJ3	N		No
		GH1	CTHT_0070390	G0SHK8	N
	β-1,4-endoglucanase	GH5	CTHT_0055880	G0SC45	Y
			CTHT_0020380	G0S3B1	N	No	No
			CTHT_0056210	G0SC75	N		No
			CTHT_0016580	G0S2A8	N		No
			CTHT_0027670	G0S773	N	No	No
		GH45	CTHT_0045500	G0S9D9	Y
			CTHT_0060530	G0SF22	Y	No
		GH6	CTHT_0042000	G0SAE6	Y
		GH7	CTHT_0045780	G0S9G3	Y
		GH12	CTHT_0021970	G0S3Z4	Y		No
Xylan	β-1,4-Endoxylanase	GH10	CTHT_0039870	G0S8P5	Y
			CTHT_0050050	G0SBF1	Y
			CTHT_0046900	G0S9R7	Y	No	No
			CTHT_0062600	G0SE65	Y	No	No
		GH11	CTHT_0042130	G0SAF9	Y
			CTHT_0000980	G0RYY1	Y	No
			CTHT_0049750	G0SBC5	Y		No
			CTHT_0047500	G0S9X3	Y
	β-1,4-Xylosidase	GH43	CTHT_0011440	G0S0W1	N
			CTHT_0064690	G0SG16	N		No
			CTHT_0017270	G0S2H7	Y
	Acetylxylan esterase	CE3	CTHT_0035760	G0S711	Y		No
			CTHT_0046710	G0S9Q3	Y	No	No
			CTHT_0045680	G0S9F4	Y		No
			CTHT_0020220	G0S398	N		No
		CE5	CTHT_0050130	G0SBF9	Y
			CTHT_0064760	G0SG23	N	No
		CE1	CTHT_0055310	G0SBZ2	Y
			CTHT_0019650	G0S349	Y
	α-Glucuronidase	GH67	CTHT_0015150	G0S1X2	Y
		GH115	CTHT_0018210	G0S2R7	Y
	Feruloyl esterase	CE1	CTHT_0015630	G0S216	Y
			CTHT_0064590	G0SG06	Y
	α-Arabinofuranosidase	GH43	CTHT_0005610	G0RY67	Y
			CTHT_0066620	G0SGK1	N		No
			CTHT_0020850	G0S3F7	N
		GH62	CTHT_0034750	G0S6F6	Y
			CTHT_0021420	G0S3I9	Y		No
β-1,3; 1,4-glucan	1,3-β-Endoglucanase	GH16	CTHT_0040700	G0SA20	Y
			CTHT_0052110	G0SDK5	Y
			CTHT_0047340	G0S9V7	Y
			CTHT_0059820	G0SEV3	Y	No	No
			CTHT_0061190	G0SF88	N		No
			CTHT_0057720	G0SCM1	Y
			CTHT_0072510	G0SFX7	Y
			CTHT_0025170	G0S5R2	Y
			CTHT_0010520	G0S0M3	Y
			CTHT_0010860	G0S0Q4	N		No
			CTHT_0023010	G0S4P0	Y
		GH17	CTHT_0059730	G0SEU4	Y
			CTHT_0071830	G0SFR4	Y
			CTHT_0003990	G0RZS2	N
		GH55	CTHT_0049590	G0SBB1	Y	No	No
		GH81	CTHT_0042220	G0SAG7	N
		GH128	CTHT_0064700	G0SG17	Y
			CTHT_0008360	G0S012	Y
		GH131	CTHT_0001080	G0RYZ1	Y
			CTHT_0073070	G0SHR2	Y
	1,3-β-Exodoglucanase	GH55	CTHT_0010750	G0S0P4	Y	No	No
			CTHT_0021860	G0S3N2	Y
			CTHT_0043120	G0SAQ5	N
		GH132	CTHT_0034360	G0S667	Y
（Galacto）mannan	β-1,4-Endomannase	GH5	CTHT_0000550	G0RYT9	Y
		GH26	CTHT_0011220	G0S0U0	Y
	β-1,4-Mannosidase	GH2	CTHT_0073870	G0SHY9	N
Xyloglucan	β-1,4-Endoglucanase	GH74	CTHT_0040730	G0SA22	Y
Pectin	Pectate lyase	PL3	CTHT_0045470	G0S9D6	Y
			CTHT_0049540	G0SBA7	Y
		PL1	CTHT_0019340	G0S320	Y		No
	Exopolygalacturonase	GH28	CTHT_0061530	G0SFC2	Y
	β-1,4-Galactosidase	GH2	CTHT_0040740	G0SA23	N		No
		GH35	CTHT_0014440	G0S1Q5	N		No
	Rhamnogalacturonate lyase		CTHT_0046480	G0S9N0	Y
	Pectin methylesterase	CE8	CTHT_0037600	G0S800	Y
	Carbohydrate esterase	CE15	CTHT_0050590	G0SD28	Y
			CTHT_0018150	G0S2R1	Y
		CE16	CTHT_0038570	G0S8M1	Y
			CTHT_0019690	G0S353	N
	Rhamnogalacturonan acetylesterase	CE12	CTHT_0011040	G0S0S2	Y
Chitin	Exo-1,4-beta-D-glucosaminidase	GH2	CTHT_0049390	G0SB94	Y
	Chitinase	GH18	CTHT_0012900	G0S1A4	Y
			CTHT_0048020	G0SAW4	N
			CTHT_0065540	G0SG96	N	No	No
			CTHT_0037570	G0S7Z7	N
			CTHT_0017780	G0S2M6	N
			CTHT_0056270	G0SC81	Y	No	No
			CTHT_0018850	G0S2X6	N		No
			CTHT_0065200	G0SG65	N		No
			CTHT_0058640	G0SCW8	N		No
	Endo-chitosanase	GH75	CTHT_0036340	G0S7C3	Y
	Beta-hexosaminidase	GH20	CTHT_0057690	G0SCL8	Y
	Chitin-binding protein	CBM18	CTHT_0010440	G0S0L5	N	No	No
			CTHT_0037300	G0S7X2	Y	No
	Deacetylase	CE4	CTHT_0024250	G0S5B8	N
			CTHT_0039210	G0S3X4	Y
			CTHT_0019820	G0S364	Y
			CTHT_0071730	G0SFQ5	N		No
Starch	Alpha-amylase	GH13	CTHT_0020660	G0S3D9	Y
			CTHT_0019970	G0S376	N		No
			CTHT_0071460	G0SFN2	N		No
		GH13	CTHT_0006230	G0RYC8	N		No
	Alpha-glucosidase	GH31	CTHT_0050770	G0SD45	Y
			CTHT_0064960	G0SG42	Y
			CTHT_0054960	G0SBV8	N		No
			CTHT_0031850	G0S4V9	N
		GH15	CTHT_0002240	G0RZA2	N
			CTHT_0060240	G0SEZ5	N		No
			CTHT_0020730	G0S3E5	N
Others	Beta-galactosidase	GH2	CTHT_0003910	G0RZR6	N	No	No
	1,3-beta-glucosidase	GH5	CTHT_0041420	G0SA91	N		No
	Glycoside hydrolase family 24	GH24	CTHT_0004310	G0RZV2	Y
	Glycoside hydrolase family 30	GH30	CTHT_0035200	G0S6Q3	Y		No
			CTHT_0024030	G0S544	N	No	No
	Trehalase	GH37	CTHT_0062430	G0SE50	N		No
			CTHT_0056580	G0SCB0	Y
	Alpha-mannosidase	GH38	CTHT_0067100	G0SGP6	N
	Mannosyl-oligosaccharide glucosidase	GH63	CTHT_0005930	G0RY98	N		No
	Alpha-1,3-glucanase	GH71	CTHT_0046460	G0S9M8	N		No
			CTHT_0003810	G0RZQ6	Y	No	No
	1,3-beta-glucanosyltransferase	GH72	CTHT_0035460	G0S6S8	Y
			CTHT_0068680	G0SH48	N
			CTHT_0015980	G0S249	Y
	Endo-1,6-alpha-mannosidase	GH76	CTHT_0000200	G0RXS3	Y		No
			CTHT_0061340	G0SFA3	Y		No
			CTHT_0025410	G0S5Y9	N
			CTHT_0038550	G0S8L9	N
			CTHT_0012430	G0S158	N
			CTHT_0012440	G0S159	Y
			CTHT_0020800	G0S3F2	Y
			CTHT_0063000	G0SE99	Y
			CTHT_0073320	G0SHT7	Y
			CTHT_0038080	G0S8A0	N
	Beta-glucuronidase	GH79	CTHT_0073520	G0SHV6	Y	No	No
	Alpha-1,2-mannosidase	GH92	CTHT_0042960	G0SAP0	N
	Dehydrogenase-like protein	GH93	CTHT_0020830	G0S3F5	N
	Glycoside hydrolase family 94	GH94	CTHT_0019620	G0S346	N
	D-xylose 1-dehydrogenase	GH109	CTHT_0008410	G0S017	N
	6-hairpin_glycosidase	GH125	CTHT_0047200	G0S9U4	Y
			CTHT_0034030	G0S635	Y
			CTHT_0057870	G0SCN6	N
	Glycoside hydrolase family 132	GH132	CTHT_0009310	G0S0A3	N
	Alpha-1,2-mannosidase	GH47	CTHT_0050430	G0SD16	N
			CTHT_0042150	G0SAG1	N
			CTHT_0068950	G0SH72	N
			CTHT_0016550	G0S2A6	Y
			CTHT_0054060	G0SBM0	N
			CTHT_0060640	G0SF33	N
	Mannosyl-oligosaccharide glucosidase	GH63	CTHT_0061620	G0SFD1	Y
Tolal		189			Y=114, N=75	Y=16, N=9	Y=24, N=35

## Sheet: 2
Transcriptomic data of carbohydrate enzyme (Mean value)
Gene_id	Gene_name	Signal_P	Gene_description	Cel_2 h	Cel_4 h	Cel_6 h	Cel_9 h	Cel_12 h	MCC_2 h	MCC_4 h	MCC_6 h	MCC_9 h	MCC_12 h
gene-CTHT_0000200	CTHT_0000200	Yes	hypothetical protein	49.5633	34.81	45.4467	68.91	67.7167	77.7667	38.4867	56.05	73.0933	64.2767
gene-CTHT_0000450	CTHT_0000450	Yes	hypothetical protein	0.036667	0.02	0.016667	0	0	0.07	0	0	0.126667	0.056667
gene-CTHT_0000550	CTHT_0000550	Yes	endo-1,4-beta-mannosidase-like protein	5.80333	2.15333	3.47333	2.2	0.786667	17.9967	740.33	1162.57	432.44	115.757
gene-CTHT_0000980	CTHT_0000980	Yes	endo-1,4-beta-xylanase-like protein	0.073333	0.353333	0.396667	0.396667	0.216667	0.82	0.273333	0.226667	1.55667	0.22
gene-CTHT_0001080	CTHT_0001080	Yes	hypothetical protein	1.53333	1.06	0.31	1.42	0.44	0.85	7.24667	27.3467	180.99	5.3
gene-CTHT_0003810	CTHT_0003810	Yes	alpha-1,3-glucanase-like protein	0	0	0	0.05	0	0.026667	0.05	0.053333	0.03	0
gene-CTHT_0003950	CTHT_0003950	Yes	putative cellulose binding protein	4.02	4.99667	2.36	5.97333	2.14667	8.74333	210.58	736.013	592.597	91.6367
gene-CTHT_0004310	CTHT_0004310	Yes	hypothetical protein	471.197	1048.6	3408.45	2431.46	1297.07	239.23	2375.38	9462.05	9605.88	6652.3
gene-CTHT_0005610	CTHT_0005610	Yes	hydrolase-like protein	2.59667	5.32	3.57333	4.66	2.65333	3.52	53.4367	98.5633	123.777	14.1867
gene-CTHT_0007530	CTHT_0007530	Yes	hypothetical protein	9.98333	18.6833	18.2667	18.4033	10.3233	20.84	277.62	809.37	714.02	154.627
gene-CTHT_0007770	CTHT_0007770	Yes	hypothetical protein	2.91	1.68667	3.83	5.67667	5.42	3.34333	5.05667	12.7967	1166.62	6.87333
gene-CTHT_0008360	CTHT_0008360	Yes	hypothetical protein	143.363	68.9067	62.9633	96.39	115.483	138.393	25.9	40.7967	64.5033	108.787
gene-CTHT_0010520	CTHT_0010520	Yes	hydrolase-like protein	115.483	116.39	191.99	284.853	277.193	112.88	125.473	244.66	288.19	307.983
gene-CTHT_0010750	CTHT_0010750	Yes	hypothetical protein	0.653333	0.246667	0.446667	0.996667	0.933333	1.23	0.19	0.593333	1.12667	0.933333
gene-CTHT_0011040	CTHT_0011040	Yes	rhamnogalacturonan acetylesterase-like protein	0.156667	0.253333	0.143333	0.153333	0.28	0.48	27.64	113.45	112.537	4.3
gene-CTHT_0011110	CTHT_0011110	Yes	lactonohydrolase-like protein	1.07	0.876667	0.853333	1.52	1.67	0.983333	1.56333	1.04667	2.4	2.05333
gene-CTHT_0011220	CTHT_0011220	Yes	hypothetical protein	1.15333	0.75	0.413333	0.343333	0.263333	2.9	94.3767	323.047	109.803	22.8267
gene-CTHT_0012440	CTHT_0012440	Yes	hypothetical protein	2.51	3.92667	3.56	3.64	4.21	2.24	2.01667	3.05	10.36	5.26667
gene-CTHT_0012900	CTHT_0012900	Yes	hypothetical protein	1122.41	615.477	529.657	468.637	344.117	1155.27	482.533	801.52	1229.39	777.03
gene-CTHT_0015150	CTHT_0015150	Yes	alpha-glucuronidase-like protein	12.6633	33.6733	35.7767	39.7933	25.38	20.4167	122.38	130.003	104.017	44.6567
gene-CTHT_0015630	CTHT_0015630	Yes	hypothetical protein	6.31667	9.06667	4.70333	6.80333	3.95	9.63	90.95	184.387	125.58	8.33333
gene-CTHT_0015980	CTHT_0015980	Yes	1,3-beta-glucanosyltransferase-like protein	380.44	371.947	610.383	878.383	1119.27	362.867	440.743	769	921.35	1187.87
gene-CTHT_0016550	CTHT_0016550	Yes	hypothetical protein	10.51	4.59333	6.03	7.56	6.75667	28.1233	4.33333	6.42333	6.56667	5.79667
gene-CTHT_0017270	CTHT_0017270	Yes	hydrolase-like protein	0.236667	0.736667	0.146667	0.536667	0.073333	0.606667	2.73667	7.48	16.5167	1.95667
gene-CTHT_0017990	CTHT_0017990	Yes	hypothetical protein	0	0	0	0	0	0	0	0	0	0.146667
gene-CTHT_0018150	CTHT_0018150	Yes	hypothetical protein	4.15333	1.16333	1.58	1.35	1.07333	4.00333	0.743333	1.87667	2.07667	1.08667
gene-CTHT_0018210	CTHT_0018210	Yes	hypothetical protein	7.29333	25.52	16.1767	20.3033	13.9667	9.13667	105.64	189.883	196.573	88.1867
gene-CTHT_0019340	CTHT_0019340	Yes	hypothetical protein	4.05667	1.45333	2.52667	3.25667	4.35667	4.22667	2.69	8.80667	9.15	6.18333
gene-CTHT_0019650	CTHT_0019650	Yes	putative cellulose binding protein	31.4933	15.6633	7.83333	8.96333	2.48333	41.27	538.837	1513.83	821.867	57.8967
gene-CTHT_0019820	CTHT_0019820	Yes	deacetylase-like protein	0.936667	2.08	4.22	10.5667	16.2167	3.01667	3.76667	4.07333	5.41667	7.48667
gene-CTHT_0020370	CTHT_0020370	Yes	cellobiose dehydrogenase-like protein	4.95333	4.48667	5.75	5.59333	5.09667	4.01	8.56	32.63	50.1033	13.2333
gene-CTHT_0020660	CTHT_0020660	Yes	alpha-amylase-like protein	391.277	343.32	580.93	835.16	869.697	422.833	344.747	535.207	573.85	936.543
gene-CTHT_0020800	CTHT_0020800	Yes	mannan endo-1,6-alpha-mannosidase DCW1-like protein	139.86	114.823	149.993	207.02	231.64	158.633	143.033	283.733	351.767	317.497
gene-CTHT_0021420	CTHT_0021420	Yes	hypothetical protein	0.386667	0.853333	0.153333	0.376667	0.18	0.943333	1.46	2.34667	38.04	0.396667
gene-CTHT_0021860	CTHT_0021860	Yes	exo-beta-1,3-glucanase-like protein	458.267	143.86	69.4033	131.387	175.347	371.517	50.6133	45.9067	99.3533	99.9
gene-CTHT_0021940	CTHT_0021940	Yes	hypothetical protein	0	0	0.033333	0	0.036667	0.07	0.033333	0.196667	0.84	0.076667
gene-CTHT_0021970	CTHT_0021970	Yes	hypothetical protein	0.546667	0.32	0.943333	2.13	4.70333	0.6	0.37	1.06667	1.87	5.27
gene-CTHT_0022130	CTHT_0022130	Yes	putative cellulose binding protein	3.28333	3.61	2.45	3.98	3.86667	5.79667	36.9567	322.507	478.163	126.683
gene-CTHT_0022390	CTHT_0022390	Yes	cellobiose dehydrogenase-like protein	4.39	4.41667	2.43667	2.99333	1.05	5.14667	80.66	253.027	222.273	29.6767
gene-CTHT_0023010	CTHT_0023010	Yes	hypothetical protein	34.7533	54.38	116.13	136.657	110.173	47.1733	147.83	387.777	289.613	416.94
gene-CTHT_0025170	CTHT_0025170	Yes	hydrolase-like protein	67.4633	136.317	228.23	316.943	370.737	84.0467	135.897	191.91	192.223	345.07
gene-CTHT_0031000	CTHT_0031000	Yes	exoglucanase-like protein	664.62	456.96	221.727	198.257	36.9933	744.107	6962.1	20910.7	14225.7	3738.73
gene-CTHT_0031380	CTHT_0031380	Yes	hypothetical protein	313.69	229.9	171.247	370.983	671.787	199.267	220.327	177.89	584.96	714.133
gene-CTHT_0034030	CTHT_0034030	Yes	hypothetical protein	30.4633	28.3067	34.2233	37.42	34.5867	41.4567	29.66	39.0767	37.94	30.4733
gene-CTHT_0034360	CTHT_0034360	Yes	hypothetical protein	27.3733	15.7167	31.3667	22.1167	21.86	17.99	16.9467	17.5167	17.3067	17.3833
gene-CTHT_0034730	CTHT_0034730	Yes	hypothetical protein	3.79333	1.61667	1.76667	2.53667	3	2.08	1.29667	1.60333	1.85667	1.77
gene-CTHT_0034750	CTHT_0034750	Yes	hypothetical protein	4.25667	2.50333	3.74667	5.32	4.25333	6.44667	36.88	292.593	48.8733	17.5733
gene-CTHT_0034920	CTHT_0034920	Yes	hypothetical protein	0.65	0.63	0.51	0.803333	0.336667	0.71	0.483333	2.56333	21.5167	1.15
gene-CTHT_0035200	CTHT_0035200	Yes	hypothetical protein	1.94	1.35	1.57	1.58333	2.86667	1.45333	1.63667	3.57	3.84333	2.59667
gene-CTHT_0035460	CTHT_0035460	Yes	1,3-beta-glucanosyltransferase-like protein	641.877	225.26	306.923	464.563	452.627	632.793	175.65	335.223	374.56	451.657
gene-CTHT_0035760	CTHT_0035760	Yes	hypothetical protein	5.97	5.73	6.79	15.11	12.4733	4.67333	2.48	11.6633	30.0033	27.1133
gene-CTHT_0036340	CTHT_0036340	Yes	chitosanase-like protein	21.1267	44.69	104.037	54.76	59.31	19.02	59.8933	154.297	110.07	136.443
gene-CTHT_0037300	CTHT_0037300	Yes	hypothetical protein	0.183333	0.183333	0.426667	1.13333	1.22333	0.236667	0.816667	1.57667	15.6467	1.91667
gene-CTHT_0037600	CTHT_0037600	Yes	pectinesterase-like protein	19.9567	9.30333	10.9433	13.0967	13.9533	34.66	12.0333	37.45	46.1067	19.9733
gene-CTHT_0038570	CTHT_0038570	Yes	hypothetical protein	4.26	11.3333	6.81	10.2933	6.59	3.82333	12.0567	13.78	26.75	10.56
gene-CTHT_0039210	CTHT_0039210	Yes	hydrolase-like protein	96.41	97.5233	106.087	149.463	129.197	111.377	84.17	158.203	200.047	193.913
gene-CTHT_0039870	CTHT_0039870	Yes	hypothetical protein	22.84	46.2267	42.86	45.93	21.13	74.6	260.067	417.113	408.377	129.953
gene-CTHT_0040700	CTHT_0040700	Yes	cell wall glucanase-like protein	462.547	425.263	445.007	586.64	392.427	525.42	570.817	1311.9	1806.43	1194.17
gene-CTHT_0040730	CTHT_0040730	Yes	hypothetical protein	34.5433	24.87	24.5767	27.58	28.3167	34.9	275.517	918.723	238.44	80.52
gene-CTHT_0042000	CTHT_0042000	Yes	hypothetical protein	159.313	47.2033	17.1533	19.5533	18.6833	159.187	318.647	579.527	503.19	47.8733
gene-CTHT_0042130	CTHT_0042130	Yes	endo-1,4-beta-xylanase-like protein	10.0233	22.6267	36.2133	25.13	20.6533	22.8233	361.213	1023.53	586.69	124.79
gene-CTHT_0045200	CTHT_0045200	Yes	hypothetical protein	4.92	3.23	3.73	6.19	3.58667	3.15667	5.76	16.77	1551.94	6.36667
gene-CTHT_0045470	CTHT_0045470	Yes	pectate lyase-like protein	73.2167	89.0933	190.103	223.46	208.797	63.09	112.827	218.387	162.747	208.497
gene-CTHT_0045500	CTHT_0045500	Yes	cellulase-like protein	14.1833	27.2833	7.45667	11.4	7.82	8.45333	204.063	539.44	388.327	77.7267
gene-CTHT_0045680	CTHT_0045680	Yes	hypothetical protein	2.67333	2.03	3.4	2.94333	2.81333	1.41667	1.85667	3.39333	6.63667	1.72
gene-CTHT_0045780	CTHT_0045780	Yes	endoglucanase-like protein	23.3267	33.9467	17.2433	22.43	7.90333	14.1867	701.893	2205.54	2040.1	185.303
gene-CTHT_0046480	CTHT_0046480	Yes	carbon-oxygen lyase-like protein	28.9967	14.36	9.17	7.38	7.82	22.7967	9.25667	20.4733	13.8933	8.58
gene-CTHT_0046710	CTHT_0046710	Yes	hypothetical protein	1.01333	0.706667	1.58	2.33333	3.95	1.02	0.966667	1.51667	1.46667	2.61
gene-CTHT_0046900	CTHT_0046900	Yes	endo-1,4-beta-xylanase-like protein	0.806667	0.76	0.803333	1.48333	2.32	0.516667	0.393333	1.11667	1.31	0.97
gene-CTHT_0047200	CTHT_0047200	Yes	hypothetical protein	21.1867	25.5633	37.8533	43.2233	71.75	32.0933	28.96	21.1933	24.3	15.9
gene-CTHT_0047270	CTHT_0047270	Yes	hypothetical protein	7.57	12.9833	15.45	16.1567	14.0433	6.24667	6.29667	8.49	30.7533	8.15667
gene-CTHT_0047340	CTHT_0047340	Yes	endo-1,3(4)-beta-glucanase-like protein	396.96	44.7067	42.8067	68.5667	44.1733	427.71	54.1433	113.187	106.723	77.3467
gene-CTHT_0047500	CTHT_0047500	Yes	endo-1,4-beta-xylanase-like protein	0.613333	0.513333	5.95667	5.58	6.71333	2.62333	5.16333	7.95333	1.76667	12.1733
gene-CTHT_0048040	CTHT_0048040	Yes	hypothetical protein	5.48	4.66	7.02667	8.36667	9.43667	3.63	3.17	4.4	4.45667	7.02333
gene-CTHT_0049120	CTHT_0049120	Yes	hypothetical protein	0.193333	0.116667	0.173333	0.183333	0.2	0.13	39.95	297.133	74.3067	32.4167
gene-CTHT_0049390	CTHT_0049390	Yes	hydrolase-like protein	14.01	13.1	58.9833	125.23	268.09	19.74	11.07	29.51	28.2233	151.333
gene-CTHT_0049540	CTHT_0049540	Yes	hypothetical protein	1.36	1.89	7.33667	7.77667	8.51333	1.15333	4.02333	17.5967	12.1633	16.18
gene-CTHT_0049590	CTHT_0049590	Yes	glucan 1,3-beta-glucosidase-like protein	0.123333	0.046667	0.016667	0.136667	0.056667	0.036667	0.026667	0.046667	3.81667	0.263333
gene-CTHT_0049750	CTHT_0049750	Yes	endo-1,4-beta-xylanase-like protein	36.9833	15.9067	11.4433	13.9	12.9933	50.5633	8.8	12.4533	11.96	9.09667
gene-CTHT_0050050	CTHT_0050050	Yes	endo-1,4-beta-xylanase-like protein	145.203	66.6767	35.5033	63.7467	73.47	464.887	717.137	1380.95	856.29	314.967
gene-CTHT_0050130	CTHT_0050130	Yes	putative cellulose binding protein	7.72	9.41	12.07	12.1433	12.9833	33.4567	255.497	432.957	173.503	67.43
gene-CTHT_0050590	CTHT_0050590	Yes	hypothetical protein	2.36333	2.29333	0.886667	2.37	1.76333	1.66667	34.8033	197.727	440.307	34.1233
gene-CTHT_0050750	CTHT_0050750	Yes	cellulose 1,4-beta-cellobiosidase II-like protein	325.34	490.37	424.457	481.677	223.473	170.927	3337.99	10907.1	7429.6	4198.3
gene-CTHT_0050770	CTHT_0050770	Yes	alpha-glucosidase-like protein	553.773	515.61	377.467	302.73	215.273	1079.37	437.537	99.63	319.217	333.64
gene-CTHT_0052110	CTHT_0052110	Yes	endo-1,3(4)-beta-glucanase-like protein	407.057	276.993	482.73	623.877	579.54	527.207	349.623	789.267	867.307	979.517
gene-CTHT_0052310	CTHT_0052310	Yes	hypothetical protein	1.91	2.53667	3.90667	3.54667	2.8	2.58	4.66667	7.43333	20.9933	4.19667
gene-CTHT_0053720	CTHT_0053720	Yes	exoglucanase-like protein	0.05	0.123333	0.21	0.2	0.186667	0.076667	0.076667	0.103333	0.3	0.186667
gene-CTHT_0055310	CTHT_0055310	Yes	putative cellulose binding protein	30.67	16.9233	18.65	23.1633	18.93	37.9067	220.01	537.917	471.513	137.27
gene-CTHT_0055880	CTHT_0055880	Yes	endoglucanase-like protein	5.17	3.77667	2.36333	1.8	1.08667	25.6167	1335.26	1607.38	234.24	100.963
gene-CTHT_0056270	CTHT_0056270	Yes	hypothetical protein	0.18	0	0	0.103333	0	0.186667	0.093333	0.21	0.916667	3.85333
gene-CTHT_0056580	CTHT_0056580	Yes	trehalase-like protein	69.83	77.1567	70.9933	95.79	81.3633	137.427	68.1	64.0767	125.673	102.853
gene-CTHT_0057690	CTHT_0057690	Yes	hypothetical protein	10.2	12.84	25.9133	29.2767	30.3533	11.6133	14.5	21.9033	24.0567	29.7633
gene-CTHT_0057720	CTHT_0057720	Yes	putative cell wall protein	194.52	253.317	362.56	337.263	354.02	170.527	434.797	486.757	436.25	380.977
gene-CTHT_0059730	CTHT_0059730	Yes	hydrolase-like protein	1524.65	1114.26	1685.71	2159.45	2408.54	1390.81	1119.38	1802.16	1893.68	2561.72
gene-CTHT_0059820	CTHT_0059820	Yes	endo-1,3(4)-beta-glucanase-like protein	0	0.04	0.143333	0.38	0.586667	0.23	0	0.113333	0.486667	0.436667
gene-CTHT_0060530	CTHT_0060530	Yes	cellulase-like protein	0.816667	0.57	0.38	0.603333	0.546667	1.38667	0.57	0.62	1.55333	0.723333
gene-CTHT_0061340	CTHT_0061340	Yes	mannan endo-1,6-alpha-mannosidase DCW1-like protein	23.5833	18.96	12.1767	22.59	15.58	28.1533	14.9733	19.66	29.93	22.9233
gene-CTHT_0061530	CTHT_0061530	Yes	polygalacturonase-like protein	0.63	1.97667	3.10333	3.55667	4.47	1.04333	2.55333	3.03	2.65667	3.11333
gene-CTHT_0061620	CTHT_0061620	Yes	hypothetical protein	15.1633	25.0667	34.2167	34.6233	53.89	8.88333	87.29	128.247	94.15	163.03
gene-CTHT_0062600	CTHT_0062600	Yes	hypothetical protein	0.896667	0.176667	0.233333	0.993333	1.03333	1.80667	0.273333	0.98	0.726667	0.926667
gene-CTHT_0063000	CTHT_0063000	Yes	mannan endo-1,6-alpha-mannosidase DCW1-like protein	135.627	133.667	226.75	194.627	223.48	104.173	106.393	165.767	158.843	184.187
gene-CTHT_0064590	CTHT_0064590	Yes	putative pyridoxal phosphate binding protein	29.5033	55.0067	70.2933	59.9067	51.6467	23.22	109.93	276.103	280.417	55.2867
gene-CTHT_0064680	CTHT_0064680	Yes	hypothetical protein	1.78	38.19	27.2633	78.5	42.92	1.48	63.8833	166.123	282.473	83.5933
gene-CTHT_0064700	CTHT_0064700	Yes	hypothetical protein	33.5767	39.08	43.47	48.9433	42.41	35.1533	38.05	39.52	47.84	44.8833
gene-CTHT_0064940	CTHT_0064940	Yes	beta-glucosidase-like protein	34.6467	16.6667	9.31667	15.1033	9.65667	38.87	36.5533	111.153	248.647	27.0233
gene-CTHT_0064960	CTHT_0064960	Yes	alpha glucosidase-like protein	32.0967	45.8067	54.3533	69.5133	54.9767	41.39	44.3833	70.27	77.4567	56.97
gene-CTHT_0065450	CTHT_0065450	Yes	beta glucosidase-like protein	2.07	2.75	2.63	4.69333	3.02667	1.38333	4.90667	12.2367	16.11	12.2533
gene-CTHT_0068920	CTHT_0068920	Yes	putative cellulose binding protein	9.13333	7.12667	4.68333	17.1667	13.9033	11.2767	241.077	2498.08	3106.09	246.497
gene-CTHT_0071830	CTHT_0071830	Yes	hypothetical protein	532.427	466.233	870.883	1214.09	1163.27	462.543	448.967	763.287	586.457	974.257
gene-CTHT_0072140	CTHT_0072140	Yes	putative cellulose binding protein	1.39	1.59333	3.08333	2.89333	4.64333	4.79	1.31667	1.71667	2.13667	1.97
gene-CTHT_0072510	CTHT_0072510	Yes	putative cell wall protein	232.413	354.08	1018.87	1449.59	1571.73	229.25	649.363	1297.71	1269.7	1721.73
gene-CTHT_0073070	CTHT_0073070	Yes	hypothetical protein	16.96	18.0667	22.7267	26.35	24.88	15.7533	32	64.7667	91.66	26.5567
gene-CTHT_0073320	CTHT_0073320	Yes	hypothetical protein	7.14333	8.73667	9.89667	13.5733	13.2567	15.06	9.84667	10.28	13.54	10.4767
gene-CTHT_0073520	CTHT_0073520	Yes	hypothetical protein	0.826667	0.35	0.55	0.543333	0.73	2.22333	0.44	1.49667	1.56333	1.35
gene-CTHT_0000930	CTHT_0000930	NO	hypothetical protein	68.6333	84.9467	55.4267	43.16	20.5967	106.777	1116.34	3171.97	1484.72	387.503
gene-CTHT_0002240	CTHT_0002240	NO	glucan 1,4-alpha-glucosidase-like protein	66.7	223.933	548.223	462.393	205.953	272.373	1339.38	343.04	1021.98	2364.74
gene-CTHT_0003910	CTHT_0003910	NO	hydrolase-like protein	0.206667	0.32	0.33	1.19333	0.81	0.126667	0.343333	0.523333	0.71	0.36
gene-CTHT_0003990	CTHT_0003990	NO	hydrolase-like protein	41.6833	47.59	114.097	174.12	156.853	60.75	72.61	115.553	106.04	143.793
gene-CTHT_0005930	CTHT_0005930	NO	hypothetical protein	57.8933	20.8	12.1867	12.0133	11.4567	79.5367	7.49667	4.81333	7.67667	5.88
gene-CTHT_0006230	CTHT_0006230	NO	1,4-alpha-glucan-branching enzyme-like protein	600.167	273.857	127.607	194.643	154.36	722.85	113.097	87.1633	175.483	83.7
gene-CTHT_0007780	CTHT_0007780	NO	choline dehydrogenase-like protein	1.88333	1.67667	3.07667	4.54	4.28667	1.59333	2.39667	2.56333	6.44333	3.06
gene-CTHT_0008410	CTHT_0008410	NO	hypothetical protein	133.71	188.527	241.7	270.427	158.743	146.673	714.993	1273.55	595.877	403.44
gene-CTHT_0009310	CTHT_0009310	NO	hypothetical protein	1121.92	748.557	1814.08	2359.34	3291.83	906.693	849.333	1763.64	1644.46	3645.48
gene-CTHT_0010430	CTHT_0010430	NO	beta-glucosidase-like protein	34.36	16.2867	37.2867	34.5833	45.8467	45.58	25.6633	44.9133	27.0767	44.3967
gene-CTHT_0010440	CTHT_0010440	NO	hypothetical protein	0.77	1.46	1.28	2.33667	1.33	1.68	1.13	1.36333	2.9	1.11
gene-CTHT_0010860	CTHT_0010860	NO	hydrolase-like protein	39.8567	57.6267	81.9433	105.387	125.09	42.55	42.1267	62.4067	69.64	82.83
gene-CTHT_0011440	CTHT_0011440	NO	xylosidase-like protein	28.8667	26.96	64.4433	63.85	36.5933	125.853	114.147	256.37	192.32	128.687
gene-CTHT_0012430	CTHT_0012430	NO	putative cytochrome P450 protein	4.28667	9.17667	4.52333	18.4667	10.1367	3.87333	6.24333	12.6567	75.9433	15.2033
gene-CTHT_0014440	CTHT_0014440	NO	beta-galactosidase-like protein	0.226667	0.066667	0.346667	0.23	0.2	0.33	0.11	0.14	0.093333	0.19
gene-CTHT_0016580	CTHT_0016580	NO	hydrolase-like protein	12.0167	6.04667	7.3	12.3067	13.69	32.1433	3.29	3.94	5.2	7.41667
gene-CTHT_0017780	CTHT_0017780	NO	hypothetical protein	23.2933	20.0867	10.18	15.6467	12.8667	14.64	11.7433	21.7933	58.73	11.31
gene-CTHT_0018560	CTHT_0018560	NO	hypothetical protein	10.19	12.44	19.0033	22.18	20.4533	15.5533	20.6	22.8533	26.3533	21.23
gene-CTHT_0018850	CTHT_0018850	NO	chitinase-like protein	137.273	196.207	127.59	287.607	188.453	150.773	211.93	322.137	360.977	283.767
gene-CTHT_0019620	CTHT_0019620	NO	hypothetical protein	19.96	6.46	14.0833	9.42	6.58	37.7767	8.48333	16.7833	14.6933	14.1933
gene-CTHT_0019690	CTHT_0019690	NO	hypothetical protein	1.84333	0.603333	0.906667	0.786667	1.11667	1.91	33.1967	62.4933	20.5333	4.24333
gene-CTHT_0019970	CTHT_0019970	NO	alpha-amylase-like protein	2.83333	3.28667	3.14333	3.83	3.23667	2.56333	2.40333	2.01333	2.71667	2.98667
gene-CTHT_0020220	CTHT_0020220	NO	hypothetical protein	2.35	5.00667	5.50667	7.51667	6.39333	2.97667	5.50667	5.48	6.56333	5.63667
gene-CTHT_0020380	CTHT_0020380	NO	hypothetical protein	0	0	0	0	0	0	0	0	0	0
gene-CTHT_0020730	CTHT_0020730	NO	hypothetical protein	5.12333	13.0433	8.68333	13.2267	11.1067	12.97	26.12	15.87	86.52	55.1267
gene-CTHT_0020830	CTHT_0020830	NO	dehydrogenase-like protein	7.61333	5.10333	4.89333	7.61333	8.15667	6.23333	3.15	3.69333	5.28	6.56667
gene-CTHT_0020850	CTHT_0020850	NO	putative extracellular protein	0.17	0.213333	0.56	1.14333	0.373333	0.143333	1.12667	4.24667	1.82667	2.05
gene-CTHT_0022080	CTHT_0022080	NO	beta-glucosidase-like protein	2.05667	1.62667	2.96	5.21667	5.89333	2.82333	1.43333	3.30333	3.37667	7.16333
gene-CTHT_0024030	CTHT_0024030	NO	hypothetical protein	0	0	0	0.136667	0	0.14	0.063333	0	0	0
gene-CTHT_0024250	CTHT_0024250	NO	deacetylase-like protein	76.6767	185.697	432.19	994.68	1171.56	127.973	239.043	511.997	703.123	955.33
gene-CTHT_0025030	CTHT_0025030	NO	hypothetical protein	773.97	283.097	189.75	104.213	24.08	1175.65	3054.88	4912.42	2281.76	911.06
gene-CTHT_0025410	CTHT_0025410	NO	hypothetical protein	3.69	3.53333	3.32	3.97	3.68667	4.68667	3.46333	2.06667	3.58	1.77333
gene-CTHT_0027670	CTHT_0027670	NO	hypothetical protein	0	0	0	0	0.47	0	0	0	1.22	0
gene-CTHT_0027980	CTHT_0027980	NO	hypothetical protein	26.1933	17.1767	33.05	66.1733	92.42	44.3667	15.5433	28.3733	32.6633	68.6767
gene-CTHT_0031850	CTHT_0031850	NO	hydrolase-like protein	7.80667	12.7233	10.3133	14.0767	11.3867	12.6	11.08	16.5767	17.3667	14.8333
gene-CTHT_0032180	CTHT_0032180	NO	hypothetical protein	0.226667	0.246667	0.436667	0.383333	0.58	0.453333	0.093333	0.563333	0.57	0.813333
gene-CTHT_0037570	CTHT_0037570	NO	class V chitinase-like protein	3.90667	28.93	29.8267	18.2667	8.2	1.25	22.32	87.8133	143.55	38.3433
gene-CTHT_0037940	CTHT_0037940	NO	hypothetical protein	0.596667	0.53	0.51	0.183333	0.246667	1.71333	0.396667	0.213333	0.293333	0.19
gene-CTHT_0038080	CTHT_0038080	NO	hypothetical protein	18.81	18.1833	18.9033	17.4633	15.5467	18.8167	14.99	12.6133	11.16	10.5267
gene-CTHT_0038550	CTHT_0038550	NO	mannan endo-1,6-alpha-mannosidase DCW1-like protein	169.79	166.44	379.993	483.373	521.787	163.047	217.687	430.717	288.15	638.11
gene-CTHT_0040570	CTHT_0040570	NO	hypothetical protein	4559.19	1337.41	584.47	468.533	232.543	1092.24	675.31	876	866.097	425.927
gene-CTHT_0040740	CTHT_0040740	NO	beta-galactosidase-like protein	0.94	0.833333	1.90333	2.37667	2.27	2.37	5.78333	22.6033	5.88667	4.62
gene-CTHT_0041420	CTHT_0041420	NO	sporulation-specific glucan 1,3-beta-glucosidase-like protein	14.1067	17.8933	16.5367	21.3833	14.62	24.2333	16.3333	14.9167	14.7667	10.0633
gene-CTHT_0042150	CTHT_0042150	NO	mating-type switching protein swi10-like protein	8.92	6.28667	6.58667	6.83	7.71	10.8567	4.98667	4.83333	5.17667	6.88667
gene-CTHT_0042220	CTHT_0042220	NO	endo-1,3-beta-glucanase-like protein	18.68	8.98333	11.2867	12.7367	12.2467	22.3167	6.22	9.37	8.00333	9.65
gene-CTHT_0042960	CTHT_0042960	NO	alpha-1,2-mannosidase-like protein	4.87	3.84667	4.19	4.89333	4.06667	7.89333	5.50333	5.19	7.28333	3.98
gene-CTHT_0043120	CTHT_0043120	NO	exo-beta-1,3-glucanase-like protein	30.1167	71.8	48.1767	181.94	189.817	29.8567	100.6	195.287	305.797	264.377
gene-CTHT_0046460	CTHT_0046460	NO	hypothetical protein	7.73	15.6033	16.1067	18.0067	14.51	5.9	13.54	11.6367	12	8.93667
gene-CTHT_0046670	CTHT_0046670	NO	hypothetical protein	21.2733	15.08	14.68	12.9633	14.65	25.16	9.41	9.34	7.34	14.4133
gene-CTHT_0048020	CTHT_0048020	NO	hypothetical protein	9.06	9.23667	11.3233	17.2567	16.9867	6.26	4.42333	10.6867	12	13.62
gene-CTHT_0050430	CTHT_0050430	NO	hypothetical protein	7.47667	14.5667	31.8533	39.19	45.9633	5.99667	15.16	37.2067	39.8267	45.7567
gene-CTHT_0054060	CTHT_0054060	NO	mannosyl-oligosaccharide 1,2-alpha-mannosidase-like protein	14.53	15.3433	17.2633	22.7	20.6467	22.08	13.7	16.85	19.69	20.8033
gene-CTHT_0054960	CTHT_0054960	NO	alpha-glucosidase-like protein	1.31	0.566667	0.096667	0.18	0.336667	1.25	0.506667	0.296667	1.09667	0.6
gene-CTHT_0056210	CTHT_0056210	NO	hypothetical protein	7.29333	1.62	2.77667	3.21333	3.81333	9.40667	1.10333	1.88333	1.5	1.89
gene-CTHT_0057440	CTHT_0057440	NO	beta-glucosidase-like protein	26.1967	14.73	4.39	3.77333	1.24667	4.36667	9.96667	23.9	35.63	10.01
gene-CTHT_0057870	CTHT_0057870	NO	hypothetical protein	3.16	2.32667	2.87	2.98333	2.84667	10.1533	1.31333	1.69333	1.58333	1.21667
gene-CTHT_0058640	CTHT_0058640	NO	hypothetical protein	111.44	26.7033	4.62333	4.93	3.52333	76.72	7.37667	6.62333	12.34	4.17
gene-CTHT_0060240	CTHT_0060240	NO	glucan 1,4-alpha-glucosidase-like protein	10.3167	6.75	11.6933	15.47	16.3867	22.6233	7.11	11.6733	12.44	14.0833
gene-CTHT_0060640	CTHT_0060640	NO	hypothetical protein	33.39	36.9333	30.7467	32.3767	32.1833	46.1967	36.23	27.5733	36.22	32.0467
gene-CTHT_0061190	CTHT_0061190	NO	endo-1,3(4)-beta-glucanase-like protein	0.64	0.533333	0.773333	2.66667	2.49333	1.70667	0.23	1.96667	16.24	6.66667
gene-CTHT_0062430	CTHT_0062430	NO	alpha,alpha-trehalase (alpha,alpha-trehalose glucohydrolase)-like protein	42.6567	27.1933	27.3967	28.6433	25.0633	71.93	23.5567	27.3233	32.2367	23.6167
gene-CTHT_0062590	CTHT_0062590	NO	hypothetical protein	11.55	22.9867	36.59	74.33	143.253	10.0367	63.74	42.9233	75.0067	171.703
gene-CTHT_0064690	CTHT_0064690	NO	hypothetical protein	3.60667	3.49	5.44333	6.55333	4.34333	10.5167	13.5967	21.8467	17.5867	11.8133
gene-CTHT_0064760	CTHT_0064760	NO	putative cellulose binding protein	0.333333	0.3	0.49	0.803333	0.416667	0.286667	0.88	0.186667	2.08667	0.06
gene-CTHT_0065200	CTHT_0065200	NO	hypothetical protein	7.12333	11.3333	7.88	11.2533	10.24	9.05333	9.05333	9.56333	12.2633	10.77
gene-CTHT_0065540	CTHT_0065540	NO	class V chitinase-like protein	0.18	0.163333	0.11	0.116667	0.196667	0.32	0.103333	0.043333	0.013333	0.093333
gene-CTHT_0066620	CTHT_0066620	NO	hydrolase-like protein	20.36	21.95	15.2767	25.3467	20.54	27.2767	21.61	24.55	44.19	19.6033
gene-CTHT_0067100	CTHT_0067100	NO	alpha-mannosidase-like protein	9.74667	21.32	36.5433	37.92	25.8733	14.6333	47.5767	77.1133	67.06	63.32
gene-CTHT_0068680	CTHT_0068680	NO	1,3-beta-glucanosyltransferase-like protein	308.583	293.837	432.033	531.317	612.18	279.693	283.177	639.483	684.913	1014.56
gene-CTHT_0068950	CTHT_0068950	NO	alpha-mannosidase-like protein	20.7233	14.3533	11.4333	13.35	11.1567	24.0033	8.58667	9.15667	12.78	8.94333
gene-CTHT_0070390	CTHT_0070390	NO	beta-glucosidase-like protein	3200.99	608.673	1074.88	1252.18	786.36	1910.28	1768.15	2530.51	1531.82	1113.06
gene-CTHT_0071460	CTHT_0071460	NO	glucosidase-like protein	4.30667	6.66333	4.43667	7.02333	4.38667	2.65667	4.53	5.84333	11.92	4.85
gene-CTHT_0071730	CTHT_0071730	NO	deacetylase-like protein	4.10667	2.58333	2.86	2.57333	3.36667	6.71333	1.67667	1.94	2.79	1.78667
gene-CTHT_0071950	CTHT_0071950	NO	hypothetical protein	1.31333	1.27333	0.72	2.57667	1.70667	0.963333	1.48333	1.54333	1.35333	3.94667
gene-CTHT_0073870	CTHT_0073870	NO	beta-mannosidase-like protein	11.45	38.3567	29.15	33.5733	26.02	36.9567	454.09	172.12	121.817	58.9133

## Sheet: 3
Original transcriptomic data
Gene_id	Gene_name	Gene_description	Cel12 h_3	Cel12 h_2	Cel12 h_1	MCC12 h_3	MCC12 h_2	MCC12_1	Cel9 h_3	Cel9 h_2	Cel9 h_1	MCC9 h_3	MCC9 h_2	MCC9 h_1	Cel6 h_3	Cel6 h_2	Cel6_1	MCC6 h_3	MCC6 h_2	MCC6 h_1	Cel4 h_3	Cel4 h_2	Cel4 h_1	MCC4 h_3	MCC4 h_2	MCC4 h_1	Cel2 h_3	Cel2 h_2	Cel2 h_1	MCC2 h_3	MCC2 h_2	MCC2 h_1	Cel_12 h	MCC_12 h	Cel_9 h	MCC_9 h	Cel_6 h	MCC_6 h	Cel_4 h	MCC_4 h	Cel_2 h	MCC_2 h
gene-CTHT_0000010	CTHT_0000010	18S ribosomal RNA	11299	10597.8	8194.55	11836.5	9276.47	10198.9	12176.8	10199.9	9272.45	11698.1	11741.7	12517.3	8022.16	8710.21	11808.3	11723.1	10744	8643.97	3422.76	2932.28	3604.92	7979.92	9014.26	6747.4	2854.09	2690.35	3093.06	3684.31	2797.6	3291.68	10030.5	10437.3	10549.7	11985.7	9513.55	10370.4	3319.99	7913.86	2879.17	3257.86
gene-CTHT_0000020	CTHT_0000020	internal transcribed spacer 1	157.2	126.02	98.22	137.79	193.58	138.41	226.24	56.13	90.95	230.62	107.13	175.29	121.63	135.8	182.32	150.12	159.88	167.9	70.35	57.34	77.7	78.46	108.16	49.06	9.97	21.13	46.35	13	0	24.26	127.147	156.593	124.44	171.013	146.583	159.3	68.4633	78.56	25.8167	12.42
gene-CTHT_0000030	CTHT_0000030	5.8S ribosomal RNA	2829.52	1990.85	2176.06	5034.09	4038.36	3228.99	2318.28	2665.64	2600	3792.06	3016.31	3176.65	2464.05	2609.73	3258.16	4097.88	3448.99	3346.65	1185.55	629.07	1214.13	2570.95	2658.28	2382.94	958.43	1249.42	1186.83	2043.96	756.87	952.39	2332.14	4100.48	2527.97	3328.34	2777.31	3631.17	1009.58	2537.39	1131.56	1251.07
gene-CTHT_0000040	CTHT_0000040	internal transcribed spacer 2	854.72	777.21	1004.14	1848.82	1240.58	1155.28	686.42	649.88	733.08	1007.71	806.28	948.35	882.64	801.91	405.13	1353.64	1357.43	1102.24	542.51	428.64	288.09	1045.76	885.43	766.58	163.17	489.16	261.63	463.44	283.46	423.91	878.69	1414.89	689.793	920.78	696.56	1271.1	419.747	899.257	304.653	390.27
gene-CTHT_0000050	CTHT_0000050	26S ribosomal RNA	6803.6	6470.99	4435.89	7073.38	5468.43	5310	6286.76	5953.19	4729.54	3692.27	3825.29	3060.49	3460.12	3890.92	5539.4	5297.53	3345.13	2773.93	2373	2218.91	2740.59	2518.96	2836.89	2527.36	1917.56	1673.51	1783.48	2064.05	1702.82	1980.9	5903.49	5950.6	5656.5	3526.02	4296.81	3805.53	2444.17	2627.74	1791.52	1915.92
gene-CTHT_0000060	CTHT_0000060	hypothetical protein	8.99	5.55	6.77	5.99	5.03	4.66	11.66	5.13	7.84	5.21	5.42	3.84	12.23	13.15	6.28	6.2	5.22	5.83	9.42	4.67	5.55	4.12	2.89	4.18	9.62	8.34	8.64	11.05	10.66	12.25	7.10333	5.22667	8.21	4.82333	10.5533	5.75	6.54667	3.73	8.86667	11.32
gene-CTHT_0000070	CTHT_0000070	hypothetical protein	8.17	4.74	5.44	4.86	2.29	4.69	7.82	5.72	3.45	2.55	2.56	2	7.47	7.39	3.72	3.38	3.41	3.78	7.21	5.28	4.68	2.55	1.98	2.83	6.21	6.37	5.64	8.35	10.55	7.34	6.11667	3.94667	5.66333	2.37	6.19333	3.52333	5.72333	2.45333	6.07333	8.74667
gene-CTHT_0000080	CTHT_0000080	hypothetical protein	28.51	27.28	28.4	33.53	32.67	29	26.79	21.79	26.44	31.11	26.49	24.64	27.46	26.01	19.14	26.26	23.6	24.18	21.07	13.23	12.41	19.39	15.96	18.07	22.82	33.2	26.1	29.05	29.17	34.62	28.0633	31.7333	25.0067	27.4133	24.2033	24.68	15.57	17.8067	27.3733	30.9467
gene-CTHT_0000090	CTHT_0000090	FAD-dependent sulfhydryl oxidase-like protein	202.34	177.51	170	158.11	168.98	183.6	154.54	204.98	198.96	160.93	165.3	172.77	142.91	158.34	175.01	140.1	165.46	144.64	110.62	119.77	135.46	108.62	84.53	83.69	123.54	130.5	156.56	145.61	224.16	145.01	183.283	170.23	186.16	166.333	158.753	150.067	121.95	92.28	136.867	171.593
gene-CTHT_0000100	CTHT_0000100	hypothetical protein	267.48	264.69	241.59	231.57	223.54	257.28	282.27	339.85	304.57	305.84	338.55	339.96	233.31	236.8	254.13	206.9	238.11	247.58	351.74	386.97	392.3	290.81	302.06	313.94	267.61	221.4	249.99	219.54	203.6	207.09	257.92	237.463	308.897	328.117	241.413	230.863	377.003	302.27	246.333	210.077
gene-CTHT_0000110	CTHT_0000110	putative glycogen storage control protein	91.36	122.74	132.48	155.3	153.21	164.77	73.45	90.77	85.78	95.25	74.11	69.09	93.85	73.51	97.65	93.24	94.1	95.73	60.04	47.31	47.91	74.61	70.7	75.22	91.83	122.08	109.71	110.9	138.33	115.8	115.527	157.76	83.3333	79.4833	88.3367	94.3567	51.7533	73.51	107.873	121.677
gene-CTHT_0000120	CTHT_0000120	putative FAD binding protein	6.53	4.72	4.47	2.03	2.12	2.47	7.15	5.57	4.16	1.21	1.04	0.81	4.5	4.54	4.24	2.36	1.02	1.38	2	1.3	1.98	2.21	2.36	2	1.56	1.18	1.5	1.73	2.94	2.18	5.24	2.20667	5.62667	1.02	4.42667	1.58667	1.76	2.19	1.41333	2.28333
gene-CTHT_0000130	CTHT_0000130	putative rab guanyl-nucleotide exchange factor	11.13	8.99	9.01	7.33	7.36	6.73	17.37	10.06	9.99	7.73	7.17	7.33	14.39	14.21	9.78	7.22	5.48	6.1	10.87	7.85	8.35	7.65	7.09	7.38	4.59	6.55	7.93	16.75	15.6	16.28	9.71	7.14	12.4733	7.41	12.7933	6.26667	9.02333	7.37333	6.35667	16.21
gene-CTHT_0000140	CTHT_0000140	putative translation initiation factor	43.67	43.16	35.14	25.85	25.6	28.08	51.16	46	39.83	32.13	35.17	40.4	56.46	56.9	49.51	36.56	33.33	32.08	131.07	160.48	142.08	40.19	59.01	88.27	345.21	297.53	325.93	207.93	262.81	230.86	40.6567	26.51	45.6633	35.9	54.29	33.99	144.543	62.49	322.89	233.867
gene-CTHT_0000150	CTHT_0000150	hypothetical protein	14.01	10.3	10.61	8.26	8.85	6.62	16.13	13.59	14.97	10.41	9.82	10.39	10.87	12.01	12.11	9.04	8.31	11.98	20.15	19.05	19.85	12.86	14.81	15.68	15.97	13.31	13.81	22.87	16.39	19.08	11.64	7.91	14.8967	10.2067	11.6633	9.77667	19.6833	14.45	14.3633	19.4467
gene-CTHT_0000160	CTHT_0000160	hypothetical protein	36.87	37.31	46.82	29.27	31.85	37.07	40.41	45.75	38.38	39.38	30.11	38.07	29.91	33.44	29.5	21.77	25.62	28.53	56.3	51.92	50.89	30.31	35.6	46.27	47.02	51.13	57.62	79.84	79.18	75.51	40.3333	32.73	41.5133	35.8533	30.95	25.3067	53.0367	37.3933	51.9233	78.1767
gene-CTHT_0000170	CTHT_0000170	hypothetical protein	43.1	32.34	29.84	20.6	19.13	17.66	51.99	39.3	35.04	22.95	21.16	19.7	43.66	56.83	38.55	27.2	23.52	22.57	51.18	54.27	45.37	28.03	25.51	32.15	23.59	23.31	25.84	34.23	39.01	34.26	35.0933	19.13	42.11	21.27	46.3467	24.43	50.2733	28.5633	24.2467	35.8333
gene-CTHT_0000180	CTHT_0000180	cytochrome c oxidase-like protein	94.57	83.17	55.66	51.15	61.61	69.37	117.09	67.45	99.58	84.58	69.22	61.35	112.43	138.34	113.29	34.4	74.8	99.73	126.12	121.33	147.44	103.69	89.15	130.69	113.18	143.06	155.9	93.44	93.59	100.92	77.8	60.71	94.7067	71.7167	121.353	69.6433	131.63	107.843	137.38	95.9833
gene-CTHT_0000190	CTHT_0000190	hypothetical protein	0.17	0.06	0	0.11	0	0.12	0	0	0	0.06	0.06	0	0	0	0	0.09	0.06	0	0	0	0	0	0	0.06	0	0	0	0	0.21	0.06	0.076667	0.076667	0	0.04	0	0.05	0	0.02	0	0.09
gene-CTHT_0000200	CTHT_0000200	hypothetical protein	70.51	64.48	68.16	64.4	59.72	68.71	66.42	67.59	72.72	74.79	71.3	73.19	43.8	48.37	44.17	58.4	49.18	60.57	38.43	32	34	48.89	31.67	34.9	49.17	45.32	54.2	80.86	74.26	78.18	67.7167	64.2767	68.91	73.0933	45.4467	56.05	34.81	38.4867	49.5633	77.7667
gene-CTHT_0000210	CTHT_0000210	hypothetical protein	0.55	0.46	0	0.61	0.46	0.74	0.52	0.81	0.87	0.26	0.23	0.26	1.14	0.87	0.52	0.5	0.25	0.53	0.77	1.2	0.73	0.56	0.31	0.3	0.83	0.73	0.98	1.1	1.3	1.31	0.336667	0.603333	0.733333	0.25	0.843333	0.426667	0.9	0.39	0.846667	1.23667
gene-CTHT_0000220	CTHT_0000220	hypothetical protein	349.62	294.75	286.36	293.65	293.08	302.85	401.59	354.07	343.13	317.84	341.24	321.7	352.89	362.81	367.86	291.17	280.85	282.76	516.09	509.91	556.98	407.74	493.28	500.07	281.59	283.28	261.23	245.78	201.31	199.46	310.243	296.527	366.263	326.927	361.187	284.927	527.66	467.03	275.367	215.517
gene-CTHT_0000230	CTHT_0000230	hypothetical protein	195.07	159.81	169.41	169.59	157.64	164.47	234.28	177.2	204.32	196.64	227.44	223.01	308.13	323.77	257.94	192.51	185.11	197.3	453.85	448.71	483.37	242.42	303.6	373.98	636.53	623.41	586.86	584.86	423.63	548.33	174.763	163.9	205.267	215.697	296.613	191.64	461.977	306.667	615.6	518.94
gene-CTHT_0000240	CTHT_0000240	hypothetical protein	1131.45	1166.47	1176.51	939.79	798.55	835.34	1008.75	1210.69	1242.97	846.37	838.12	952.89	1074.94	1164.68	1114.12	864.08	786.39	779.65	1435.18	1371.08	1362.45	959.86	954.88	1082.64	1860.1	1440.98	1814.93	1566.96	1640.03	2045.25	1158.14	857.893	1154.14	879.127	1117.91	810.04	1389.57	999.127	1705.34	1750.75
gene-CTHT_0000250	CTHT_0000250	hypothetical protein	4.33	2.97	5.46	4.18	4.24	4.46	2.09	2.29	0.9	1.06	1.53	1.3	3.55	3.23	1.48	1.76	3.63	0.88	2.03	2.56	2.13	2.13	2.63	2.25	3.73	0.55	3.1	1.22	2.11	2.88	4.25333	4.29333	1.76	1.29667	2.75333	2.09	2.24	2.33667	2.46	2.07
gene-CTHT_0000260	CTHT_0000260	hypothetical protein	38.6	30.38	30.35	46.29	47.28	39.09	32.52	29.84	33.16	43.12	34.86	37.35	34.1	46.05	32.65	43.17	34.66	41.24	33.02	24.04	21.3	31.7	24.85	24.93	51.41	50.38	51.65	56.96	65.49	70.87	33.11	44.22	31.84	38.4433	37.6	39.69	26.12	27.16	51.1467	64.44
gene-CTHT_0000270	CTHT_0000270	hypothetical protein	2.55	2.48	2.06	1.55	1.06	1.36	1.87	2.17	2.35	1.35	1.25	1.57	1.92	1.62	1.55	1.44	0.73	0.71	1.06	1.49	1.18	1.17	0.67	1.2	0.72	0.79	1.79	2.94	2.95	4.3	2.36333	1.32333	2.13	1.39	1.69667	0.96	1.24333	1.01333	1.1	3.39667
gene-CTHT_0000280	CTHT_0000280	hypothetical protein	283.3	277.6	246.88	634.33	690.77	636.37	297.98	261.42	327.69	960.89	1058.04	1032.9	158.84	160.14	164.82	338.52	475.37	336.67	113.25	69.32	91.71	186.89	126.15	88.98	24.56	22.71	16.84	17.33	13.16	10.25	269.26	653.823	295.697	1017.28	161.267	383.52	91.4267	134.007	21.37	13.58
gene-CTHT_0000290	CTHT_0000290	hypothetical protein	0.99	1.54	0.89	1.43	1.03	0.79	0.58	2.48	1.45	2.22	1.74	1.38	0.09	0.49	0.28	0.56	0.13	0.57	0.11	0.32	0.12	0.26	0.23	0.06	0.19	0.16	0.34	0.06	0.05	0.23	1.14	1.08333	1.50333	1.78	0.286667	0.42	0.183333	0.183333	0.23	0.113333
gene-CTHT_0000300	CTHT_0000300	hypothetical protein	133.9	103.95	105.48	93.49	97.81	96.77	121.89	107.98	105.09	83.68	69.44	64.94	98.05	113.05	82.45	88.4	74.16	78.39	51.62	38.34	34.88	47.31	37.78	34.33	38.71	42.93	42.12	50.39	45.17	48.58	114.443	96.0233	111.653	72.6867	97.85	80.3167	41.6133	39.8067	41.2533	48.0467
gene-CTHT_0000310	CTHT_0000310	hypothetical protein	61.23	57.84	50.44	48.29	43.66	43.18	68.16	63.27	50.75	47.08	45.21	42.51	49.08	60.14	50.11	29.47	41.27	34.48	54.56	54.27	57.44	25.91	32.81	36.36	27.23	32.17	32.77	33.57	36.11	43.46	56.5033	45.0433	60.7267	44.9333	53.11	35.0733	55.4233	31.6933	30.7233	37.7133
gene-CTHT_0000320	CTHT_0000320	hypothetical protein	61.26	56.01	48.27	38.86	40.2	39.5	66.97	64.29	60.76	48.49	51.62	49.15	68.88	69.49	65.24	43.62	48.35	49.53	95.33	98.37	93.33	56.96	66.73	79.35	69.69	63.57	75.21	76	78.49	71.61	55.18	39.52	64.0067	49.7533	67.87	47.1667	95.6767	67.68	69.49	75.3667
gene-CTHT_0000330	CTHT_0000330	hypothetical protein	1.86	2.66	4.51	1.79	1.83	2.15	3.2	5.51	0.46	2.2	1.41	1.21	1.54	1.8	0.45	0	0.5	0.44	1.28	0	0.45	0.39	0	1.65	0.46	0	0.42	0.46	0.38	0.84	3.01	1.92333	3.05667	1.60667	1.26333	0.313333	0.576667	0.68	0.293333	0.56
gene-CTHT_0000340	CTHT_0000340	hypothetical protein	64.76	65.44	69.95	68.87	60.45	65.25	58.07	62.93	70.18	66.74	67.29	63.08	50.69	57.62	58.81	60.79	60.48	59.69	46.44	36.72	38.49	54.02	47.6	47.14	102.24	102.44	110.59	102.02	121.58	115.3	66.7167	64.8567	63.7267	65.7033	55.7067	60.32	40.55	49.5867	105.09	112.967
gene-CTHT_0000350	CTHT_0000350	guanyl-specific ribonuclease-like protein	165.29	172.05	179.44	127.27	118.31	118.94	168.19	226.89	184.32	140	122.22	148.94	144.45	156.58	180.54	181.95	169.02	170.72	157.66	174.16	173.03	157.81	133.68	151.52	150.02	128.98	149.96	155.67	145.43	126.02	172.26	121.507	193.133	137.053	160.523	173.897	168.283	147.67	142.987	142.373
gene-CTHT_0000360	CTHT_0000360	hypothetical protein	7.05	9.59	7.81	7.1	6.91	2.92	5.71	10.87	7.36	6.7	3.49	5.2	4.58	6.42	2.82	5.5	4.08	3.9	2.76	4.4	0.87	1.77	0.28	0.54	1.48	1.04	0.27	0.29	0	0.82	8.15	5.64333	7.98	5.13	4.60667	4.49333	2.67667	0.863333	0.93	0.37
gene-CTHT_0000370	CTHT_0000370	hypothetical protein	0	0	0	0	0	0	0	0	0	0	0	0	0	0	0	0	0	0	0	0	0	0	0	0	0	0	0	0	0	0	0	0	0	0	0	0	0	0	0	0
gene-CTHT_0000380	CTHT_0000380	hypothetical protein	0.22	0	0	0	0.11	0	0.09	0.11	0.1	0	0.11	0.09	0	0	0.1	0.18	0.12	0.11	0	0	0.11	0	0	0	0	0	0	0	0	0	0.073333	0.036667	0.1	0.066667	0.033333	0.136667	0.036667	0	0	0
gene-CTHT_0000390	CTHT_0000390	hypothetical protein	99.06	62.45	69.26	53.3	49.84	50.64	95.54	68.47	61.49	49.94	51.45	50.1	132.15	137.43	96.45	63.69	51.3	62.05	116.45	107.53	103.27	41.41	51.66	67.06	192.96	165.3	157.93	138.78	99.23	143.9	76.9233	51.26	75.1667	50.4967	122.01	59.0133	109.083	53.3767	172.063	127.303
gene-CTHT_0000400	CTHT_0000400	hypothetical protein	0.18	0.7	0.73	0.18	0.62	0.28	0.52	0.37	0.59	0.79	0.44	0.15	0.22	0.08	0.09	0.29	0.39	0.09	0.26	0.57	0.47	0.08	0.09	0.09	0.09	0.25	0.09	0.18	0.58	0.18	0.536667	0.36	0.493333	0.46	0.13	0.256667	0.433333	0.086667	0.143333	0.313333
gene-CTHT_0000410	CTHT_0000410	NADH dehydrogenase (ubiquinone)-like protein	122.67	127.15	114.45	107.57	102.96	105.42	148.71	164.85	137.02	116.7	122.76	135.15	136.28	141.2	160	123.27	146.14	146.6	174.75	228.37	213.14	172.79	188.55	183.72	75.64	72.75	68.09	61.81	47.46	44.12	121.423	105.317	150.193	124.87	145.827	138.67	205.42	181.687	72.16	51.13
gene-CTHT_0000420	CTHT_0000420	hypothetical protein	18.84	13.93	14.06	14.99	12.9	14.43	20.1	13.26	13.44	11.41	11.56	9.95	23.37	26.52	16.22	13.69	10.77	13.1	15.67	13.61	12.53	10.4	11.25	11.73	22.36	21.79	24.2	27.55	30.3	34.27	15.61	14.1067	15.6	10.9733	22.0367	12.52	13.9367	11.1267	22.7833	30.7067
gene-CTHT_0000430	CTHT_0000430	hypothetical protein	3.78	0	0	0	0	0	3.55	0	0	0	0	0	0	0	0	0	0	0	0	0	0	0	0	0	0	0	0	0	0	0	1.26	0	1.18333	0	0	0	0	0	0	0
gene-CTHT_0000440	CTHT_0000440	hypothetical protein	15.66	15.2	14.63	32.82	27.78	28.07	11.71	21.62	23.9	38.42	39.35	36.7	7.69	10.8	9.61	29.91	28.45	25.67	14.06	17.23	14.77	14.19	8.33	8.62	38.29	23.05	28.36	24.61	26.31	27.49	15.1633	29.5567	19.0767	38.1567	9.36667	28.01	15.3533	10.38	29.9	26.1367
gene-CTHT_0000450	CTHT_0000450	hypothetical protein	0	0	0	0.11	0	0.06	0	0	0	0.06	0.27	0.05	0.05	0	0	0	0	0	0	0	0.06	0	0	0	0.06	0.05	0	0	0.1	0.11	0	0.056667	0	0.126667	0.016667	0	0.02	0	0.036667	0.07
gene-CTHT_0000460	CTHT_0000460	hypothetical protein	14.91	11.84	10.57	12.26	12.23	17.23	20.47	15.45	14.5	22.3	18.63	22.6	16.69	18.6	17.12	16.61	18.18	17.16	17.34	20.27	17.37	23.55	21.74	21.47	17.4	13.03	16.58	15.42	16.59	14.47	12.44	13.9067	16.8067	21.1767	17.47	17.3167	18.3267	22.2533	15.67	15.4933
gene-CTHT_0000470	CTHT_0000470	tRNA-Ala	0	0	0	0	0	0	0	0	0	0	0	0	0	0	0	0	0	0	0	0	0	0	0	0	0	0	0	0	0	0	0	0	0	0	0	0	0	0	0	0
gene-CTHT_0000480	CTHT_0000480	hypothetical protein	0	0	0	0	0	0	0	0	0.55	0	0	0	0	0	0	0	0	0	0	0	0.52	0	0	0	0	0	0	0	0	0	0	0	0.183333	0	0	0	0.173333	0	0	0
gene-CTHT_0000490	CTHT_0000490	glutamyl-tRNA (gln) amidotransferase-like protein	48.21	40.37	34.6	21.68	19.1	21.22	55.49	47.06	36.04	21.3	18.31	17.35	49.41	48.58	43.49	26.68	24.55	28.99	41.09	40.47	42.21	26.8	25.08	29.9	39.73	38.82	38.27	35.3	30.12	31.87	41.06	20.6667	46.1967	18.9867	47.16	26.74	41.2567	27.26	38.94	32.43
gene-CTHT_0000500	CTHT_0000500	hypothetical protein	0.74	0.54	0.75	0.63	0.09	0.68	0.54	1.06	0.43	0.5	0.36	0.23	0.37	0	0.09	0.81	0.6	0.27	0.09	0.08	0.1	0	0.18	0.09	0.19	0.09	0.18	0.46	0	0	0.676667	0.466667	0.676667	0.363333	0.153333	0.56	0.09	0.09	0.153333	0.153333
gene-CTHT_0000510	CTHT_0000510	hypothetical protein	1.32	1.28	1.03	1.57	1.44	0.47	0.98	0.61	1.65	0.97	0.71	0.73	0.48	0.14	1.53	0.35	0.63	0.28	0.71	0.51	0.6	0.39	0	0.41	1.07	1.75	0.41	0.73	0.66	0.57	1.21	1.16	1.08	0.803333	0.716667	0.42	0.606667	0.266667	1.07667	0.653333
gene-CTHT_0000520	CTHT_0000520	hypothetical protein	62.3	62.61	56.49	66.88	70.3	59.86	89.07	85.46	77.06	61.25	48.2	56.25	81.14	78.57	68.6	70.65	59.62	61.57	86.43	84.54	78.74	62.48	65.77	72.47	97.41	85.94	90.39	86.32	71.76	65.24	60.4667	65.68	83.8633	55.2333	76.1033	63.9467	83.2367	66.9067	91.2467	74.44
gene-CTHT_0000540	CTHT_0000540	hypothetical protein	0	0.27	1.39	3.28	0.55	0.62	0.48	0.6	0.82	1.29	0.84	1.66	1.16	1.07	0.54	1.84	3.62	2.68	0	0.24	0.84	2.93	1.61	1.55	5.71	2.51	2.59	2.8	2.68	3.18	0.553333	1.48333	0.633333	1.26333	0.923333	2.71333	0.36	2.03	3.60333	2.88667
gene-CTHT_0000550	CTHT_0000550	endo-1,4-beta-mannosidase-like protein	0.91	0.53	0.92	109.38	119.92	117.97	2.03	2.64	1.93	356.32	473.66	467.34	3.6	2.95	3.87	1088.08	1148.51	1251.13	1.95	2.36	2.15	1317.6	591.27	312.12	7.91	3.96	5.54	21.65	13.68	18.66	0.786667	115.757	2.2	432.44	3.47333	1162.57	2.15333	740.33	5.80333	17.9967
gene-CTHT_0000560	CTHT_0000560	hypothetical protein	2.22	2.04	1.77	2.68	2.37	2.25	3.13	2.37	1.33	2.13	0.94	1.54	1.74	2.66	1.79	2.33	1.61	2.72	1.65	0.59	0.34	2.4	1.23	1.01	0.9	1.16	0.25	0.72	0.79	0.64	2.01	2.43333	2.27667	1.53667	2.06333	2.22	0.86	1.54667	0.77	0.716667
gene-CTHT_0000570	CTHT_0000570	hypothetical protein	2.49	0.59	1.78	1.19	0.61	1.49	1.62	0	0.63	3.01	2.56	1.1	1.04	0.61	0.61	2.11	0.67	1.16	0	0	0.58	0.52	1.14	0	0	0	0.55	0	0.49	0	1.62	1.09667	0.75	2.22333	0.753333	1.31333	0.193333	0.553333	0.183333	0.163333
gene-CTHT_0000580	CTHT_0000580	hypothetical protein	20.77	46.58	52.73	47.58	64.25	66.9	30.17	36.01	39.59	45.14	42.31	40.02	46.21	18.26	48.44	30.1	28.85	25.53	28.57	23.12	25.23	73.77	74.48	72.39	12.5	14.59	11.79	12.64	9.43	11.99	40.0267	59.5767	35.2567	42.49	37.6367	28.16	25.64	73.5467	12.96	11.3533
gene-CTHT_0000590	CTHT_0000590	alcohol dehydrogenase-like protein	254.68	248.74	247.7	191.41	175.3	201.78	393.78	212.73	196.9	157.59	169.59	153.96	546.51	401.08	350.95	260.07	202.88	224.56	325.19	245.19	296.5	224.21	254.55	263.12	267.3	270.86	238.27	152.69	82.21	137.27	250.373	189.497	267.803	160.38	432.847	229.17	288.96	247.293	258.81	124.057
gene-CTHT_0000600	CTHT_0000600	putative aspartate protein	718.09	655.99	608.94	660.38	631.31	668.37	975.66	846.91	736.78	769.17	863.65	896.3	1126.75	1131.22	1021.25	890.63	856.56	893.7	1134.71	1152.67	1203.71	816.95	968.27	988.31	603.58	644.31	592.54	594.16	576.28	473.2	661.007	653.353	853.117	843.04	1093.07	880.297	1163.7	924.51	613.477	547.88
gene-CTHT_0000610	CTHT_0000610	hypothetical protein	89.39	82.02	66.29	53.66	51.53	47.52	113.01	119.01	77.68	44.13	49.31	52.71	98.59	92.42	94.58	48.81	48.04	54.12	99.37	115.54	83.57	54.59	61.32	73.52	55.61	57.58	54.31	51.54	64.62	41.01	79.2333	50.9033	103.233	48.7167	95.1967	50.3233	99.4933	63.1433	55.8333	52.39
gene-CTHT_0000620	CTHT_0000620	hypothetical protein	302.62	280.38	267.93	200.32	211.5	241.83	370.59	329.42	268.35	222.29	257.2	251.35	374.69	387.42	384.95	230.25	254.34	252.14	393.13	423.93	433.45	272.63	329.28	348.94	415.16	323.23	366.32	313.02	282.95	293.45	283.643	217.883	322.787	243.613	382.353	245.577	416.837	316.95	368.237	296.473
gene-CTHT_0000630	CTHT_0000630	putative tryptophan protein	107.4	88.9	90.51	125.91	127.23	119.56	125.72	96.62	98.09	131.31	152.65	142.7	168.94	151.92	134.65	148.81	139.86	146.86	186.65	172.24	193.59	151.58	167.54	160.29	85.45	103.48	92.44	101.04	67.26	76.06	95.6033	124.233	106.81	142.22	151.837	145.177	184.16	159.803	93.79	81.4533
gene-CTHT_0000640	CTHT_0000640	hypothetical protein	34.08	33.08	37.15	42.32	40.71	40.67	25.13	49.73	64.72	66.14	83.42	78.96	16.91	19.93	23.76	38.11	41.22	34.85	15.96	12.09	13.59	21.69	15.6	14.73	8.51	11.79	9.83	15.24	10.9	13.78	34.77	41.2333	46.5267	76.1733	20.2	38.06	13.88	17.34	10.0433	13.3067
gene-CTHT_0000650	CTHT_0000650	ATP-dependent RNA helicase-like protein	98.84	81.82	68.79	69.19	68.72	62.7	97.83	77.41	68.45	70.71	72.09	67.92	130.83	121.71	92.58	75.43	70.88	73.39	151.89	161.3	141.8	49.96	68.71	105.54	272.14	256.9	257.32	191.51	155.02	194.11	83.15	66.87	81.23	70.24	115.04	73.2333	151.663	74.7367	262.12	180.213
gene-CTHT_0000660	CTHT_0000660	fructose-2,6-bisphosphatase-like protein	422.25	437.87	436.32	472.59	450.24	530.81	447.57	429.55	406.12	410.23	382.78	382.84	536.59	490.43	516.11	509.88	490.42	477.56	493.48	458.47	464.77	418.81	477.18	524.73	689.21	949.76	842.71	920.54	1015.11	820.99	432.147	484.547	427.747	391.95	514.377	492.62	472.24	473.573	827.227	918.88
gene-CTHT_0000670	CTHT_0000670	aspartic-type endopeptidase-like protein	0.33	0.71	0.58	0.56	1.12	1.45	1.15	0.51	0.6	1.07	1.18	0.73	1.19	0.3	0.62	1.17	1.49	0.79	0.16	0.51	0.34	0.29	0.64	0.94	0.77	0.38	0.62	0.57	1.05	1.36	0.54	1.04333	0.753333	0.993333	0.703333	1.15	0.336667	0.623333	0.59	0.993333
gene-CTHT_0000680	CTHT_0000680	hypothetical protein	29.2	28.77	27.11	25.47	28.14	25.57	32	26.87	24.06	24.6	23.08	19.61	34.95	36.45	26.55	25.54	22.34	22.34	32.07	25.05	26.03	18.38	17.25	20.89	49.02	47.21	51.47	54.37	55.3	70.67	28.36	26.3933	27.6433	22.43	32.65	23.4067	27.7167	18.84	49.2333	60.1133
gene-CTHT_0000690	CTHT_0000690	hypothetical protein	62.88	55.72	49.09	35.96	36.88	40.65	82.9	66	56.03	44.6	49.4	55.9	52.57	55.78	48.21	43.74	46.29	46.9	64.05	60.34	64.52	53.3	55.68	49.15	38.94	28.45	38.18	43.86	41.54	53.9	55.8967	37.83	68.31	49.9667	52.1867	45.6433	62.97	52.71	35.19	46.4333
gene-CTHT_0000700	CTHT_0000700	hypothetical protein	39.55	23.7	39.79	36.77	39.5	53.76	57.89	38.17	50.72	33.48	44.43	35.37	37.94	46.28	47.05	38.16	30.15	34.79	35.83	31.29	30.85	24.96	32.44	30.31	24.85	29.37	34.92	44.78	59.42	49.64	34.3467	43.3433	48.9267	37.76	43.7567	34.3667	32.6567	29.2367	29.7133	51.28
gene-CTHT_0000710	CTHT_0000710	hypothetical protein	8.67	6.7	6.24	27.12	23.48	23.35	4.86	13.95	22.91	130.69	154.46	141.09	3.79	4.79	5.5	55.67	66.37	68.8	16.87	19.01	20.36	77.41	70.42	41.01	14.36	9.59	14.65	34.92	28.4	38.43	7.20333	24.65	13.9067	142.08	4.69333	63.6133	18.7467	62.9467	12.8667	33.9167
gene-CTHT_0000720	CTHT_0000720	DNA replication factor C-like protein	41.04	33.81	28.31	26.11	27.98	27.92	37.68	38.76	32.55	39.22	36.46	42.57	25.48	26.74	26.54	30.12	25.82	28.04	54.55	57.65	61.42	34.5	35.55	38.36	81.1	58.99	72.92	68.24	50.69	73.93	34.3867	27.3367	36.33	39.4167	26.2533	27.9933	57.8733	36.1367	71.0033	64.2867
gene-CTHT_0000730	CTHT_0000730	hypothetical protein	0.83	0.2	0	0	0.41	0	0.17	0	0.2	0	0.2	0.35	0.17	0.2	0	0.5	0.22	0.2	0	0	0	0	0	0	0	0	0	0	0.18	0	0.343333	0.136667	0.123333	0.183333	0.123333	0.306667	0	0	0	0.06
gene-CTHT_0000740	CTHT_0000740	hypothetical protein	25.61	14.68	20.03	28.6	24.44	25.41	11.07	20.38	28.59	37.5	38.44	37.13	7.37	9.51	7.54	18.18	20.87	22.18	15.42	11.65	13.39	14.52	13.68	11.16	12.91	8.56	7.9	9.94	8.69	8.12	20.1067	26.15	20.0133	37.69	8.14	20.41	13.4867	13.12	9.79	8.91667
gene-CTHT_0000750	CTHT_0000750	hypothetical protein	0.55	0.53	0.27	0.27	0	0	0	0	0.53	0.32	0.55	0	0	0.26	0	0.23	0.89	0	0.26	0	0	0.24	0.26	0	0	0	0	0	0	0.52	0.45	0.09	0.176667	0.29	0.086667	0.373333	0.086667	0.166667	0	0.173333
gene-CTHT_0000760	CTHT_0000760	hypothetical protein	0	0.26	0.54	0.26	0.8	1.5	0.69	0.29	0.26	1.55	1.35	0.91	0.45	0.26	0.26	0.22	0.29	0	0.26	0.23	0	0.24	0.26	0	0.28	0.24	0.25	0.54	0.94	0.77	0.266667	0.853333	0.413333	1.27	0.323333	0.17	0.163333	0.166667	0.256667	0.75
gene-CTHT_0000770	CTHT_0000770	hypothetical protein	0.59	0	0.58	0.86	0.58	0.98	0	0	0.57	2.03	1.18	0.5	0.24	0	0.28	1.21	0.63	0.56	0.28	0	0	0.77	0.56	0.27	1.2	0.26	0.27	0.59	1.53	0.83	0.39	0.806667	0.19	1.23667	0.173333	0.8	0.093333	0.533333	0.576667	0.983333
gene-CTHT_0000780	CTHT_0000780	hypothetical protein	1.08	0.74	0.76	0.95	0.96	1.37	0.63	0.22	0.91	0.83	0.73	0.18	0.53	0.81	0.21	0.69	0.35	0.1	0.63	0.29	0.33	0.1	0.42	0.1	0.34	0.5	0.31	0.32	0.69	0.32	0.86	1.09333	0.586667	0.58	0.516667	0.38	0.416667	0.206667	0.383333	0.443333
gene-CTHT_0000790	CTHT_0000790	hypothetical protein	0.99	1.76	0.66	1.45	1.46	0.53	1.65	1.04	1.55	1.1	0.97	0.55	0.81	1.55	1.26	0.53	0.53	1.27	0.79	0.86	0.17	0.73	0.48	0.31	0.51	0.3	0.31	0.33	0.44	0.48	1.13667	1.14667	1.41333	0.873333	1.20667	0.776667	0.606667	0.506667	0.373333	0.416667
gene-CTHT_0000800	CTHT_0000800	hypothetical protein	61.9	53.62	57.62	67.2	65.35	63.42	80.8	67.79	77.88	90.31	105.32	95.22	75.44	81.59	72.02	114.2	112.29	124.09	86.42	65.97	72.97	159.65	128.94	105.67	42.65	46.9	53.99	82.17	109.89	73.14	57.7133	65.3233	75.49	96.95	76.35	116.86	75.12	131.42	47.8467	88.4
gene-CTHT_0000810	CTHT_0000810	zinc finger domain-containing protein	13.81	11.6	15.73	46.07	41.21	39.39	11.32	10.91	18.05	36.01	36.9	31.61	10.66	10.81	10.63	26.93	26.99	25.58	20.36	17.36	14.71	20.14	15.79	17.71	26.58	36.99	34.49	54.6	63.93	67.58	13.7133	42.2233	13.4267	34.84	10.7	26.5	17.4767	17.88	32.6867	62.0367
gene-CTHT_0000820	CTHT_0000820	hypothetical protein	4.67	3.33	3.16	1.77	1.03	3.4	5.99	5.23	4.32	4.78	5.33	6.77	4.39	6.45	6.04	5.3	5.71	4.86	7.32	5.61	7.25	4.5	4.21	2.73	6.79	4.41	5.52	5.41	6.37	7.91	3.72	2.06667	5.18	5.62667	5.62667	5.29	6.72667	3.81333	5.57333	6.56333
gene-CTHT_0000830	CTHT_0000830	tRNA-Cys	0	0	0	0	0	0	0	0	0	0	0	0	0	0	0	0	0	0	0	0	0	0	0	0	0	0	0	0	0	0	0	0	0	0	0	0	0	0	0	0
gene-CTHT_0000840	CTHT_0000840	hypothetical protein	12.9	10.44	10.73	10.4	7.52	10.5	11.98	11.91	15.14	14.99	22.44	22.53	11.72	12.56	11.76	18.05	15.12	15.93	4.91	4.51	6.54	6.91	4.32	5.44	8.23	7.71	7.47	9.78	7.2	8.4	11.3567	9.47333	13.01	19.9867	12.0133	16.3667	5.32	5.55667	7.80333	8.46
gene-CTHT_0000850	CTHT_0000850	hypothetical protein	178.71	145.63	168.14	164.49	160.39	156.64	220.37	210.08	210.98	182.23	207.84	197.89	234.48	247.17	252.91	221.7	246.71	210.67	223.5	213.42	213.64	242.77	229.66	192.27	378.38	378.83	421.18	509.49	453.35	482.82	164.16	160.507	213.81	195.987	244.853	226.36	216.853	221.567	392.797	481.887
gene-CTHT_0000860	CTHT_0000860	hypothetical protein	2.35	2.46	2.2	1.68	1.58	1.79	1.65	3.44	3.9	6.83	8.43	8.21	1.25	1.17	1.73	5.18	4.61	5.6	1.46	1.56	1.37	2.47	1.76	2.26	5.27	3.7	5	6.18	6.5	6.73	2.33667	1.68333	2.99667	7.82333	1.38333	5.13	1.46333	2.16333	4.65667	6.47
gene-CTHT_0000870	CTHT_0000870	hypothetical protein	84.25	78.39	83.07	61.71	54.96	59.11	74.08	75.9	90.63	64.7	62.93	61.74	71.34	72.85	66.88	62.3	52.42	57.98	51.45	40.02	41.61	50.33	46.2	49.38	55.12	64.7	65.11	78.5	100.03	86.84	81.9033	58.5933	80.2033	63.1233	70.3567	57.5667	44.36	48.6367	61.6433	88.4567
gene-CTHT_0000880	CTHT_0000880	hypothetical protein	122.75	101.16	111.57	119.28	124.88	128.69	107.89	84.21	109.72	133.78	134.59	123.22	105.94	117.64	86.65	115.71	107.59	107.75	86.81	53.84	57.89	80.92	88.63	83.73	90.55	122.7	112.72	120.9	130.05	146.22	111.827	124.283	100.607	130.53	103.41	110.35	66.18	84.4267	108.657	132.39
gene-CTHT_0000890	CTHT_0000890	hypothetical protein	112.68	93.02	83.33	77.61	80.35	78.46	100.71	82.78	71.92	63.93	83.23	82.9	146.57	154.85	122.82	98.61	95.34	97.74	179.31	189.73	194.93	69.89	87.92	131.19	350.43	293.83	312.29	207.19	200.43	235.82	96.3433	78.8067	85.1367	76.6867	141.413	97.23	187.99	96.3333	318.85	214.48
gene-CTHT_0000900	CTHT_0000900	hypothetical protein	12.77	9.2	9.26	14.21	12.06	11.63	5.46	9.34	12.93	16.66	21.9	18.96	3.48	4.85	4.07	6.27	7.03	7.34	3.64	2.71	2.47	5.7	3.81	3.66	1.87	1.82	2.32	1.94	2.37	2.73	10.41	12.6333	9.24333	19.1733	4.13333	6.88	2.94	4.39	2.00333	2.34667
gene-CTHT_0000910	CTHT_0000910	aminopeptidase-like protein	13.93	17.03	15.84	104.11	103.38	95.6	32.32	28.36	32.1	242.85	234.36	222.32	20.74	32.72	32.5	303.74	286.2	317.03	126.06	123.2	140.44	286.37	288.36	209.49	10.45	8.06	11.56	12.56	12.28	8.08	15.6	101.03	30.9267	233.177	28.6533	302.323	129.9	261.407	10.0233	10.9733
gene-CTHT_0000920	CTHT_0000920	hypothetical protein	18.76	14.48	14.35	14.09	12.74	12.57	18.51	16.06	15.09	14.98	12.11	10.9	15.36	16.33	12.24	16.71	13.92	17.19	12.41	13.22	11.5	14.29	10.65	9.96	11.13	9.27	10.08	18.32	17.58	17.69	15.8633	13.1333	16.5533	12.6633	14.6433	15.94	12.3767	11.6333	10.16	17.8633
gene-CTHT_0000930	CTHT_0000930	hypothetical protein	25.01	19.59	17.19	363.19	415.37	383.95	34.34	42.89	52.25	1521.36	1494.45	1438.36	42.28	63.3	60.7	3214.69	3159.09	3142.12	76.63	93.92	84.29	2084.27	888.07	376.68	74.28	54.94	76.68	121.14	115.5	83.69	20.5967	387.503	43.16	1484.72	55.4267	3171.97	84.9467	1116.34	68.6333	106.777
gene-CTHT_0000940	CTHT_0000940	hypothetical protein	46.74	66.22	76.81	61	62.89	72.52	48.25	47.32	60.56	47.89	53.23	43.12	52.69	41.75	54.55	48.1	49.6	45.4	35.68	28.06	31.44	53.46	63.88	69.53	48.2	61.39	52.05	50.68	59.11	49.77	63.2567	65.47	52.0433	48.08	49.6633	47.7	31.7267	62.29	53.88	53.1867
gene-CTHT_0000950	CTHT_0000950	hypothetical protein	38.59	33.03	34.08	30.7	32.89	37.13	38.4	32.66	32.08	26.8	22.9	27.43	28.35	28.69	27.49	20.88	24.47	20.6	26.85	25.81	22.62	21.79	24.3	27.06	25.95	25.84	27.66	31.39	34.09	33.88	35.2333	33.5733	34.38	25.71	28.1767	21.9833	25.0933	24.3833	26.4833	33.12
gene-CTHT_0000960	CTHT_0000960	putative iron sulfur assembly protein	90.16	74.52	71.06	68.92	70.01	72.04	89.23	89.3	90.46	92.42	96.25	106.42	66.18	83.73	73.01	83.2	83.95	90.56	130.69	148.17	121	98.05	86.38	108.22	170.64	130.74	173.7	158.08	152.29	183.76	78.58	70.3233	89.6633	98.3633	74.3067	85.9033	133.287	97.55	158.36	164.71
gene-CTHT_0000970	CTHT_0000970	hypothetical protein	12	7.92	9.87	6.24	5.14	6.65	12.46	9.65	7.6	6.79	8.39	7.89	7.59	9.52	6.26	4.63	5.36	5.88	15.88	12.81	14	7.34	7.51	9.39	18.7	13.33	16.85	25.67	21.96	24.92	9.93	6.01	9.90333	7.69	7.79	5.29	14.23	8.08	16.2933	24.1833
gene-CTHT_0000980	CTHT_0000980	endo-1,4-beta-xylanase-like protein	0.22	0.21	0.22	0.42	0	0.24	0.73	0.46	0	0.74	1.93	2	0.36	0.41	0.42	0	0.47	0.21	0.62	0	0.44	0	0.21	0.61	0.22	0	0	0.65	0.77	1.04	0.216667	0.22	0.396667	1.55667	0.396667	0.226667	0.353333	0.273333	0.073333	0.82
gene-CTHT_0000990	CTHT_0000990	hypothetical protein	0.26	0.12	0.9	0.87	0.38	0.41	0.53	0.4	0.72	0.42	0.5	1.16	0.52	0.48	0.97	0.61	1.37	1.23	0.37	0.45	0.52	0.34	0.12	0.12	1.6	2	1.69	1.78	1.39	1.98	0.426667	0.553333	0.55	0.693333	0.656667	1.07	0.446667	0.193333	1.76333	1.71667
gene-CTHT_0001000	CTHT_0001000	hypothetical protein	0	0	0	0	0	0	0	0	0	0	0	0	0	0	0	0	0	0	0	0	0	0	0	0	0	0	0	0	0	0	0	0	0	0	0	0	0	0	0	0
gene-CTHT_0001010	CTHT_0001010	hypothetical protein	0	0	0	0	0	0	0.18	0	0	0.24	0.1	0.18	0	0	0	0.17	0	0	0	0	0	0.1	0	0	0.34	0	0.92	0.11	0.29	0.21	0	0	0.06	0.173333	0	0.056667	0	0.033333	0.42	0.203333
gene-CTHT_0001020	CTHT_0001020	hypothetical protein	23.43	22.6	18.93	17.1	15.55	15.49	29.19	22.34	20.24	16.22	21.05	20.6	29.8	34.64	22.55	15.9	17.11	18.01	46.57	59.1	48.7	9.7	16.92	28.72	163.01	126.56	147.55	108.17	122.27	123.09	21.6533	16.0467	23.9233	19.29	28.9967	17.0067	51.4567	18.4467	145.707	117.843
gene-CTHT_0001030	CTHT_0001030	hypothetical protein	60.62	59.09	58.18	41.16	37.92	32.61	61.99	51.33	55.28	36.38	42.9	48.85	57.98	54.5	43.74	32.98	36.82	31.44	52.43	44.44	48.27	39.83	52.01	45.35	37.74	36.83	33.39	38.17	47.06	47.08	59.2967	37.23	56.2	42.71	52.0733	33.7467	48.38	45.73	35.9867	44.1033
gene-CTHT_0001040	CTHT_0001040	hypothetical protein	39.18	28.43	34.33	28.82	27.24	25.63	36.5	28.97	32.59	28.85	30.12	30.65	41.98	41.75	32.69	25.51	23.8	24.59	47.41	42.38	42.91	25.01	31.74	38.7	83.63	83.15	87.35	91.38	99.52	103.22	33.98	27.23	32.6867	29.8733	38.8067	24.6333	44.2333	31.8167	84.71	98.04
gene-CTHT_0001050	CTHT_0001050	lipoate-protein ligase-like protein	11.01	12.67	10.16	6.25	7.58	7.18	17.59	13.08	14.2	7.47	9.24	9.93	13	13.44	11.14	10.34	6.19	8.96	22.41	24	24.28	9.06	9.92	11.14	39.33	40.43	44.69	52.78	61.79	60.86	11.28	7.00333	14.9567	8.88	12.5267	8.49667	23.5633	10.04	41.4833	58.4767
gene-CTHT_0001060	CTHT_0001060	hypothetical protein	35.32	31.38	32.4	27.54	25.44	24.4	29.58	34.71	32.28	28.77	32.67	32.66	18.32	25.56	19.41	21	18.76	21.29	24.16	27.03	22.62	17.33	15.52	18.01	24.94	25.91	28.86	30.35	39.4	25.84	33.0333	25.7933	32.19	31.3667	21.0967	20.35	24.6033	16.9533	26.57	31.8633
gene-CTHT_0001070	CTHT_0001070	hypothetical protein	2.94	1.64	0.9	0.96	0.79	0.56	3.16	1.38	2.14	1.75	1.03	1.53	1.73	2.14	2.02	1.06	0.67	0.94	0.95	1.51	1.38	0.87	0.7	1.19	1.03	1.65	0.93	0.71	0.57	0.7	1.82667	0.77	2.22667	1.43667	1.96333	0.89	1.28	0.92	1.20333	0.66
gene-CTHT_0001080	CTHT_0001080	hypothetical protein	0.67	0.32	0.33	6.02	5.41	4.47	0.7	1.05	2.51	128.31	209.3	205.36	0.14	0.31	0.48	21.04	34.9	26.1	0.16	1.16	1.86	13.54	6	2.2	2.42	0.61	1.57	1.16	0.75	0.64	0.44	5.3	1.42	180.99	0.31	27.3467	1.06	7.24667	1.53333	0.85
gene-CTHT_0001090	CTHT_0001090	hypothetical protein	0	2.25	0	0	0	0	0	0	0	0	0	3.34	1.01	0	0	0	0	1.12	0	0	0	0	0	0	0	0	0	0	0	0	0.75	0	0	1.11333	0.336667	0.373333	0	0	0	0
gene-CTHT_0001100	CTHT_0001100	hypothetical protein	259.04	567.36	590.88	785.93	898.91	870.92	264.5	411.45	539.07	587.43	564.37	528.19	259.5	104.65	320.99	362.95	313.05	329.94	292.24	275.47	289.14	494.52	439.66	441.36	139.2	178.97	160.01	121.28	125.38	118.64	472.427	851.92	405.007	559.997	228.38	335.313	285.617	458.513	159.393	121.767
gene-CTHT_0001110	CTHT_0001110	hypothetical protein	43.19	47.43	47.25	52.22	55.26	59.37	50.55	47.59	47.84	41.17	33.4	29.97	52.17	35.45	42.65	38.16	32.59	32.09	32.4	33.09	30.85	30.5	30.86	31.56	52.64	52	45.35	39.23	41.63	42.03	45.9567	55.6167	48.66	34.8467	43.4233	34.28	32.1133	30.9733	49.9967	40.9633
gene-CTHT_0001120	CTHT_0001120	hypothetical protein	4.51	4.34	4.46	4.16	4.51	4.24	5.66	4.97	4.26	3.1	3.26	2.9	4.9	4.74	3.62	4.11	2.75	3.63	4.56	4.26	3.53	2.62	2.75	3.16	7.57	6.29	8.77	11.59	12.35	13.45	4.43667	4.30333	4.96333	3.08667	4.42	3.49667	4.11667	2.84333	7.54333	12.4633
gene-CTHT_0001130	CTHT_0001130	putative chromosome transmission fidelity protein	10.17	7.85	9.32	11.16	10.51	9.26	9.27	10.23	14.76	18.99	19.06	19.76	8.93	8.54	8.03	12.07	11.33	13.99	9.82	10.41	10.41	12.35	12	14.67	5.56	5.62	3.51	4.65	2.93	3.11	9.11333	10.31	11.42	19.27	8.5	12.4633	10.2133	13.0067	4.89667	3.56333
gene-CTHT_0001140	CTHT_0001140	hypothetical protein	8	0	0	5.12	2.8	0	0	6.26	3.12	3.64	0	2.64	0	0	0	2.61	0	2.55	2.29	0	2.35	0	0	0	2.52	0	0	0	0	0	2.66667	2.64	3.12667	2.09333	0	1.72	1.54667	0	0.84	0
gene-CTHT_0001150	CTHT_0001150	pyridoxamine 5'-phosphate oxidase-like protein	33.64	36.2	35.17	31.06	27.78	20.54	41.76	51.08	42.1	39.64	40.75	40.37	46.08	49.95	53.94	29.03	33.75	38.41	74.48	72.3	76.91	59.62	60.58	65.03	48.2	45.95	46.95	50.33	65.04	43.87	35.0033	26.46	44.98	40.2533	49.99	33.73	74.5633	61.7433	47.0333	53.08
gene-CTHT_0001160	CTHT_0001160	hypothetical protein	21.5	18.23	10	12.92	11.4	10.28	25.46	21.36	22.67	19.12	16.53	16.47	27.82	25.27	26.15	17.62	22.58	18.3	41.72	47.74	32.3	22.61	31.5	36.56	30.23	25.92	30.01	36.64	40.19	37.41	16.5767	11.5333	23.1633	17.3733	26.4133	19.5	40.5867	30.2233	28.72	38.08
gene-CTHT_0001170	CTHT_0001170	III C-methyltransferase-like protein	108.42	97.01	101.25	177.3	148.23	153.94	120.59	79.22	67.79	104.52	122.23	122.59	94.59	80.18	65.07	115.58	131.63	123.16	83.12	91.13	91.45	54.8	43.49	47.53	344.14	228.24	323.6	240.01	233.3	349.7	102.227	159.823	89.2	116.447	79.9467	123.457	88.5667	48.6067	298.66	274.337
gene-CTHT_0001180	CTHT_0001180	GTP-binding protein rho3-like protein	75.55	70.51	73.65	80.98	73.41	83.1	81.59	80.44	67.98	60.04	65.47	69.72	63.6	74.84	58.88	62.89	67.11	69.71	37.75	36.84	30.22	43.82	33.87	36.56	32.2	32.92	28	28.87	21.89	31.36	73.2367	79.1633	76.67	65.0767	65.7733	66.57	34.9367	38.0833	31.04	27.3733
gene-CTHT_0001190	CTHT_0001190	putative pre-mRNA splicing protein	82.28	63.02	65.72	63.64	58.66	61.06	72.18	68.16	77.46	66.09	69	61.71	62.95	64.28	68.38	63.24	56.1	67.16	64.4	44.88	53.6	58.92	53.17	57.05	47.96	48.46	52.11	69.7	79.41	70.26	70.34	61.12	72.6	65.6	65.2033	62.1667	54.2933	56.38	49.51	73.1233
gene-CTHT_0001200	CTHT_0001200	putative COP9 signalosome protein	68.44	57.86	57.96	51.6	51.68	53.21	73.34	70	74.62	68.99	67.8	68.33	67.07	71.78	57.52	59.48	57.77	60.82	89.07	77.82	77.03	62.97	62.75	61.83	66.38	60.42	63.85	68.09	66.23	63.87	61.42	52.1633	72.6533	68.3733	65.4567	59.3567	81.3067	62.5167	63.55	66.0633
gene-CTHT_0001210	CTHT_0001210	glycerol-3-phosphate dehydrogenase-like protein	25.66	18.22	17.07	16.25	15.18	17.05	26.41	15.75	15.03	12.78	10	10.05	23.71	26.88	22.22	14.83	13.11	11.53	23.74	19.31	20.34	10.84	9.49	12.46	26.66	24.37	24.7	24.6	22.47	23.94	20.3167	16.16	19.0633	10.9433	24.27	13.1567	21.13	10.93	25.2433	23.67
gene-CTHT_0001220	CTHT_0001220	cytochrome-C oxidase-like protein	2237.65	2317.27	2210.9	1717.52	1832.16	1965.93	2589.45	2631.97	2273.4	1938.81	1799.83	2023.23	2561.05	2613.32	2614.12	2144.64	2240.82	2175.87	1990.69	2252.77	2116.98	1942.55	1911.19	1935.96	994.33	1033.95	914.61	998.84	582.14	678.89	2255.27	1838.54	2498.27	1920.62	2596.16	2187.11	2120.15	1929.9	980.963	753.29
gene-CTHT_0001230	CTHT_0001230	hypothetical protein	8.75	8.38	8.13	7.04	6.8	6.28	12.07	8.51	9.67	7.63	7.58	7.62	11.42	9.18	7.29	6.14	4.76	5.58	12.24	9.42	10.31	7.27	7.76	10.12	10.86	14.66	12.83	20.31	20.14	21.41	8.42	6.70667	10.0833	7.61	9.29667	5.49333	10.6567	8.38333	12.7833	20.62
gene-CTHT_0001240	CTHT_0001240	tRNA-Trp	0	0	0	0	0	0	0	0	0	0	0	0	0	0	0	0	0	0	0	0	0	0	0	0	0	0	0	0	0	0	0	0	0	0	0	0	0	0	0	0
gene-CTHT_0001250	CTHT_0001250	hypothetical protein	52.97	39.74	44.24	36.09	32.72	32.32	52.02	37.75	39.58	34.34	33.86	33.63	77.77	70.88	52.82	47.07	40.77	41.36	56.12	47.69	48.36	32.53	35.03	45.4	93.9	78.62	83.94	88.63	88.86	105.66	45.65	33.71	43.1167	33.9433	67.1567	43.0667	50.7233	37.6533	85.4867	94.3833
gene-CTHT_0001260	CTHT_0001260	RNA polymerase II transcription factor B 73 kDa subunit-like protein	37.72	33.86	31.27	21.09	22.99	21.2	29.41	26.73	22.77	18.25	14.69	15.84	18.26	18.55	19.07	14.87	11.67	12.86	16.96	16.34	14.93	12.89	20.37	21.62	10.98	10.61	9.43	14.39	13.64	13.38	34.2833	21.76	26.3033	16.26	18.6267	13.1333	16.0767	18.2933	10.34	13.8033
gene-CTHT_0001270	CTHT_0001270	mitochondrial 2-oxoglutarate dehydrogenase E1 component-like protein	205.58	216.9	225.21	180.1	178.03	181.57	230.78	212.49	204.33	175.58	170.75	185.84	313.19	322.35	280.23	238.98	205.1	216.44	245.59	248	210.96	272.56	265.89	264.18	406.59	330.56	394.58	368.93	489.57	472.97	215.897	179.9	215.867	177.39	305.257	220.173	234.85	267.543	377.243	443.823
gene-CTHT_0001280	CTHT_0001280	hypothetical protein	26.48	22.43	19.34	45.23	40.11	37.62	20.23	23.27	23.2	60.82	40.1	44.26	17.16	19.47	14.87	36.56	33.91	38.69	18.85	15.65	13.45	18.15	13.37	15.98	27.49	18.55	25.31	28.37	27.96	29.18	22.75	40.9867	22.2333	48.3933	17.1667	36.3867	15.9833	15.8333	23.7833	28.5033
gene-CTHT_0001290	CTHT_0001290	tRNA-His	0	0	0	0	0	0	0	0	0	0	0	0	0	0	0	0	0	0	0	0	0	0	0	0	0	0	0	0	0	0	0	0	0	0	0	0	0	0	0	0
gene-CTHT_0001300	CTHT_0001300	hypothetical protein	1.56	1.37	1.18	0.91	1.53	0.9	1.87	1.21	1.59	1.61	2.63	1.91	1.51	0.65	1.84	1.36	0.92	1.43	2.06	1.12	0.73	1.32	0.62	0.67	1.64	1.38	1.27	1.71	1.29	0.92	1.37	1.11333	1.55667	2.05	1.33333	1.23667	1.30333	0.87	1.43	1.30667
gene-CTHT_0001310	CTHT_0001310	hypothetical protein	14.82	11.39	8	17.39	19.94	17	12.56	17.1	13.86	15.55	10.86	14.72	8.37	11.65	9.93	12.08	12.13	12.96	6.59	3.95	5.62	9.5	4.24	5.34	6.78	5.32	3.15	4.19	2.49	4.63	11.4033	18.11	14.5067	13.71	9.98333	12.39	5.38667	6.36	5.08333	3.77
gene-CTHT_0001320	CTHT_0001320	tRNA-Gln	0	0	0	0	0	0	0	0	0	0	0	0	0	0	0	0	0	0	0	0	0	0	0	0	0	0	0	0	0	0	0	0	0	0	0	0	0	0	0	0
gene-CTHT_0001330	CTHT_0001330	hypothetical protein	4.38	5.45	2.67	1.4	0	5.88	1.32	0	1.61	1.9	1.58	4.13	1.24	0	2.94	1.34	3.26	0	1.27	1.01	0	1.18	0	1.21	0	3.5	3.76	0	1.05	1.23	4.16667	2.42667	0.976667	2.53667	1.39333	1.53333	0.76	0.796667	2.42	0.76
gene-CTHT_0001340	CTHT_0001340	tRNA-Ala	0	0	0	0	0	0	0	0	0	0	0	0	0	0	0	0	0	0	0	0	0	0	0	0	0	0	0	0	0	0	0	0	0	0	0	0	0	0	0	0
gene-CTHT_0001350	CTHT_0001350	hypothetical protein	10.76	9.34	10.16	19.87	17.51	16.97	12.17	10.59	11.44	20.81	17.06	17.94	9.49	10.55	10.13	15.77	18.67	16.62	16.55	15.99	16.81	14.33	11.72	14.45	15.03	15.85	16.07	16.21	20.94	18.76	10.0867	18.1167	11.4	18.6033	10.0567	17.02	16.45	13.5	15.65	18.6367
gene-CTHT_0001360	CTHT_0001360	putative monocarboxylate transporter protein	8.08	6.13	7.6	7.09	5.12	7.77	5.54	4.96	6.98	4.38	7.86	6.27	5.66	5.33	4.22	5.71	6.78	9.86	4.73	2.9	2.89	7.12	6.77	3.57	11.31	10.84	7.58	6.46	5.68	8.99	7.27	6.66	5.82667	6.17	5.07	7.45	3.50667	5.82	9.91	7.04333
gene-CTHT_0001370	CTHT_0001370	hypothetical protein	0.22	0.07	0.07	0.14	0.35	0.3	0.3	0.22	0.07	0.16	0.35	0.06	0.23	0.27	0.07	0.17	0.23	0.07	0	0.06	0.15	0.26	0	0.14	0.15	0.34	0.34	0.5	0.47	0.85	0.12	0.263333	0.196667	0.19	0.19	0.156667	0.07	0.133333	0.276667	0.606667
gene-CTHT_0001380	CTHT_0001380	hypothetical protein	0	0	0	0.4	0	0	0.36	0	0	0	0	0	0	0	0	0.34	0	1.56	0	0	0	0	0	0	0.41	1.08	1.12	1.23	0	0.76	0	0.133333	0.12	0	0	0.633333	0	0	0.87	0.663333
gene-CTHT_0001390	CTHT_0001390	hypothetical protein	8.9	5.34	6	5.69	4.61	6.11	9.04	6.99	6.38	5.51	6.45	5.64	7.55	12.3	6.55	5.45	4.44	4.76	7.85	7.81	8.02	3.36	2.6	3.66	12.3	9.47	12.02	13.85	19.8	14.56	6.74667	5.47	7.47	5.86667	8.8	4.88333	7.89333	3.20667	11.2633	16.07
gene-CTHT_0001400	CTHT_0001400	hypothetical protein	8.39	5.82	5.18	6.13	4.94	4.31	10.69	12.08	5.88	6.01	7.6	8.29	7.49	8.08	6.64	7.15	6.89	4.83	9.99	11.18	9.98	5.44	7.5	8.58	5.08	6.54	5.14	7.1	7.32	6.89	6.46333	5.12667	9.55	7.3	7.40333	6.29	10.3833	7.17333	5.58667	7.10333
gene-CTHT_0001410	CTHT_0001410	putative 37S ribosomal protein	272.46	244.73	232.13	163.66	180.18	188.93	298.42	238.7	219.54	158.54	193.47	209.05	324.86	309.14	302.56	182.11	185.9	185.45	396.44	464.31	498.32	209.87	302.26	357.52	424.81	360.9	383.9	332.96	280.52	308.8	249.773	177.59	252.22	187.02	312.187	184.487	453.023	289.883	389.87	307.427
gene-CTHT_0001420	CTHT_0001420	hypothetical protein	13.15	9.7	7.43	6.33	4.79	5.76	15.05	9.22	6.79	3.11	4.19	3.55	16.62	23.26	13.33	8.73	6.28	5.46	14.21	13.15	11.37	5.34	4.58	7.08	23.63	15.33	22.17	21.68	34.33	32.28	10.0933	5.62667	10.3533	3.61667	17.7367	6.82333	12.91	5.66667	20.3767	29.43
gene-CTHT_0001430	CTHT_0001430	hypothetical protein	3.25	2.36	2.75	3.41	4.29	3.07	3.46	2.14	3.48	3.71	2.84	2.74	2.15	2.29	2.12	2.57	2.22	2.51	1.45	0.8	1.29	1.64	1.75	1.08	1.87	1.93	1.87	2.42	5.2	4.31	2.78667	3.59	3.02667	3.09667	2.18667	2.43333	1.18	1.49	1.89	3.97667
gene-CTHT_0001440	CTHT_0001440	putative sterol carrier protein	14.16	10.61	9.09	17.61	17.3	17.29	12.6	13.51	13.95	25.64	23.38	27.1	7.48	9.52	9.72	23.72	24.41	25.4	5.71	6.68	6.62	23.81	15.04	9.09	4.57	4.26	3.77	9.39	6.12	7.44	11.2867	17.4	13.3533	25.3733	8.90667	24.51	6.33667	15.98	4.2	7.65
gene-CTHT_0001450	CTHT_0001450	hypothetical protein	0.83	0.29	1.14	3.16	4.06	2.44	0.93	0.86	0.28	3.19	2.03	1.84	0.18	0.35	0.14	1.08	0.48	1.31	0.37	0.14	0.31	0.27	0	0.07	0.08	0.21	0.29	0.08	0.07	0	0.753333	3.22	0.69	2.35333	0.223333	0.956667	0.273333	0.113333	0.193333	0.05
gene-CTHT_0001460	CTHT_0001460	hypothetical protein	0.47	0	0	0.09	0.09	0	0.08	0.1	0	0	0	0.08	0	0	0	0	0	0.09	0	0	0.1	0	0	0	0.29	0	0.09	0.19	0.09	0.09	0.156667	0.06	0.06	0.026667	0	0.03	0.033333	0	0.126667	0.123333
gene-CTHT_0001470	CTHT_0001470	hypothetical protein	0	0	0	0	0	0	0	0	0	0	0	0	0	0	0	0	0	0	0	0	0	0	0	0	0	0	0	0	0	0	0	0	0	0	0	0	0	0	0	0
gene-CTHT_0001480	CTHT_0001480	hypothetical protein	1.4	0.79	1.52	4.99	4	4.79	1.64	2.3	2.17	4.72	4.84	3.34	0.94	0.43	0.99	6.21	3.49	4.59	0.45	0.41	0.48	2.17	1.14	0.33	1.46	1.5	0.77	0.46	0.42	1.02	1.23667	4.59333	2.03667	4.3	0.786667	4.76333	0.446667	1.21333	1.24333	0.633333
gene-CTHT_0001490	CTHT_0001490	hypothetical protein	0.86	0.26	0.65	0.47	1.22	1.51	0.8	0.28	0.5	0.93	0.67	0.79	0.35	0.35	0.25	0.9	0.75	0.83	0.37	0.24	0.22	0.15	0.27	0.26	1.08	0.66	0.88	1.02	0.9	1.06	0.59	1.06667	0.526667	0.796667	0.316667	0.826667	0.276667	0.226667	0.873333	0.993333
gene-CTHT_0001500	CTHT_0001500	aldehyde dehydrogenase-like protein	31.6	23.92	21.73	54.28	44.52	42.64	28.48	31.09	29.79	115.76	96.28	104.26	15.3	20.01	15.29	42.62	47.9	49.4	18.49	16.27	17.03	25.48	17.31	12.63	14.28	11.76	13.02	17.97	15.9	16.32	25.75	47.1467	29.7867	105.433	16.8667	46.64	17.2633	18.4733	13.02	16.73
gene-CTHT_0001510	CTHT_0001510	hypothetical protein	8.37	6.93	7.29	2.76	3.64	2.78	5.08	6.55	4.02	4.06	1.76	1.82	1.98	2.39	2.91	2.76	1.78	2.86	0.44	0.53	0.19	0.8	0.49	0.3	1.09	0.71	1.16	0.89	0.58	0.84	7.53	3.06	5.21667	2.54667	2.42667	2.46667	0.386667	0.53	0.986667	0.77
gene-CTHT_0001520	CTHT_0001520	xanthine dehydrogenase-like protein	0.81	0.48	0.5	1.11	1.18	1.21	0.76	0.84	1.11	1.72	2.05	2.1	0.24	0.46	0.21	0.84	0.8	0.74	1.16	0.71	1.16	0.67	0.85	0.92	2.93	1.55	3.14	6.57	8.06	9.02	0.596667	1.16667	0.903333	1.95667	0.303333	0.793333	1.01	0.813333	2.54	7.88333
gene-CTHT_0001530	CTHT_0001530	hypothetical protein	0	0	0	0	0	0	0.15	0	0	0	0	0	0	0	0.06	0	0	0.06	0.12	0	0	0	0.06	0	0	0	0.12	0	0.06	0.06	0	0	0.05	0	0.02	0.02	0.04	0.02	0.04	0.04
gene-CTHT_0001540	CTHT_0001540	hypothetical protein	40.12	40.9	40.23	33.27	34.79	34.83	38.59	41.04	43.54	41.33	43.2	43.4	53.88	46.16	54.74	43.83	45.02	42.24	32.02	30	28.45	31.14	34.64	34.26	21.97	25.91	22.69	25.52	21.81	21.94	40.4167	34.2967	41.0567	42.6433	51.5933	43.6967	30.1567	33.3467	23.5233	23.09
gene-CTHT_0001550	CTHT_0001550	putative ubiquitin fusion degradation protein	39.7	33.75	33.36	19.79	21.94	21.25	53.02	40.35	33.7	21.61	28.84	24.25	54.29	45.29	42.21	27.59	22.76	24.12	60.17	54.68	53.88	28	34.53	38.47	28.14	31.32	29.55	44.24	41.82	34.29	35.6033	20.9933	42.3567	24.9	47.2633	24.8233	56.2433	33.6667	29.67	40.1167
gene-CTHT_0001560	CTHT_0001560	putative ubiquitin fusion degradation protein	80.3	79.21	76.61	69.87	69.1	73.41	91.69	85.69	85.4	72.73	73.65	69.49	77.4	81.28	80.01	67.73	59.79	65.47	82.31	73.97	69.43	72.89	79.88	84.39	55.71	69.96	66.58	82.5	104.51	84.34	78.7067	70.7933	87.5933	71.9567	79.5633	64.33	75.2367	79.0533	64.0833	90.45
gene-CTHT_0001570	CTHT_0001570	cinnamyl-alcohol dehydrogenase-like protein	48.78	36.47	40.82	39.18	45.39	42.27	53.41	55.43	64.22	66.41	71.06	72.17	38.86	44.79	46.31	54.3	59.12	59.16	47.43	39.86	40.5	76.68	56.93	53.09	25.11	22.28	24.49	32.38	31.46	27.45	42.0233	42.28	57.6867	69.88	43.32	57.5267	42.5967	62.2333	23.96	30.43
gene-CTHT_0001580	CTHT_0001580	hypothetical protein	13.2	8.99	9.95	8.82	10.54	6.5	13.66	12.26	11.07	8.27	8.54	8.89	17.67	12.65	9.48	9.83	7.18	9.83	19.44	13.54	17.05	10.6	11.9	12.15	13.91	15.73	14.84	27.57	19.82	24.26	10.7133	8.62	12.33	8.56667	13.2667	8.94667	16.6767	11.55	14.8267	23.8833
gene-CTHT_0001590	CTHT_0001590	hypothetical protein	240.75	227.13	252.08	248.19	249.85	234.66	273.19	228.2	269.69	281.11	248.9	256.35	341.38	318.78	279.91	280.24	237.54	251.99	238.07	181.71	192.49	251.8	241.46	244.77	166.11	188.71	183.43	236.58	202.35	232.18	239.987	244.233	257.027	262.12	313.357	256.59	204.09	246.01	179.417	223.703
gene-CTHT_0001600	CTHT_0001600	3-oxo-5-alpha-steroid 4-dehydrogenase-like protein	13.18	12.5	13.61	8.69	10.63	8.89	13.8	17.29	12.18	12.1	6.13	9.15	8.91	9.72	10.16	8.77	10.43	7.11	9.81	12.91	11.62	10.2	9.5	8.82	22.25	14.1	15.66	24.18	21.58	23.37	13.0967	9.40333	14.4233	9.12667	9.59667	8.77	11.4467	9.50667	17.3367	23.0433
gene-CTHT_0001610	CTHT_0001610	hypothetical protein	1.08	1.14	1.74	1.59	2.17	1.97	1.19	1.3	1.2	1.27	0.91	1.1	1.31	0.75	0.43	0.82	1.02	1.09	2.13	1.64	2.02	1.18	1.25	1.05	0.91	0.97	0.56	0.63	0.42	1.25	1.32	1.91	1.23	1.09333	0.83	0.976667	1.93	1.16	0.813333	0.766667
gene-CTHT_0001620	CTHT_0001620	hypothetical protein	27.03	24.04	21.79	19.35	18.65	19.43	30.49	29.83	34.2	33.14	33.03	29.78	22.89	28.93	25.29	23.29	21.24	23.28	28.96	25.3	25.61	26.08	21.82	23.18	14.15	14.77	17	35.78	37.93	36.24	24.2867	19.1433	31.5067	31.9833	25.7033	22.6033	26.6233	23.6933	15.3067	36.65
gene-CTHT_0001630	CTHT_0001630	hypothetical protein	80.11	55.42	57.62	47.24	41.77	46.14	78.18	67.48	65.93	51.72	45.66	48.74	53.8	60.3	48.87	39.34	36.33	39.83	63.04	55.47	54.39	37.56	39.94	35.87	42.26	35.62	40.91	43.4	37.37	34.51	64.3833	45.05	70.53	48.7067	54.3233	38.5	57.6333	37.79	39.5967	38.4267
gene-CTHT_0001640	CTHT_0001640	hypothetical protein	13.99	17.47	26.98	21.17	8.17	24.22	28.19	26.21	18.88	16.36	8.72	12.93	15.73	22.27	12.79	11.49	14.12	14.12	16.4	19.79	12.63	17.93	12.5	18.46	10.97	12.23	8	7.15	4.29	10.9	19.48	17.8533	24.4267	12.67	16.93	13.2433	16.2733	16.2967	10.4	7.44667
gene-CTHT_0001650	CTHT_0001650	tyrosine phosphatase-like protein	242.2	321.51	373.34	421.42	414.63	459.43	256.03	241.88	304.1	314.24	281.37	269.64	330.73	258.42	310.09	343.41	330.22	339.53	271.54	194.28	236.72	414.03	525.19	506.68	388.48	604.73	438.96	389.51	348.88	336.23	312.35	431.827	267.337	288.417	299.747	337.72	234.18	481.967	477.39	358.207
gene-CTHT_0001660	CTHT_0001660	hypothetical protein	94.41	65.49	74.54	67.95	70.16	65.38	62.59	64.82	72.01	102.74	117.01	121.38	56.28	61.22	64.16	84.18	113.44	85.38	61.38	46.3	65.48	95.54	77.61	54.25	19.65	17.72	17.83	28.16	21.02	23.56	78.1467	67.83	66.4733	113.71	60.5533	94.3333	57.72	75.8	18.4	24.2467
gene-CTHT_0001670	CTHT_0001670	hypothetical protein	0.5	0.76	0.86	1.12	0.91	0.74	0.35	0.81	0.26	0.31	0.14	0.17	0.81	0.07	0.13	0.17	0.38	0.21	0.56	0.19	0.07	0.38	0.21	0.14	0.45	0.2	0.07	0.5	1.32	1.12	0.706667	0.923333	0.473333	0.206667	0.336667	0.253333	0.273333	0.243333	0.24	0.98
gene-CTHT_0001680	CTHT_0001680	hypothetical protein	3.91	2.23	3.13	3.41	4.11	2.68	3.86	2.96	2.96	2.93	2.43	1.81	2.73	4.22	1.96	2.7	1.7	1.77	1.93	1.68	1.5	1.95	1.46	1.3	2.56	3.3	3.53	8.09	9.41	9	3.09	3.4	3.26	2.39	2.97	2.05667	1.70333	1.57	3.13	8.83333
gene-CTHT_0001690	CTHT_0001690	hypothetical protein	3.05	2.08	2.59	1.68	1.38	1.34	2.44	2.28	2.13	1.11	0.91	0.43	1.26	1.12	1.26	0.93	0.74	0.63	0.86	0.59	1.07	0.89	0.57	1.07	1.7	0.89	1.58	2.32	4.09	3.4	2.57333	1.46667	2.28333	0.816667	1.21333	0.766667	0.84	0.843333	1.39	3.27
gene-CTHT_0001700	CTHT_0001700	putative GTP binding protein	391.52	393.22	372.11	342.38	360.91	365.66	410.38	408.18	394.65	327.94	290.47	300.71	344	350.88	324.67	293.08	271.89	294.39	274.33	247.32	253.72	262.77	252.13	243.25	141.54	148.52	146.9	174.87	152.93	143.71	385.617	356.317	404.403	306.373	339.85	286.453	258.457	252.717	145.653	157.17
gene-CTHT_0001710	CTHT_0001710	ribosomal protein ymL32-like protein	142.15	134.51	128.4	78.11	75.08	85.27	152.45	110.48	115.82	78.1	90.5	95.4	155	168.34	135.89	67.51	86.62	77.14	189.59	237.12	233.16	94.55	136.17	163.96	308.86	233.72	288.52	249.51	246.97	238.2	135.02	79.4867	126.25	88	153.077	77.09	219.957	131.56	277.033	244.893
gene-CTHT_0001720	CTHT_0001720	putative antiviral protein	64.36	44.55	42.9	31.47	36.21	33.61	67.42	54.02	49.05	50.01	53.19	49.48	60.32	59.28	53.23	35.1	38.01	42.22	91.71	95.32	94.93	46.45	63.07	74.79	94.74	87.59	83.81	81.11	59.03	64.81	50.6033	33.7633	56.83	50.8933	57.61	38.4433	93.9867	61.4367	88.7133	68.3167
gene-CTHT_0001730	CTHT_0001730	hypothetical protein	67.15	51.72	52.02	44.29	43.53	45.52	61.08	49.09	51.05	45.19	53.88	45.34	61.51	53.44	51.26	43.41	49.74	44.98	55.36	60.18	59.95	50.51	51.53	57.71	49.6	60.08	46.26	53.87	58.41	43.48	56.9633	44.4467	53.74	48.1367	55.4033	46.0433	58.4967	53.25	51.98	51.92
gene-CTHT_0001740	CTHT_0001740	hypothetical protein	33.15	23.54	28.56	30.95	26.36	26.78	32.03	36.46	40.11	38.21	39.12	33.98	27.48	30.1	26.88	25.64	29.01	30.35	36.65	38.9	37.6	29.67	34.91	32.34	28.77	19.25	23.89	23.86	21.07	22.96	28.4167	28.03	36.2	37.1033	28.1533	28.3333	37.7167	32.3067	23.97	22.63
gene-CTHT_0001750	CTHT_0001750	ubiquitin-activating enzyme-like protein	43.61	26.83	28.72	21.23	23.34	24.23	42.02	27.64	32.44	26	22.77	20.41	42.52	48.52	27.37	21.23	20.24	23.19	39.41	27.98	30.47	21.29	21.56	22.42	25.87	25.93	27.13	40.25	33.46	37.91	33.0533	22.9333	34.0333	23.06	39.47	21.5533	32.62	21.7567	26.31	37.2067
gene-CTHT_0001760	CTHT_0001760	3-oxoacyl-acyl carrier protein reductase-like protein	29.58	21.57	18.99	13.75	13.34	15.78	22.57	24.47	26.5	23.01	23.2	25.09	18.6	23.12	19.87	15.15	20	14.06	39.49	43.33	34.45	17.53	35.82	25.8	23.18	29.5	23.58	21.65	15.84	16.33	23.38	14.29	24.5133	23.7667	20.53	16.4033	39.09	26.3833	25.42	17.94
gene-CTHT_0001770	CTHT_0001770	dihydrosphingosine 1-phosphate phosphatase-like protein	29.52	25.17	25.36	23.59	22.62	21.77	29.85	29.24	27.46	30.54	34.49	29.63	23.11	30.69	24.85	25.7	25.95	26.95	32.13	34.05	33.3	28.42	28.97	31.12	27.9	28.12	25.61	35.11	41.05	32.55	26.6833	22.66	28.85	31.5533	26.2167	26.2	33.16	29.5033	27.21	36.2367
gene-CTHT_0001780	CTHT_0001780	putative DNA damage- responsive transcriptional repressor protein	77.46	62.29	68.62	65.58	54.21	54.56	61.5	60.4	68.33	65.74	55.71	52.44	59.38	61.31	51.84	51.65	42.25	46.99	40.28	31.35	32.17	32.21	34.28	36.55	62.47	72.88	71.44	74.77	77.23	85.73	69.4567	58.1167	63.41	57.9633	57.51	46.9633	34.6	34.3467	68.93	79.2433
gene-CTHT_0001790	CTHT_0001790	hypothetical protein	394.47	345.71	355.8	508.87	469.76	486.93	257.79	394.54	492.05	966.16	1097.93	1233.51	344.56	456.12	448.88	813.86	860.18	829.75	526.21	511.16	522.28	461.85	455.61	471.7	461.11	488.42	500.81	629.32	329.17	509.22	365.327	488.52	381.46	1099.2	416.52	834.597	519.883	463.053	483.447	489.237
gene-CTHT_0001800	CTHT_0001800	hypothetical protein	84.02	63.19	65.53	53.04	50.97	48.4	89.77	63.27	70.65	60.96	63.04	58.36	111.61	135.01	83.6	62.77	56.01	58.66	99.11	102	89.53	52.4	58.7	68.29	148.54	135.52	151.53	174.74	161.54	183.76	70.9133	50.8033	74.5633	60.7867	110.073	59.1467	96.88	59.7967	145.197	173.347
gene-CTHT_0001810	CTHT_0001810	putative homeostasis protein	28.07	23.48	24.42	23.09	21.74	19.91	29.07	24.32	24.76	28.03	29.6	25.12	29.19	32.86	25.26	25.22	23.72	26.71	34.44	34.08	33.81	27.66	29.32	31.13	22.73	25.29	22.11	29.11	30.23	30.93	25.3233	21.58	26.05	27.5833	29.1033	25.2167	34.11	29.37	23.3767	30.09
gene-CTHT_0001820	CTHT_0001820	aminotransferase-like protein	18.63	14.61	16.75	12.8	12.13	13.21	26.56	15.04	13.51	10.09	9.9	9.27	15.53	18.64	12.48	11.54	11.1	11.92	26.48	19.48	22.75	10.81	14.55	13.66	16.23	19.93	17.43	14.66	14.37	14.97	16.6633	12.7133	18.37	9.75333	15.55	11.52	22.9033	13.0067	17.8633	14.6667
gene-CTHT_0001830	CTHT_0001830	hypothetical protein	5.85	4.42	5.62	3.04	2.6	2.79	4.11	4.29	4.01	3.76	3.46	2.73	2.81	3.29	2.02	2.52	2.03	2.56	2.02	1.72	2.23	1.55	2.04	1.5	1.65	1.34	2.18	1.22	0.94	1.66	5.29667	2.81	4.13667	3.31667	2.70667	2.37	1.99	1.69667	1.72333	1.27333
gene-CTHT_0001840	CTHT_0001840	hypothetical protein	11.07	5.87	8.04	5.59	6.23	4.63	11.87	8.92	7.13	6.16	4.95	3.52	9.04	8.84	9.12	7.41	5.6	3.35	8.36	10.03	8	4.74	6.43	7.32	3.54	4.83	4.47	10.51	8.43	8.99	8.32667	5.48333	9.30667	4.87667	9	5.45333	8.79667	6.16333	4.28	9.31
gene-CTHT_0001850	CTHT_0001850	ATP dependent RNA helicase (dob1)-like protein	16.35	14.2	11.79	10.71	10.01	10.21	16.76	10.66	9.85	8.79	9.7	9.31	25.27	27.5	16.9	14.57	11.42	13.48	15.16	15.61	13.96	6.61	6.39	9.51	41.46	36.17	39.19	28.45	28.82	42.62	14.1133	10.31	12.4233	9.26667	23.2233	13.1567	14.91	7.50333	38.94	33.2967
gene-CTHT_0001860	CTHT_0001860	hypothetical protein	184.71	165.37	166.17	124	147.09	141.25	182.61	169.38	171.13	143.5	153.21	169.33	189.81	180.83	170.91	133.27	134.36	123.49	235.08	229.86	245.18	161.39	179.72	212.42	412.03	302.09	370.78	285.44	318.85	294.7	172.083	137.447	174.373	155.347	180.517	130.373	236.707	184.51	361.633	299.663
gene-CTHT_0001870	CTHT_0001870	hypothetical protein	17.11	17.04	13.66	12.31	13.92	13.19	13.83	21.26	19.95	12.53	10.17	9.48	8.35	9.92	6.84	8.09	10.07	7.2	9.04	9.66	9.87	8.12	5.31	6.26	4.94	4.83	5.29	8.17	10.55	8.37	15.9367	13.14	18.3467	10.7267	8.37	8.45333	9.52333	6.56333	5.02	9.03
gene-CTHT_0001880	CTHT_0001880	hypothetical protein	10.3	6.84	7.09	8.29	6.21	6.93	10.17	7.3	7.37	7.59	6.14	7.22	7.18	9.04	6.26	8.17	7.23	6.62	8.55	7.83	6.08	5.05	4.22	5	12.57	10.83	12.52	18.71	18.22	20.82	8.07667	7.14333	8.28	6.98333	7.49333	7.34	7.48667	4.75667	11.9733	19.25
gene-CTHT_0001890	CTHT_0001890	ATP-dependent helicase-like protein	12.6	12.5	11.08	7.19	8.97	9.86	10.93	11.3	8.78	6.67	6.33	6.96	9.47	9.05	6.55	6.55	5.99	5.56	8.99	9.53	9.97	4.83	4.89	6.7	8.85	6.67	8.62	8.76	8.47	9.55	12.06	8.67333	10.3367	6.65333	8.35667	6.03333	9.49667	5.47333	8.04667	8.92667
gene-CTHT_0001900	CTHT_0001900	endodeoxyribonuclease-like protein	1.9	0.81	1.43	0.35	0.82	0.5	0.98	1.6	0.88	0.52	0.69	0.78	1.73	1.44	1.69	0.76	0.13	0.68	2.19	0.74	1.7	0.74	1.16	1.01	7.06	9.4	8.88	10.88	15.76	15.22	1.38	0.556667	1.15333	0.663333	1.62	0.523333	1.54333	0.97	8.44667	13.9533
gene-CTHT_0001910	CTHT_0001910	putative glutathione protein	167.57	163.74	162.47	148.57	154.8	154.95	213.16	185.12	190.84	181.47	213.77	202.26	201.56	205.12	221.33	250.29	235.28	237.06	197.52	177.39	175.41	251.81	226.09	201.06	183.15	203.49	177.91	172.15	124.75	158.18	164.593	152.773	196.373	199.167	209.337	240.877	183.44	226.32	188.183	151.693
gene-CTHT_0001920	CTHT_0001920	putative cytochrome-C protein	4740.64	4915.75	4373.45	3922.1	4259.34	4356.82	5287.45	6073.12	5292.14	3864.83	3989.97	4615.62	4684.2	5458.74	5670.87	5160.72	5222.32	5083.57	5288.86	6576.2	5798.88	5053.01	5397.53	5427.22	2264.36	2403.96	2523.99	2523.45	4139.33	1986.14	4676.61	4179.42	5550.9	4156.81	5271.27	5155.54	5887.98	5292.59	2397.44	2882.97
gene-CTHT_0001930	CTHT_0001930	putative integral membrane protein	36.28	29.93	29.65	28.14	27.55	28.62	35.65	27.77	32.41	25.37	27.56	26.02	30.28	30.85	27.09	24.04	21.62	23.94	29.01	20.05	22.37	22.22	25.25	24.87	16.65	19.93	17.15	23.42	24.37	24.7	31.9533	28.1033	31.9433	26.3167	29.4067	23.2	23.81	24.1133	17.91	24.1633
gene-CTHT_0001940	CTHT_0001940	hypothetical protein	8.29	4.37	4.46	8.7	7.12	7.67	4.49	3.43	5.17	7.38	7.82	6.69	4.15	3.94	1.86	7.2	6.51	6.85	3	3.12	2.2	3.88	3.03	2.57	9.62	8.73	9.03	13.61	12.14	13.3	5.70667	7.83	4.36333	7.29667	3.31667	6.85333	2.77333	3.16	9.12667	13.0167
gene-CTHT_0001950	CTHT_0001950	putative calcium ion binding protein	46.69	29.33	26.91	22.98	16.4	23.46	47.03	40.47	32.68	18.04	24.84	25.7	41.63	38.68	20.3	19.2	30.42	21.37	48.98	34.79	33.05	32.74	29.61	26	57.36	44.22	63.13	69.12	55.69	53.92	34.31	20.9467	40.06	22.86	33.5367	23.6633	38.94	29.45	54.9033	59.5767
gene-CTHT_0001960	CTHT_0001960	hypothetical protein	14.37	12.04	12.48	11.83	13.13	11.3	11.21	16.09	12.13	14.98	17.83	17.61	12.13	13.23	11.47	10.34	11.26	13.84	21.17	19.37	22.3	12.17	14.48	16.55	20.54	20.4	19.75	23.45	22.01	20.99	12.9633	12.0867	13.1433	16.8067	12.2767	11.8133	20.9467	14.4	20.23	22.15
gene-CTHT_0001970	CTHT_0001970	tRNA-Ile	0	0	0	0	0	0	0	0	0	0	0	0	0	0	0	0	0	0	0	0	0	0	0	0	0	0	0	0	0	0	0	0	0	0	0	0	0	0	0	0
gene-CTHT_0001980	CTHT_0001980	hypothetical protein	44.34	33.84	36.82	21.84	23.53	23.82	38.68	31.46	29.81	18.32	19.01	15.66	32.63	33.49	29.7	21.99	18.89	17.61	17.76	12.62	12.53	12.72	10.31	10.5	10.9	12.4	9.5	9.5	11.63	8.63	38.3333	23.0633	33.3167	17.6633	31.94	19.4967	14.3033	11.1767	10.9333	9.92
gene-CTHT_0001990	CTHT_0001990	acid phosphatase-like protein	36.96	25.01	19.32	18.17	16.47	16.72	39.58	34	26.01	18.22	23.18	20.9	22.72	31.14	21.64	20.94	20.98	19.14	36.8	42.54	42.49	18.38	22.93	22.91	50.85	28.85	43.56	44.8	39.49	56.52	27.0967	17.12	33.1967	20.7667	25.1667	20.3533	40.61	21.4067	41.0867	46.9367
gene-CTHT_0002000	CTHT_0002000	hypothetical protein	0.74	0.72	0.96	1.2	1.03	1.05	0.35	0.47	0.26	0.53	0.23	0.48	0.28	0.16	0.13	0.33	0.26	0.44	0.14	0.1	0.07	0.63	0.31	0.1	0.93	0.23	0.98	2.45	4.68	3.12	0.806667	1.09333	0.36	0.413333	0.19	0.343333	0.103333	0.346667	0.713333	3.41667
gene-CTHT_0002010	CTHT_0002010	hypothetical protein	19.4	23.58	24.12	32.62	31.62	36	22.91	24.74	29.09	26.65	23.13	24.31	32.66	25.95	35.8	44.56	43.2	39.94	29.04	24.01	23.62	55.41	58.05	59.14	29.35	32.36	33.56	48.06	54.18	48.55	22.3667	33.4133	25.58	24.6967	31.47	42.5667	25.5567	57.5333	31.7567	50.2633
gene-CTHT_0002020	CTHT_0002020	threonine synthase-like protein	78.66	77.95	77.91	78.94	85.29	78.7	86.5	81.39	71.39	59.16	62.16	60.49	81.57	82.52	81.86	81.25	69.56	70.48	98.31	115.43	111.83	64.35	67.26	77.16	151.07	142.73	157.29	175.27	190.93	175.88	78.1733	80.9767	79.76	60.6033	81.9833	73.7633	108.523	69.59	150.363	180.693
gene-CTHT_0002030	CTHT_0002030	hypothetical protein	26.43	22.5	12.22	25.27	14.45	18.81	26.94	25.71	11.71	1.54	5.15	13.36	5.07	19.35	8.4	14.04	2.65	3.36	21.11	33.9	30.34	4.86	9.66	11	28.25	24.21	29.89	54.19	52.87	58.11	20.3833	19.51	21.4533	6.68333	10.94	6.68333	28.45	8.50667	27.45	55.0567
gene-CTHT_0002040	CTHT_0002040	serine/threonine protein phosphatase-like protein	9.72	7.37	5.22	5.51	5.63	5.25	9.72	7.1	7.03	6.87	8.04	6.73	6.97	9.96	4.64	5.89	4.66	4.99	10.46	4.3	6.1	4.78	4.55	7.51	8.64	12.53	10.39	22.33	27	26.24	7.43667	5.46333	7.95	7.21333	7.19	5.18	6.95333	5.61333	10.52	25.19
gene-CTHT_0002050	CTHT_0002050	hypothetical protein	38.56	32.58	36.32	28.06	24.24	26.59	37.19	29.74	32.33	27.68	23.7	23.53	36.33	34	30.88	24.13	21.07	23.74	27.86	22.63	20.72	22.39	24.63	27.26	33.21	37.5	39.91	54.29	72.67	53.78	35.82	26.2967	33.0867	24.97	33.7367	22.98	23.7367	24.76	36.8733	60.2467
gene-CTHT_0002060	CTHT_0002060	putative autophagy protein	134.27	148.9	152.55	118.38	113.44	122.03	118.84	125.94	127.23	116.43	117.49	111.01	122.68	116.26	132.16	105.09	95.06	91.34	89.44	79.82	81.76	101.44	108.74	113.01	67.53	93.44	82.28	96.03	134.9	101.78	145.24	117.95	124.003	114.977	123.7	97.1633	83.6733	107.73	81.0833	110.903
gene-CTHT_0002070	CTHT_0002070	hypothetical protein	190.43	153.72	153.2	249.86	247.17	222.89	123.64	237	301.24	534.44	527.46	558.57	64.13	81.82	109.43	302.19	341.83	346.95	121.13	116.05	122.45	217.52	144.29	113.27	49.69	45.64	39.21	30.81	23.77	24.18	165.783	239.973	220.627	540.157	85.1267	330.323	119.877	158.36	44.8467	26.2533
gene-CTHT_0002080	CTHT_0002080	DNA-directed RNA polymerase-like protein	21.45	13.52	13.65	13.22	11.07	11.16	21.29	14.88	13.7	12.61	12.62	11.38	29.12	31.13	20.07	12.19	10.96	12.32	28.12	24.79	21.79	9.03	11.82	16.57	55.19	53.09	53.3	51.95	53.69	61.17	16.2067	11.8167	16.6233	12.2033	26.7733	11.8233	24.9	12.4733	53.86	55.6033
gene-CTHT_0002090	CTHT_0002090	pumilio domain-containing protein	67.82	64.26	63.64	68.62	66.42	66.05	74.75	64.47	71.12	65.46	57.89	54.22	71.56	74.66	63.05	66.53	54.64	58.29	66.36	54.29	50.39	59.69	61.51	59.14	67.34	76.41	74.32	93.35	139.67	120.42	65.24	67.03	70.1133	59.19	69.7567	59.82	57.0133	60.1133	72.69	117.813
gene-CTHT_0002100	CTHT_0002100	ribosomal protein L15-like protein	1925.35	2077.6	1823.72	1588.91	1582.98	1736.88	2671.66	2417.36	2084.64	1772.93	1980.69	2349.99	3503.47	3389.36	3303.08	1968.58	2069.05	2063.19	5349.45	6222.5	5977.92	2826.75	4160.73	4657.62	5726.07	5812.44	5253.35	5699.49	5000.7	4323.52	1942.22	1636.26	2391.22	2034.54	3398.64	2033.61	5849.96	3881.7	5597.29	5007.9
gene-CTHT_0002110	CTHT_0002110	hypothetical protein	7.88	6.24	5.59	4.04	3.93	4.57	6.07	9.39	7.5	5.53	6.39	9.79	4.76	4.67	6.12	5.61	5.21	3.85	2.63	4.65	4.96	2.78	4.32	4.32	9.36	9.57	9.57	10.55	7.49	8.99	6.57	4.18	7.65333	7.23667	5.18333	4.89	4.08	3.80667	9.5	9.01
gene-CTHT_0002120	CTHT_0002120	hypothetical protein	83.14	84.38	71.13	97.17	66.81	88.96	103.26	101.58	81.27	87.1	69.86	63.6	70.55	85.93	85.15	71.01	75.95	71.85	51.96	62.32	51.86	65.64	61.08	57.93	53.01	52.33	54.05	92.32	105.8	78.77	79.55	84.3133	95.37	73.52	80.5433	72.9367	55.38	61.55	53.13	92.2967
gene-CTHT_0002130	CTHT_0002130	putative ras guanyl-nucleotide exchange factor	63.97	53.82	54.06	58.49	56.75	54.99	69.58	49.23	61.47	60.65	57.22	47.6	68.06	72.18	56.36	58.77	53.37	59.61	42.33	21.32	23.4	53.06	40.34	40.48	20.18	36.11	27.4	51.76	58.82	54.05	57.2833	56.7433	60.0933	55.1567	65.5333	57.25	29.0167	44.6267	27.8967	54.8767
gene-CTHT_0002140	CTHT_0002140	hypothetical protein	177	190.13	188.29	172.23	175.58	182.97	200.23	220.07	206.11	222.12	196.16	197.23	223.21	215.59	251.14	298.61	256.7	276.23	190.8	200.3	185.77	284.17	198.55	214.96	84.82	103.27	101.62	172.07	195.16	144.11	185.14	176.927	208.803	205.17	229.98	277.18	192.29	232.56	96.57	170.447
gene-CTHT_0002150	CTHT_0002150	hypothetical protein	5.31	2.65	2.41	2.5	1.81	2.55	4.94	2.77	2.82	4.28	2.18	2.66	5.73	2.8	2.21	2.45	1.28	1.23	4.39	5.96	2.61	2.49	0.47	2.17	41.84	33.2	47.88	28.91	49.85	47.18	3.45667	2.28667	3.51	3.04	3.58	1.65333	4.32	1.71	40.9733	41.98
gene-CTHT_0002160	CTHT_0002160	nifu-like protein	99.42	88.21	87.32	74.57	72.63	74.15	102.45	99.84	97.31	75.62	80.57	81.2	117.56	120.1	110.9	99.08	99.29	99.18	126.19	143.44	123.03	86.58	85.8	96.55	235.64	216.12	234.13	188.23	219.68	218.55	91.65	73.7833	99.8667	79.13	116.187	99.1833	130.887	89.6433	228.63	208.82
gene-CTHT_0002170	CTHT_0002170	hypothetical protein	20.2	18.36	21.09	27.96	22.48	24.39	20.29	18.33	22.38	35.49	38.13	32.87	22.86	24.58	23.61	32.05	42.17	36.86	14.61	11.01	11.85	32.04	32.16	32.76	23.23	42.44	37.27	57.06	68.01	67.99	19.8833	24.9433	20.3333	35.4967	23.6833	37.0267	12.49	32.32	34.3133	64.3533
gene-CTHT_0002180	CTHT_0002180	putative thij/pfpi family protein	1.22	1.18	1.49	6.07	2.92	4.31	1.01	1.13	3.29	13.42	14.05	14.14	0.33	0.63	1.54	3.03	3.33	2.99	1.7	3.57	1.66	3.59	2.25	2.18	2.67	4.1	5.49	3.5	4.77	4.98	1.29667	4.43333	1.81	13.87	0.833333	3.11667	2.31	2.67333	4.08667	4.41667
gene-CTHT_0002190	CTHT_0002190	urease accessory protein ureG-like protein	84.95	63.71	62.06	75.23	73.93	70.16	106.73	110.4	120.58	105.53	114.01	124.91	76.39	93.61	92.61	85.93	86.75	92.67	137.28	159.46	161.31	126.56	165.89	145.64	85	67.89	102.19	117.32	156.46	137.42	70.24	73.1067	112.57	114.817	87.5367	88.45	152.683	146.03	85.0267	137.067
gene-CTHT_0002200	CTHT_0002200	hypothetical protein	40.28	28.96	32.47	27.55	29.83	27.43	39.16	28.24	31.17	26.01	27.7	29.82	57.53	62.45	45.21	33.57	32.39	32.28	68.95	64.98	64.7	25.03	32.08	49.85	96.52	85.48	83.03	65.39	61.7	66.3	33.9033	28.27	32.8567	27.8433	55.0633	32.7467	66.21	35.6533	88.3433	64.4633
gene-CTHT_0002210	CTHT_0002210	hypothetical protein	44.29	37.73	32.24	28.16	27.53	24.64	42.21	32.38	27.92	24.06	29.14	29.66	60.6	56.11	46.93	34.11	29.61	36.17	59.94	61.45	59.1	20.61	29.04	41.34	133.67	114.73	122.63	96.45	91.18	106.92	38.0867	26.7767	34.17	27.62	54.5467	33.2967	60.1633	30.33	123.677	98.1833
gene-CTHT_0002220	CTHT_0002220	peptidyl-tRNA hydrolase-like protein	61.27	44.32	41.94	33.67	26.27	29.3	63.91	40.84	44.51	32.32	36.8	39.25	54.4	54.74	44.69	31.53	33.08	32.18	65.93	59.5	61.07	31.23	35.55	41.69	85.18	54.56	65.19	56.77	46.08	51.51	49.1767	29.7467	49.7533	36.1233	51.2767	32.2633	62.1667	36.1567	68.31	51.4533
gene-CTHT_0002230	CTHT_0002230	putative nicotinamide riboside protein	8.97	5.87	5.88	14.93	11.75	10.27	10.17	10.76	8.59	9.13	7.1	7.33	7.01	9.44	6.48	5.77	5.93	5.72	9.01	7.27	8.49	6.81	10.67	8.16	3.37	3.73	3.06	8.93	12.25	8.45	6.90667	12.3167	9.84	7.85333	7.64333	5.80667	8.25667	8.54667	3.38667	9.87667
gene-CTHT_0002240	CTHT_0002240	glucan 1,4-alpha-glucosidase-like protein	213.21	182.52	222.13	2460.81	2422.39	2211.03	650.82	352.49	383.87	1403.69	869.27	792.99	597.64	594.36	452.67	341.98	345.96	341.18	279.87	191.63	200.3	260.75	2420.83	1336.55	66.26	66.57	67.27	237.04	291.95	288.13	205.953	2364.74	462.393	1021.98	548.223	343.04	223.933	1339.38	66.7	272.373
gene-CTHT_0002250	CTHT_0002250	putative RNA splicing factor	49.24	40.26	44.93	50.76	54.17	55.93	40.14	37.8	50.23	61.99	54.75	51.31	36.6	35.81	39.4	36.96	35.47	36.98	41.87	40.73	42.2	31.96	64.93	54.43	38.27	34.75	37.38	50.03	44.36	42.36	44.81	53.62	42.7233	56.0167	37.27	36.47	41.6	50.44	36.8	45.5833
gene-CTHT_0002260	CTHT_0002260	hypothetical protein	3.44	2.32	2.83	2.82	1.44	3.39	2.41	2.1	2.43	4.04	2.97	2.53	6.06	1.42	0.77	2.4	1.57	2.29	3.57	2.3	0.93	2.05	0.9	1.72	2.39	3.76	1.3	2.9	1.19	4.4	2.86333	2.55	2.31333	3.18	2.75	2.08667	2.26667	1.55667	2.48333	2.83
gene-CTHT_0002270	CTHT_0002270	hypothetical protein	4.51	4.38	5.45	4.61	3.9	3.93	4.08	4.42	5.5	4.85	3.82	3.14	5.66	5.45	4.98	3.35	3.11	3.33	4.66	3	2.17	2.29	2.21	2.46	5.71	5.58	5.29	7.62	6.91	7.9	4.78	4.14667	4.66667	3.93667	5.36333	3.26333	3.27667	2.32	5.52667	7.47667
gene-CTHT_0002280	CTHT_0002280	hypothetical protein	74.75	65.25	73.92	104.09	91.4	85.41	53.96	67.48	96.39	133.35	143.51	139.93	42.8	52.81	60.18	84.68	90.07	74.77	47.21	37.58	34.02	54.41	45.98	47.21	48.57	58.82	67.99	91.71	117.66	95.43	71.3067	93.6333	72.61	138.93	51.93	83.1733	39.6033	49.2	58.46	101.6
gene-CTHT_0002290	CTHT_0002290	hypothetical protein	7.34	9.3	15.12	55.11	53.29	49.34	2.58	5.58	8.18	20.38	12.33	13.25	1.03	1.58	3.62	6.54	10.88	5.96	0.27	0.74	1.01	3.12	2.61	2	1.47	2.07	2.26	1.4	1.15	1.36	10.5867	52.58	5.44667	15.32	2.07667	7.79333	0.673333	2.57667	1.93333	1.30333
gene-CTHT_0002300	CTHT_0002300	DNA polymerase iota-like protein	1.6	1.78	0.72	2.85	3.4	2.72	2.96	1.93	2.53	2.83	2.3	2.63	2.44	2.13	2.1	2.99	1.48	3.05	2.53	2.43	2.08	1.28	1.23	1.12	3.25	2.25	3.08	2.31	3.03	3.65	1.36667	2.99	2.47333	2.58667	2.22333	2.50667	2.34667	1.21	2.86	2.99667
gene-CTHT_0002310	CTHT_0002310	hypothetical protein	3.51	3.04	3.56	5.08	3.93	4.62	3.67	3.47	3.36	4.28	3.46	3.38	3.91	4.56	3.41	5.4	4.62	4.45	2.57	1.75	1.23	3.55	3.23	3.39	4.03	3.7	5.41	11.01	15.84	12.16	3.37	4.54333	3.5	3.70667	3.96	4.82333	1.85	3.39	4.38	13.0033
gene-CTHT_0002320	CTHT_0002320	hypothetical protein	2.98	1.6	2.58	2.97	3.4	2.73	2.36	2.2	3.31	1.98	3.16	2.77	2.41	2.36	2.59	3.57	2.74	3.47	3.04	1.65	1.96	1.91	2.47	1.52	4.95	3.75	4.49	9.66	10.61	10.25	2.38667	3.03333	2.62333	2.63667	2.45333	3.26	2.21667	1.96667	4.39667	10.1733
gene-CTHT_0002330	CTHT_0002330	hypothetical protein	5.2	3.07	3.51	5.24	5.46	5.84	5.45	2.76	3.14	5.45	4.74	4.4	3.98	4.22	3.12	5.11	3.49	3.25	2.94	1.33	1.86	2.92	3.33	2.58	5.83	9.78	7.3	31.19	41.75	35.44	3.92667	5.51333	3.78333	4.86333	3.77333	3.95	2.04333	2.94333	7.63667	36.1267
gene-CTHT_0002340	CTHT_0002340	hypothetical protein	17.5	14.37	15.98	46.17	43.15	41.53	12.75	13.7	15.4	30.59	24.08	23.15	11	12.72	11.31	20.02	15	18.55	12.77	10.18	12.56	15.55	11.21	12.59	14.8	13.96	16.43	24.85	26.79	25.53	15.95	43.6167	13.95	25.94	11.6767	17.8567	11.8367	13.1167	15.0633	25.7233
gene-CTHT_0002350	CTHT_0002350	hypothetical protein	60.8	39.56	42.62	45.22	48.46	55.96	52.11	57.5	48.55	51.74	35.2	51.12	58.17	59.72	44.85	40.49	46.36	41.5	34.4	27.97	36.25	32.52	29.7	32.55	31.39	25.09	30.46	44.57	23.79	25.44	47.66	49.88	52.72	46.02	54.2467	42.7833	32.8733	31.59	28.98	31.2667
gene-CTHT_0002360	CTHT_0002360	hypothetical protein	19.87	21	21.4	15.58	15.96	15.76	23.97	21.71	19.92	18.14	18.72	18	23.58	22.46	21.81	14.8	12.37	15	25.62	22.66	24.75	20.17	19.77	26.55	17.37	24	18.11	21.81	20.78	18.78	20.7567	15.7667	21.8667	18.2867	22.6167	14.0567	24.3433	22.1633	19.8267	20.4567
gene-CTHT_0002370	CTHT_0002370	putative vacuolar protein sorting-associated protein	59.41	40.17	40.24	37.46	38.66	31.95	64	48.28	58.06	57.92	48.72	55.34	45.65	54.71	45.84	34.44	41.6	37	74.91	69.49	69.99	58.66	60.18	63.15	44.98	35.46	42.48	61.74	51.88	58.13	46.6067	36.0233	56.78	53.9933	48.7333	37.68	71.4633	60.6633	40.9733	57.25
gene-CTHT_0002380	CTHT_0002380	putative pyridoxal phosphate binding protein	102.32	85.24	91.33	84.92	83.8	71.29	127.39	115.65	121.16	109.13	112.44	124.1	126.52	136.79	133.93	95.21	99.16	108.48	194.9	169.91	192.23	186	209.66	191.18	120.29	124.07	147.34	200.93	198.9	187.57	92.9633	80.0033	121.4	115.223	132.413	100.95	185.68	195.613	130.567	195.8
gene-CTHT_0002390	CTHT_0002390	tRNA-Trp	0	0	0	0	0	0	0	0	0	0	0	0	0	0	0	0	0	0	0	0	0	0	0	0	0	0	0	0	0	0	0	0	0	0	0	0	0	0	0	0
gene-CTHT_0002400	CTHT_0002400	hypothetical protein	39.25	33.04	29.99	28.42	25.38	24.96	49.86	38.41	34.18	33.07	31.71	31.24	51.12	57.1	39.43	32.82	27.97	30.2	39.75	36.63	33.7	22.1	24.52	27.27	21.84	26.8	27.25	37.62	36.96	40.34	34.0933	26.2533	40.8167	32.0067	49.2167	30.33	36.6933	24.63	25.2967	38.3067
gene-CTHT_0002410	CTHT_0002410	ubiquitin-protein ligase-like protein	9.83	9.26	8.7	8.17	7.32	6.82	11.53	8.42	7.98	6.38	7.09	7.35	8.17	9.48	6.22	8.47	6.89	8.08	7.63	5.53	4.79	6.31	4.74	6.39	6.81	4.96	6.04	9.53	9.42	11.8	9.26333	7.43667	9.31	6.94	7.95667	7.81333	5.98333	5.81333	5.93667	10.25
gene-CTHT_0002420	CTHT_0002420	hypothetical protein	78.58	79.3	79.38	87.09	84.6	84.35	70.7	65.48	67.8	63.93	62.84	62.76	98.99	92.58	80.73	71.6	63.88	61.22	62.61	59.47	51.06	46.77	46.34	50.64	69.59	77.29	84.71	95.78	108.28	93.15	79.0867	85.3467	67.9933	63.1767	90.7667	65.5667	57.7133	47.9167	77.1967	99.07
gene-CTHT_0002430	CTHT_0002430	hypothetical protein	245.93	195.55	194.64	179.73	181.79	179.89	295.75	209.71	226.9	170.87	194.8	195.44	247.09	271.83	235.57	162.38	160.76	160.28	368.69	332.83	387.53	242.49	292.81	292.43	251.21	242.63	249.81	212.38	215.22	214.91	212.04	180.47	244.12	187.037	251.497	161.14	363.017	275.91	247.883	214.17
gene-CTHT_0002440	CTHT_0002440	hypothetical protein	9.99	11.3	13.58	9.19	6.36	7.36	11.97	14.46	9.06	11.84	5.66	5.22	13.47	15.57	9.79	8.49	8.01	5.7	13.25	14.34	7.95	6.72	6.92	8.05	16.75	19.88	19.58	20.31	26.97	16.01	11.6233	7.63667	11.83	7.57333	12.9433	7.4	11.8467	7.23	18.7367	21.0967
gene-CTHT_0002450	CTHT_0002450	hypothetical protein	127.36	152.08	168.95	130.17	112.22	120.08	92.01	120.53	145.06	88.42	91.99	82.83	94.33	86.52	106.88	98.5	89.05	91.58	118.87	105.8	112.36	71.85	84.02	99.62	164.62	220.65	180.84	194.81	177.12	149.52	149.463	120.823	119.2	87.7467	95.91	93.0433	112.343	85.1633	188.703	173.817
gene-CTHT_0002460	CTHT_0002460	hypothetical protein	1263.83	1496.22	1461.63	1154.21	880.02	1047.45	773.52	1331.68	1503.65	991.01	898.76	939.74	1038.84	998.67	1328.33	796.24	982.53	927.61	798.6	893.24	999.64	539.38	532.38	569.07	1278.33	1365.14	1323.16	1094.34	1214.65	900.64	1407.23	1027.23	1202.95	943.17	1121.95	902.127	897.16	546.943	1322.21	1069.88
gene-CTHT_0002470	CTHT_0002470	hypothetical protein	1.44	0	3.41	0.69	0.71	3.49	3.77	2.36	1.48	0.88	1.49	0.64	1.8	0.71	3.53	2.46	6.19	6.02	0.64	0.54	1.33	2.96	1.96	1.23	2.75	0.6	1.88	0.72	1.12	0	1.61667	1.63	2.53667	1.00333	2.01333	4.89	0.836667	2.05	1.74333	0.613333
gene-CTHT_0002480	CTHT_0002480	hypothetical protein	60.56	61.08	62.99	47.65	46.52	50.46	66.18	58.38	53.76	41.75	37.99	36.45	63.82	62.69	59.08	50.14	41.75	43.81	40.76	35.21	35.82	34.05	30.71	35.37	44.48	54.49	49.04	67.35	94.05	66.78	61.5433	48.21	59.44	38.73	61.8633	45.2333	37.2633	33.3767	49.3367	76.06
gene-CTHT_0002490	CTHT_0002490	hypothetical protein	109.37	110.64	75.46	69.18	86.86	42.92	81.8	100.12	105.94	76.46	48.07	100.36	61.37	49.78	71.09	70.34	69.36	91.72	82.58	100.58	65.93	59.81	90.63	43.57	68.12	51.96	51.23	77.27	45.44	31.01	98.49	66.32	95.9533	74.9633	60.7467	77.14	83.03	64.67	57.1033	51.24
gene-CTHT_0002500	CTHT_0002500	hypothetical protein	22.24	20.48	13.27	24.51	21.8	18.39	21.76	20.12	24.06	27.81	23.9	23.61	19.51	22.78	13.5	16.15	21.35	17.59	22.18	22.62	17.53	14.16	18.82	16.24	24.02	25.47	30.32	41.43	45.62	39.12	18.6633	21.5667	21.98	25.1067	18.5967	18.3633	20.7767	16.4067	26.6033	42.0567
gene-CTHT_0002510	CTHT_0002510	hypothetical protein	24.69	20.12	18.94	18.42	16.73	18.51	25.81	21.74	22.75	20.1	19.58	18.61	23.67	28.02	20.59	21.73	22.39	23.29	22.52	18.85	19.62	16.03	14.36	16.99	27.92	25.43	28.27	25.04	21.31	27.19	21.25	17.8867	23.4333	19.43	24.0933	22.47	20.33	15.7933	27.2067	24.5133
gene-CTHT_0002520	CTHT_0002520	hypothetical protein	48.98	51.64	37.06	34.57	34.22	31.11	59	59.86	62.12	53.97	49.86	46.08	39	44.36	49.15	44.14	49.01	52.74	64.32	78.26	55.37	58.51	48.75	59.64	33.3	34.65	31.67	27.4	15.16	16.42	45.8933	33.3	60.3267	49.97	44.17	48.63	65.9833	55.6333	33.2067	19.66
gene-CTHT_0002530	CTHT_0002530	mitochondrial 60S ribosomal protein L9-like protein	231.22	183.8	203.26	156.53	163.93	171.62	256.08	193.48	203.34	156.84	182.57	174.74	316.2	306.03	264.65	169.49	156.17	167.95	292.22	287.92	292.79	175.88	251.95	256.03	281.65	259.21	249.85	257.27	171.86	245.97	206.093	164.027	217.633	171.383	295.627	164.537	290.977	227.953	263.57	225.033
gene-CTHT_0002540	CTHT_0002540	hypothetical protein	292.07	271.51	260.07	173.94	165.66	205.02	307.49	267.04	275.74	222.09	257.37	258.31	334.44	330.8	322.43	226.4	257.9	229.96	290.35	272.11	318.59	229.33	287.78	294.9	151.04	151.77	140.34	178.16	132.08	131.44	274.55	181.54	283.423	245.923	329.223	238.087	293.683	270.67	147.717	147.227
gene-CTHT_0002550	CTHT_0002550	40S ribosomal protein s10-like protein	10.32	5.56	4.96	5.27	4.74	4.55	8.39	7.42	8.71	4.3	5.35	5.26	4.76	4.63	4.72	5.95	4.4	5.98	7.31	7.16	4.41	2.3	3.1	4.94	15.67	11.31	17.75	19.21	22.11	24.09	6.94667	4.85333	8.17333	4.97	4.70333	5.44333	6.29333	3.44667	14.91	21.8033
gene-CTHT_0002560	CTHT_0002560	cyclin dependent-like protein	42.77	36.87	38.17	43.86	40.14	38.38	35.85	36.19	37.87	37.98	39.27	35.94	31.83	36	31.79	30.2	28.65	31.42	39.23	33.48	36.58	28.9	29.37	30.65	39	39.36	45.19	54.09	46	48.31	39.27	40.7933	36.6367	37.73	33.2067	30.09	36.43	29.64	41.1833	49.4667
gene-CTHT_0002570	CTHT_0002570	vacuolar protein sorting-associated protein 20-like protein	77.56	62.37	70.07	59.48	61.58	54.79	85.05	89.7	90.79	76.25	89.85	77.54	78.75	81.17	76.93	69.94	72.31	79.33	88.95	91.47	92.97	97.28	97.64	75.38	50.67	56.94	62.52	65.7	63.95	64.6	70	58.6167	88.5133	81.2133	78.95	73.86	91.13	90.1	56.71	64.75
gene-CTHT_0002580	CTHT_0002580	hypothetical protein	26.59	23.85	28.2	23.66	23.13	23.15	20.91	22.92	23.82	24.88	27.19	24.26	17.78	17.83	18.92	16.15	18.35	19.54	16.79	14.33	11.85	11.83	11.32	13.08	15.48	19.94	16.56	13.1	12.25	14.68	26.2133	23.3133	22.55	25.4433	18.1767	18.0133	14.3233	12.0767	17.3267	13.3433
gene-CTHT_0002590	CTHT_0002590	ATP-dependent helicase-like protein	24.51	20.59	16.51	17.15	19.85	18.9	21.34	23.13	21.8	16.98	18.18	19.78	15.05	16.93	16.31	21.67	20.11	19.7	15.86	14.59	12.63	12.54	13.29	13.91	15.48	15.5	13.8	13.6	13.9	14.25	20.5367	18.6333	22.09	18.3133	16.0967	20.4933	14.36	13.2467	14.9267	13.9167
gene-CTHT_0002600	CTHT_0002600	hypothetical protein	198.98	237.95	217.47	206.88	206.62	219.18	200.96	235.24	215.85	159.5	133.02	142.57	169.71	165.6	166.58	149.81	115.02	117.56	118.72	133.31	116.78	94.94	73.83	86.66	223.35	176.82	207.03	133.37	134.21	130.13	218.133	210.893	217.35	145.03	167.297	127.463	122.937	85.1433	202.4	132.57
gene-CTHT_0002610	CTHT_0002610	40S ribosomal protein s10-like protein	2216.75	1911.55	1832.43	1551.49	1481.45	1661.47	2554.57	2214.57	2190.93	1912.47	2411.18	2663.35	3400.75	3261.49	3060.41	1699.56	2014.62	1997.43	5360.33	6009.52	6369.5	2601.65	3924.73	4395.91	6938.85	6083.52	6135.04	5843.31	3324.42	5037.68	1986.91	1564.8	2320.02	2329	3240.88	1903.87	5913.12	3640.76	6385.8	4735.14
gene-CTHT_0002620	CTHT_0002620	hypothetical protein	110.01	100.37	87.93	72.46	61.97	71.31	91.55	105.8	104.66	88.63	90.64	94.08	77.39	91.72	92.06	76.33	77.1	72.88	92.44	99.15	93.56	54.8	62	80.11	101.8	118.32	118.07	139.44	158.27	122	99.4367	68.58	100.67	91.1167	87.0567	75.4367	95.05	65.6367	112.73	139.903
gene-CTHT_0002630	CTHT_0002630	cytochrome c oxidase polypeptide vib-like protein	1933.58	2049.11	2048.11	1560.32	1351.58	1562.78	2623.39	2540.57	2081.08	1760.45	1805.97	1907.67	2220.55	2155.01	2581.63	1938.93	1967.74	1842.26	1898.79	2013.39	1995.06	1716.96	2029.31	1797.36	618.1	709.6	574.5	451.21	384.81	389.31	2010.27	1491.56	2415.01	1824.7	2319.06	1916.31	1969.08	1847.88	634.067	408.443
gene-CTHT_0002640	CTHT_0002640	hypothetical protein	6035.37	6408.29	5781.99	4891.56	4779.84	5473.87	6525.7	8225.7	6521.91	5486.53	5523.33	6003.78	6263.41	6536.19	7160.95	5663.41	6969.46	6804.06	5349.88	5393.28	6150.68	5379.63	5779.13	5282.46	1285.95	1401.04	1046.63	1152.85	1185.5	627.97	6075.22	5048.42	7091.1	5671.21	6653.52	6478.98	5631.28	5480.41	1244.54	988.773
gene-CTHT_0002650	CTHT_0002650	putative cyclophilin protein	54.98	58.67	49.15	31.25	43.75	38.64	64.89	64.95	50.95	40.11	35.34	46.5	60.77	66.77	54.93	34.78	44.87	37.02	52.29	50.36	47.44	35.55	47.94	47.34	47.34	45.95	46.1	42.87	26.83	38.97	54.2667	37.88	60.2633	40.65	60.8233	38.89	50.03	43.61	46.4633	36.2233
gene-CTHT_0002660	CTHT_0002660	hypothetical protein	48.93	47.25	43.05	33.87	32.43	30.69	59.68	61.19	57.67	47.54	41.17	41.72	46.53	49.41	42.74	39.4	34.69	35.65	52.21	65.06	51.64	58.38	55.34	51.21	40.71	29.85	38.56	46.25	42.32	46.71	46.41	32.33	59.5133	43.4767	46.2267	36.58	56.3033	54.9767	36.3733	45.0933
gene-CTHT_0002670	CTHT_0002670	hypothetical protein	155.19	145.22	139.29	130.98	143.57	146.33	150.29	194.57	205.09	182.7	181.72	204.04	131.96	157.25	174.49	160.25	169.35	176.75	178.5	178.59	176.94	243.77	222.26	212.73	81.99	74.03	69.6	83.72	88.12	73.91	146.567	140.293	183.317	189.487	154.567	168.783	178.01	226.253	75.2067	81.9167
gene-CTHT_0002680	CTHT_0002680	histidine kinase-like protein	41.38	65.55	78.37	74.64	71.5	76.17	31.48	36.85	51.45	50.25	49.36	42.72	36.78	30.69	44.88	42.17	43.35	44.65	36.76	27.59	29.07	57.97	61.62	59.86	82.31	99.29	106.37	98.33	133.26	142.71	61.7667	74.1033	39.9267	47.4433	37.45	43.39	31.14	59.8167	95.99	124.767
gene-CTHT_0002690	CTHT_0002690	putative transcription factor	52.44	39.09	39.05	20.06	17.6	20.99	54.17	38.86	36.04	19.74	15.58	13.25	44	50.72	33.38	26	17.73	24.63	48.22	30.94	26.84	19.2	15.15	15.5	87.97	86.39	91.93	102.38	116.71	137.43	43.5267	19.55	43.0233	16.19	42.7	22.7867	35.3333	16.6167	88.7633	118.84
gene-CTHT_0002700	CTHT_0002700	4-hydroxyphenylpyruvate dioxygenase-like protein	331.22	278.78	298.93	1198.92	1177.88	1154.18	406.13	659.72	794.02	1501.1	1342	1342.19	574.88	693.06	774.85	2077.58	2029.62	2090.05	534.3	426.95	495.53	2137.52	1488.78	942.66	686.96	896.09	840.54	997.74	992.37	1017.95	302.977	1176.99	619.957	1395.1	680.93	2065.75	485.593	1522.99	807.863	1002.69
gene-CTHT_0002710	CTHT_0002710	hypothetical protein	102.9	76.9	84.29	268.71	251.81	289.96	107.51	175.12	202.88	345.74	339.97	351.78	121.37	133.04	161.45	360	410.83	376.58	140.95	144.43	144.44	460.95	389.78	253.48	275.8	304.69	313.95	380.53	383.41	359.51	88.03	270.16	161.837	345.83	138.62	382.47	143.273	368.07	298.147	374.483
gene-CTHT_0002720	CTHT_0002720	60S ribosomal protein l27-like protein	2188.64	1948.31	2072.1	1597.01	1639.41	1610.55	2437.25	2006.76	1941.02	1570.36	1956.98	2077.37	3455.2	3129.6	2935.94	1664.53	1781.73	1877.69	4629.4	5886.56	6035.64	2555.95	3677.8	4157.45	5764.94	5250.33	4931.75	4492.44	3326.92	3876.8	2069.68	1615.66	2128.34	1868.24	3173.58	1774.65	5517.2	3463.73	5315.67	3898.72
gene-CTHT_0002730	CTHT_0002730	hypothetical protein	151.46	172.15	153.1	148.58	154.35	163.16	139.33	174.9	152.9	106.45	103.1	115.21	97.78	112.15	105.53	94.17	89.25	85.32	86.79	91.86	80.7	71.77	57.75	69.04	115.12	93.06	107.93	87.45	69.25	94	158.903	155.363	155.71	108.253	105.153	89.58	86.45	66.1867	105.37	83.5667
gene-CTHT_0002740	CTHT_0002740	UDP-galactopyranose mutase-like protein	223.02	207.16	192.6	184.65	179.44	182.42	286.11	283.16	295.35	276.23	325.89	332.45	198.53	220.74	215.4	205.86	231.37	218.25	266.14	230.98	290.09	257.98	257.14	242.3	234.17	189.08	215.52	225.62	180.53	237.24	207.593	182.17	288.207	311.523	211.557	218.493	262.403	252.473	212.923	214.463
gene-CTHT_0002750	CTHT_0002750	hypothetical protein	15.34	13.75	13.7	11.09	10.4	9.81	13.78	12.86	12.64	9.02	8.07	8.33	10.44	12.03	8.79	11.02	7.77	9.19	6.6	6.73	5.35	6.11	4.8	4.81	13.42	13.1	16.48	24.99	34.66	36.43	14.2633	10.4333	13.0933	8.47333	10.42	9.32667	6.22667	5.24	14.3333	32.0267
gene-CTHT_0002760	CTHT_0002760	GTPase activator-like protein	19.4	14.25	16.59	17.04	19.07	15.7	15.74	12.93	13.43	13.97	12.23	11.75	15.75	15.37	12.85	15.06	18.13	15.72	10.46	6.88	6.29	15.61	15.76	18.02	8.61	10.31	8.49	9.72	10.26	10.1	16.7467	17.27	14.0333	12.65	14.6567	16.3033	7.87667	16.4633	9.13667	10.0267
gene-CTHT_0002770	CTHT_0002770	allantoicase-like protein	99.8	83.2	83.69	67.97	72.33	72.67	94.31	91.83	90.9	75.02	64.67	61	82.71	83.37	85.87	70.9	62.39	65.53	58.09	46.52	43.37	58.86	61.15	59.36	44.2	46.96	41.95	51.71	59.28	47.13	88.8967	70.99	92.3467	66.8967	83.9833	66.2733	49.3267	59.79	44.37	52.7067
gene-CTHT_0002780	CTHT_0002780	allantoicase-like protein	31.25	32.37	26.03	27	31.52	28.61	42.84	39.36	43.19	47.99	43.43	50.48	44.68	46.91	45.83	49.32	55.86	51.23	51.48	49.16	53.94	57.09	50.11	52.42	39.96	39.81	36.57	32.01	23.31	31.38	29.8833	29.0433	41.7967	47.3	45.8067	52.1367	51.5267	53.2067	38.78	28.9
gene-CTHT_0002790	CTHT_0002790	hypothetical protein	0	0	0	0	0	0	0	0.43	0	0	0	0	0	0.77	0	0.66	0	0	0	0	0.39	0	0	0	0.79	0	1.44	0.79	1	0.36	0	0	0.143333	0	0.256667	0.22	0.13	0	0.743333	0.716667
gene-CTHT_0002800	CTHT_0002800	putative cytochrome b561 protein	13.63	8.49	8.4	14.98	14.94	14.62	14.96	16.49	13.51	26.91	20.64	22.11	9.77	8.73	8.53	8.78	16.69	16.46	10.32	14.28	11.41	11.02	9.2	8.72	19.77	13.52	23.81	22.64	32.43	34.01	10.1733	14.8467	14.9867	23.22	9.01	13.9767	12.0033	9.64667	19.0333	29.6933
gene-CTHT_0002810	CTHT_0002810	export control protein CHS7-like protein	64.3	56.08	47.02	57.88	47.53	52.07	60.83	69.09	50.05	56.99	54.03	54.84	36.37	40.9	43.53	49.64	49.32	42.66	43.63	34.58	36.16	35.01	31.33	31.42	33.72	25.71	27.89	24.36	18.85	24.33	55.8	52.4933	59.99	55.2867	40.2667	47.2067	38.1233	32.5867	29.1067	22.5133
gene-CTHT_0002820	CTHT_0002820	hypothetical protein	14.93	10.88	12.88	11.9	10.39	9.16	16.56	15.81	10.2	12.1	12.54	12.51	12.84	18.21	10.49	11.1	11.89	12.98	15.81	13.14	11.11	18.09	12.94	12.68	22.92	19.27	25.36	27.5	26.6	31.41	12.8967	10.4833	14.19	12.3833	13.8467	11.99	13.3533	14.57	22.5167	28.5033
gene-CTHT_0002830	CTHT_0002830	hypothetical protein	45.99	37.12	33.51	28.71	28.2	29.49	50.2	45.35	33.36	28.53	28.3	28.73	54.75	51.89	42.42	30.09	28	24.33	42.29	39.65	33.66	35.94	36.79	35.81	44.22	43.54	41.21	53.15	51.49	52.82	38.8733	28.8	42.97	28.52	49.6867	27.4733	38.5333	36.18	42.99	52.4867
gene-CTHT_0002840	CTHT_0002840	hypothetical protein	28.61	20.43	22.01	18.57	15.36	15.53	32.52	22.96	18.58	12.39	11.28	11.38	35.98	35.79	26.26	20.22	11.47	13.65	32.07	29.85	27.88	14.55	18.17	24	46.97	42.07	41	32.66	31.88	35.69	23.6833	16.4867	24.6867	11.6833	32.6767	15.1133	29.9333	18.9067	43.3467	33.41
gene-CTHT_0002850	CTHT_0002850	hypothetical protein	3274.11	2991.27	2866.27	1867.1	2016.09	2260.12	3974.91	3532.35	2889.43	2048.61	2405.08	2545.03	4800.16	4763.18	4377.39	2322.02	2442.94	2399.8	3850.99	3872.95	4130.65	2111.43	2984.4	3245.05	2867.67	2663.35	2597.28	2343.15	1304.5	1919.79	3043.88	2047.77	3465.56	2332.91	4646.91	2388.25	3951.53	2780.29	2709.43	1855.81
gene-CTHT_0002860	CTHT_0002860	hypothetical protein	161.7	133.5	134.03	117.53	109.57	112.11	153.51	163.94	163.66	140.38	150.39	140.33	159.98	187.41	157.31	124.04	137.8	142.17	240.06	217.53	204.9	153.04	173.68	193.52	161.19	155.55	147.67	137.37	160.99	132.7	143.077	113.07	160.37	143.7	168.233	134.67	220.83	173.413	154.803	143.687
gene-CTHT_0002870	CTHT_0002870	hypothetical protein	55.19	38.32	35.61	29.54	28.89	32.04	51.92	42.19	36.43	30.73	36.37	33.34	55.15	61.5	41.62	31.2	31.16	32.75	70.83	75.77	63.86	31.35	40.84	46.61	76.95	61	70.84	64.24	61.97	63.89	43.04	30.1567	43.5133	33.48	52.7567	31.7033	70.1533	39.6	69.5967	63.3667
gene-CTHT_0002880	CTHT_0002880	hypothetical protein	12.51	12.23	9.7	10.02	11.95	8.56	12.51	19.83	17.92	12.12	11.34	10.4	6.48	10.32	9.55	7.7	10.91	7.34	7.51	6.34	4.64	6.23	6.08	6.98	5.56	4.4	5.12	5.68	5.61	6.76	11.48	10.1767	16.7533	11.2867	8.78333	8.65	6.16333	6.43	5.02667	6.01667
gene-CTHT_0002890	CTHT_0002890	acid phosphatase-like protein	14.83	17.64	18.05	16.99	17.97	15.79	11.9	13.88	19.47	12.06	14.04	11.76	11.79	11.11	13.78	11.31	13.48	11	5.52	4.93	4.04	11.37	11.07	13.07	5.78	8.28	6.27	9.22	10.57	8.73	16.84	16.9167	15.0833	12.62	12.2267	11.93	4.83	11.8367	6.77667	9.50667
gene-CTHT_0002900	CTHT_0002900	hypothetical protein	19.15	15.57	14.41	12.74	12.47	12	20.83	18.33	15.49	12.45	13.39	9.85	12.02	15.46	12.51	10.38	7.97	8.81	18.5	16.47	16.61	10.99	12.92	14.98	11.99	9.74	10.75	16.99	19.62	15.18	16.3767	12.4033	18.2167	11.8967	13.33	9.05333	17.1933	12.9633	10.8267	17.2633
gene-CTHT_0002910	CTHT_0002910	hypothetical protein	6.99	3.59	3.17	3.5	3.08	3.95	7.62	5.74	4.6	2.5	3.27	2.68	5.64	6	3.69	2.87	2.36	1.86	8.04	8.03	5.66	3.06	3.98	5.09	7.1	9.62	8.28	17.08	18.97	16.77	4.58333	3.51	5.98667	2.81667	5.11	2.36333	7.24333	4.04333	8.33333	17.6067
gene-CTHT_0002920	CTHT_0002920	hypothetical protein	10.6	6.69	7.28	7.81	7.04	7.29	11.94	7.49	9.01	7.39	8.71	6.72	8.59	9.09	7.7	6.08	4.96	4.9	7.13	5.37	5.84	6.01	4.38	4.72	7.19	9.31	8.88	19.79	23.64	21.22	8.19	7.38	9.48	7.60667	8.46	5.31333	6.11333	5.03667	8.46	21.55
gene-CTHT_0002930	CTHT_0002930	hypothetical protein	18.34	13.72	12.26	8.19	7.67	6.37	18.22	13.28	11.42	6.44	7.24	6.86	12.4	14.41	10.33	5.97	4.42	4.82	16.66	17.4	14.76	6.1	7.71	7.55	10.69	8.25	9.61	8.23	7.45	8.83	14.7733	7.41	14.3067	6.84667	12.38	5.07	16.2733	7.12	9.51667	8.17
gene-CTHT_0002940	CTHT_0002940	hypothetical protein	33.78	23	20.9	23.38	20.08	18.82	31.28	33.83	28.48	30.58	27.03	26.22	28.63	33.42	26.96	28.72	30.22	33.17	20.3	16.77	14.28	17.31	11.31	13.5	27.79	26.65	33.55	55.48	74.53	59.81	25.8933	20.76	31.1967	27.9433	29.67	30.7033	17.1167	14.04	29.33	63.2733
gene-CTHT_0002950	CTHT_0002950	putative U4/U6 small nuclear ribonucleoprotein	38.79	32.53	30.4	23.64	25.98	24.67	35.26	31.48	28.64	21.44	23.15	18.68	32.44	37.99	27.33	21.97	20.01	26.35	30.02	32.22	30.75	20.88	19.82	22.76	32.58	35.22	38.32	45.86	44.79	41.76	33.9067	24.7633	31.7933	21.09	32.5867	22.7767	30.9967	21.1533	35.3733	44.1367
gene-CTHT_0002960	CTHT_0002960	DNA-directed RNA polymerase-like protein	34.06	26.97	26.32	24.33	23.45	22.32	31.75	23.39	22.66	21.23	25.36	22.43	49.13	46.76	33.58	27.96	24.4	24.62	41.24	42.84	39.75	16.38	19.07	27.05	92.31	79.13	84.54	61.25	51.85	73.04	29.1167	23.3667	25.9333	23.0067	43.1567	25.66	41.2767	20.8333	85.3267	62.0467
gene-CTHT_0002970	CTHT_0002970	hypothetical protein	23.11	23.53	24	31.76	26.64	26.17	30.28	35.45	31.25	31.64	27.05	37.03	14.83	29.78	21.44	29.66	39.81	39.99	17.54	24.7	15.66	37.37	24.91	19.67	17.52	11.77	16.89	17.64	18.29	15.46	23.5467	28.19	32.3267	31.9067	22.0167	36.4867	19.3	27.3167	15.3933	17.13
gene-CTHT_0002980	CTHT_0002980	hypothetical protein	3989.8	4408.12	3978.79	3777.83	3955.46	4334.35	4123.22	5030.25	4360.64	4882.51	4942.67	5605.78	3805.86	3888.94	4122.07	3567.48	4271.7	3996.98	4256.13	4752.91	4704.51	3299.36	3920.37	3910.38	5680.88	4651.13	5318.26	4424.85	3598.5	3334.46	4125.57	4022.55	4504.7	5143.65	3938.96	3945.39	4571.18	3710.04	5216.76	3785.94
gene-CTHT_0002990	CTHT_0002990	hypothetical protein	5064.7	4691.27	4575.51	3873.55	4118.82	4249.67	5232.85	5697.03	5446.22	5520.99	6253.08	6742.63	5939.36	5700.43	5715.92	4307.55	5182.2	5164.2	7418.45	7634.9	7380.66	4733.26	5912.55	6454.96	7445	6246.34	7036.53	5856.43	4276.52	4796.48	4777.16	4080.68	5458.7	6172.23	5785.24	4884.65	7478	5700.26	6909.29	4976.48
gene-CTHT_0003000	CTHT_0003000	putative transporter protein	57.85	49.65	43.65	16.33	15.43	17.35	71.78	40.94	23.26	3.19	5.77	3.83	75.22	69.97	43.21	5.33	4.9	4.73	88.91	83.23	65.67	4.26	18.63	34.23	43.85	47.05	46.57	69.47	52.37	60.98	50.3833	16.37	45.3267	4.26333	62.8	4.98667	79.27	19.04	45.8233	60.94
gene-CTHT_0003010	CTHT_0003010	hypothetical protein	37.56	31.09	32.42	19.09	18.27	18.82	36.86	39.64	34.23	26.63	26.17	29.92	27.73	36.39	29.58	22.86	23.02	21.91	39.91	38.83	32.65	20.91	18.43	20.43	29.91	24.71	28.83	33.59	30.69	34.78	33.69	18.7267	36.91	27.5733	31.2333	22.5967	37.13	19.9233	27.8167	33.02
gene-CTHT_0003020	CTHT_0003020	hypothetical protein	72.33	65.35	71.51	50.1	44.01	47.09	78.17	62.81	60.73	43.24	43.06	50.51	88.36	87.36	85.57	54.19	46.25	41.85	85.66	65.96	70.33	48.04	58.16	70.42	65.42	71.16	68.73	89.28	88.2	76.03	69.73	47.0667	67.2367	45.6033	87.0967	47.43	73.9833	58.8733	68.4367	84.5033
gene-CTHT_0003030	CTHT_0003030	hypothetical protein	224.93	206.43	223.56	289.8	311.01	308.92	200.59	204.65	290.12	409.49	434.59	401.49	207.84	208.92	217.84	353.31	369.21	355.87	184.65	146.3	150.94	319.14	274.91	245.84	131.87	169.98	167.31	220.65	282.49	225.02	218.307	303.243	231.787	415.19	211.533	359.463	160.63	279.963	156.387	242.72
gene-CTHT_0003040	CTHT_0003040	hypothetical protein	33.69	31.05	27.41	21.3	22.64	23.08	36.3	37.12	28	18.6	19.13	18.41	39.15	38.04	38.83	20.04	23.48	19.64	39.98	30.05	33.22	20.33	21.11	25.65	37.69	43.3	39.58	28.56	29.67	33.9	30.7167	22.34	33.8067	18.7133	38.6733	21.0533	34.4167	22.3633	40.19	30.71
gene-CTHT_0003050	CTHT_0003050	hypothetical protein	0.35	0.37	0.21	0.54	0.17	0.39	0.27	0.47	0.58	1.03	0.99	0.84	0.22	0.7	0.21	0.4	0.49	0.69	0.27	0.35	0.19	0.14	0.15	0.2	1	1.07	1.37	1.24	2.59	2.56	0.31	0.366667	0.44	0.953333	0.376667	0.526667	0.27	0.163333	1.14667	2.13
gene-CTHT_0003060	CTHT_0003060	hypothetical protein	178.84	171.2	159.54	190.96	218.09	215.16	203.95	214.31	201.73	199.39	185.13	179.66	176.58	208.12	207.84	278.52	270.56	278.77	155.09	133.07	135.33	348.71	232.77	199.81	62.43	51.2	57.34	98.12	116.07	83.77	169.86	208.07	206.663	188.06	197.513	275.95	141.163	260.43	56.99	99.32
gene-CTHT_0003070	CTHT_0003070	putative checkpoint protein	21.33	11.7	13.1	13.23	12.67	13.19	18.07	15.29	13.21	12.39	12.3	12.6	15.39	18.32	12.21	11.82	11.43	11.75	17.32	13.19	12.85	10.32	10.59	10.51	18.4	16	18.18	28.12	25.93	25.53	15.3767	13.03	15.5233	12.43	15.3067	11.6667	14.4533	10.4733	17.5267	26.5267
gene-CTHT_0003080	CTHT_0003080	hypothetical protein	72.03	61.7	61.52	47.16	35.27	39.27	78.85	65.3	61.12	44.9	41.77	44.88	65.48	74.3	63.46	41.29	38.51	39.72	60.16	47.31	46.89	29.66	27.4	28.77	45.47	52.68	57.67	69.47	58.64	61.96	65.0833	40.5667	68.4233	43.85	67.7467	39.84	51.4533	28.61	51.94	63.3567
gene-CTHT_0003090	CTHT_0003090	phosphate 3- epimerase-like protein	79.49	69.24	61.47	55.6	54.34	53.13	107.35	104.29	94.82	69.32	84.48	98.83	94.52	106.48	102.12	62.79	68.07	76.54	183.08	178.6	190.72	108.65	163.22	164.49	103.79	124.7	110.69	100.28	75.46	74.11	70.0667	54.3567	102.153	84.21	101.04	69.1333	184.133	145.453	113.06	83.2833
gene-CTHT_0003100	CTHT_0003100	hypothetical protein	4.38	3.56	3.38	4.96	6.19	2.14	6.57	4.64	5.57	5.89	5.7	6.49	6.59	6.7	5.01	4.69	5.23	6.66	6.33	5.8	5.96	7.24	6.09	5.81	3.94	3.86	3.67	3.04	4.37	3.47	3.77333	4.43	5.59333	6.02667	6.1	5.52667	6.03	6.38	3.82333	3.62667
gene-CTHT_0003110	CTHT_0003110	oxidoreductase-like protein	192.66	151.3	164.98	157.3	154.81	148.15	193.49	140.76	154.25	153.9	161.62	162.04	290	281.71	226.54	193.34	172.93	191.42	236.72	210.05	245.25	129.54	138.94	188.9	255.43	302.54	240.8	272.82	212.12	235.92	169.647	153.42	162.833	159.187	266.083	185.897	230.673	152.46	266.257	240.287
gene-CTHT_0003120	CTHT_0003120	hypothetical protein	23.06	19.26	22.64	29.27	27.54	27.62	28.48	20.01	23.52	18.44	16.03	17.01	18.39	17.68	18.37	21.9	20.48	21.09	9.62	6.61	9.03	10.98	10.67	8.25	9.97	6.09	8.12	13.43	13.69	15.59	21.6533	28.1433	24.0033	17.16	18.1467	21.1567	8.42	9.96667	8.06	14.2367
gene-CTHT_0003130	CTHT_0003130	putative pyridoxal phosphate binding protein	35.17	29.91	31.56	24.67	22.44	23.05	45.24	32.26	22.81	15.42	17.5	18.83	37.87	41.16	29.64	25.31	21.36	23.07	57.84	61.26	54.94	44.36	54.45	54.16	34.93	25.34	30.33	24.13	20.92	29.86	32.2133	23.3867	33.4367	17.25	36.2233	23.2467	58.0133	50.99	30.2	24.97
gene-CTHT_0003140	CTHT_0003140	hypothetical protein	2.31	1.7	1.48	1.5	1.78	1.68	2.71	0.94	1.09	0.53	0.6	0.51	0.62	0.65	1.19	0.61	0.82	0.81	0.34	0.82	0.51	0.56	1.1	0.6	1.03	0.91	1.2	2.58	3.42	2.88	1.83	1.65333	1.58	0.546667	0.82	0.746667	0.556667	0.753333	1.04667	2.96
gene-CTHT_0003150	CTHT_0003150	hydrolase-like protein	74.69	65.11	63.1	45.49	46.33	45.36	61.91	54.06	56.85	35.08	31.16	28	38.91	37.01	32.18	32.08	27.47	30.12	18.44	14.36	12.99	19.83	13.97	13.21	23.94	23.9	28.92	38.73	46.67	43.64	67.6333	45.7267	57.6067	31.4133	36.0333	29.89	15.2633	15.67	25.5867	43.0133
gene-CTHT_0003160	CTHT_0003160	hypothetical protein	3.17	5.36	4.59	18.49	14.91	17.07	3.3	4.79	3.86	11.74	6.62	6.67	2.96	3.55	2.86	7.48	5.08	9.1	2.59	2.21	1.77	3.63	2.77	2.38	2.62	2.46	2.38	5.67	5.54	5.03	4.37333	16.8233	3.98333	8.34333	3.12333	7.22	2.19	2.92667	2.48667	5.41333
gene-CTHT_0003170	CTHT_0003170	hypothetical protein	3.78	5.26	0	5.43	3.88	7.91	5.2	0	6.43	2.51	8.35	5.47	0	0	1.92	1.78	6.48	14.24	1.64	2.56	1.68	0	5.05	1.55	1.77	4.48	4.88	26.25	11.92	6.31	3.01333	5.74	3.87667	5.44333	0.64	7.5	1.96	2.2	3.71	14.8267
gene-CTHT_0003180	CTHT_0003180	putative sequence-specific DNA binding protein	4.25	3.9	3.39	8.78	7.33	6.96	4.84	4.42	3.4	5.56	4.77	5.66	4.66	3.97	2.69	5.53	5.41	6.49	3.31	3.42	2.21	3.99	3.8	4.01	5.07	4.43	6.55	15.44	16.78	19.51	3.84667	7.69	4.22	5.33	3.77333	5.81	2.98	3.93333	5.35	17.2433
gene-CTHT_0003190	CTHT_0003190	putative actin cytoskeleton-regulatory complex protein	45.59	42.33	42.84	41.48	37.98	39.1	47.33	47.96	48.73	42.03	34.99	39.04	41.09	46.15	37.01	39.14	33.43	33.55	37.05	39.06	33.46	33.58	26.96	29.51	38.44	40.15	50.69	57.43	62	61.71	43.5867	39.52	48.0067	38.6867	41.4167	35.3733	36.5233	30.0167	43.0933	60.38
gene-CTHT_0003200	CTHT_0003200	AMP deaminase-like protein	55.27	55.2	60.17	62.8	61.33	57.21	47.54	55.86	60.68	43.3	38.67	40.28	35.93	38.56	33.58	38.49	35.29	33.53	35.75	37.22	34.46	29.61	32.63	29.11	47.33	37.21	50.84	50.88	52.33	58.3	56.88	60.4467	54.6933	40.75	36.0233	35.77	35.81	30.45	45.1267	53.8367
gene-CTHT_0003210	CTHT_0003210	hypothetical protein	70.87	88.84	87.15	79.5	77.25	85.28	55.45	82.91	69.06	67.15	63.33	73.46	36.28	37.21	38.23	51.08	42.29	41.8	37.71	44.15	39.26	39.93	41.31	36.81	48.46	37.75	42.3	41.08	47.92	35.81	82.2867	80.6767	69.14	67.98	37.24	45.0567	40.3733	39.35	42.8367	41.6033
gene-CTHT_0003220	CTHT_0003220	hypothetical protein	66.51	48.62	44.87	44.52	36.79	33.42	46.91	43.67	44.42	26.1	22.94	29	29.48	40.5	33.9	24.49	29.89	29.58	33.27	41.42	39.66	28.54	26.42	30.73	16.82	23.75	26.65	33.6	23.8	29.62	53.3333	38.2433	45	26.0133	34.6267	27.9867	38.1167	28.5633	22.4067	29.0067
gene-CTHT_0003230	CTHT_0003230	26S proteasome regulatory subunit-like protein	182.79	161.72	140.03	124.04	135.76	129.81	163.48	201.17	164.26	154.88	188.48	180.33	129.47	145.22	159.56	121.89	134.73	132.16	246.85	290	295.55	167.02	221.21	218.79	207.56	192.91	203.09	187.89	176.47	184.65	161.513	129.87	176.303	174.563	144.75	129.593	277.467	202.34	201.187	183.003
gene-CTHT_0003240	CTHT_0003240	hypothetical protein	34.21	32.29	32.96	20.2	19.87	19.58	40.94	43.23	39.42	30.87	31.95	27.07	34.89	37.13	35.5	25.42	20.3	22.73	47.01	43.82	44.3	28.7	36.23	44.58	30.38	37.1	32.4	36.37	31.82	24.71	33.1533	19.8833	41.1967	29.9633	35.84	22.8167	45.0433	36.5033	33.2933	30.9667
gene-CTHT_0003250	CTHT_0003250	translation machinery-associated protein 22-like protein	155.53	168.91	125.56	138.5	146.87	144.94	227.75	224.79	225.83	211.79	207.99	266.29	178.62	196.21	217.52	144.23	179.27	175.2	318.27	303.28	321.75	240.19	317.2	302.44	183.17	188.58	183.02	177.61	170.2	165.8	150	143.437	226.123	228.69	197.45	166.233	314.433	286.61	184.923	171.203
gene-CTHT_0003260	CTHT_0003260	hypothetical protein	51.53	52.54	55.75	60.43	54.83	55.66	33.49	50.61	72.21	77.48	78.86	79.7	28.87	29.72	33.01	39.14	45.27	36.64	21.24	14.12	14.4	32.16	25.65	18.16	17.9	18.83	22.22	26.84	32.07	26.95	53.2733	56.9733	52.1033	78.68	30.5333	40.35	16.5867	25.3233	19.65	28.62
gene-CTHT_0003270	CTHT_0003270	TRAM, LAG1 and CLN8 domain-containing protein	455.39	488.91	488.83	498.62	541.56	537	506.91	548.4	547.98	446.85	413.5	471.54	604.04	622.47	697.56	603.35	553.27	552.31	397.33	346.64	359.06	650.65	525.47	489.01	111	105.86	117.73	167.45	193.03	156.6	477.71	525.727	534.43	443.963	641.357	569.643	367.677	555.043	111.53	172.36
gene-CTHT_0003280	CTHT_0003280	hypothetical protein	21.2	22.97	21.42	26.68	21.39	21.94	23.15	26.46	20.95	21.46	20.56	19.2	19.99	26.82	19.51	26.63	24.93	29.15	11.15	10.37	7.02	12.65	8.97	8.58	23.03	25.29	34.11	49.64	81.87	71.29	21.8633	23.3367	23.52	20.4067	22.1067	26.9033	9.51333	10.0667	27.4767	67.6
gene-CTHT_0003290	CTHT_0003290	anaphase-promoting complex subunit-like protein	12.2	9.22	9.72	17.51	17.5	17.37	17.52	11.94	12.56	13.19	10.92	9.05	13.71	17.1	10.3	12.78	10.73	12.89	10.32	8.35	8.56	10.09	7.66	6.83	5.6	4.11	6.09	6.68	6.32	6.96	10.38	17.46	14.0067	11.0533	13.7033	12.1333	9.07667	8.19333	5.26667	6.65333
gene-CTHT_0003300	CTHT_0003300	hypothetical protein	85.26	50.47	45.57	97.27	100.97	92.14	109.63	83.82	69.68	82.26	62.05	60.58	96.12	127.55	79.22	109.91	120.37	141.97	89.45	72.69	63.43	95.15	62.83	66.23	48.24	45.8	46.81	65.2	80.26	74.54	60.4333	96.7933	87.71	68.2967	100.963	124.083	75.19	74.7367	46.95	73.3333
gene-CTHT_0003310	CTHT_0003310	hypothetical protein	18.35	13.73	11.39	9.69	10.01	9.6	18.75	17.12	14.28	10.64	9.12	11.19	11.65	15.95	10.32	7.18	6.91	5.98	16.36	15.36	12.65	6.22	6.35	6.1	20.85	21.32	28.17	47.53	49.93	55.11	14.49	9.76667	16.7167	10.3167	12.64	6.69	14.79	6.22333	23.4467	50.8567
gene-CTHT_0003320	CTHT_0003320	hypothetical protein	50.81	50.91	45.04	41.21	46.61	44.27	72.61	65.64	50.54	59.46	76.47	73.05	45.73	57.43	47.3	43.91	50.44	44.67	68.9	81.23	72.13	54.53	63.07	49.32	79.65	65.09	61.95	93.89	90.39	102.76	48.92	44.03	62.93	69.66	50.1533	46.34	74.0867	55.64	68.8967	95.68
gene-CTHT_0003330	CTHT_0003330	putative small nuclear ribonucleoprotein	209.82	152.1	162.04	177.96	153.15	144.46	261.59	203.4	162.34	141.61	171.02	170.75	254.79	241.26	211.86	120.56	156.84	186.15	298.73	286.39	312.74	193.76	198.34	267.18	346.91	324.22	350.47	313.77	332.87	358.36	174.653	158.523	209.11	161.127	235.97	154.517	299.287	219.76	340.533	335
gene-CTHT_0003340	CTHT_0003340	hypothetical protein	37.22	32.12	30.7	24.14	17.49	19.35	42.21	34.76	39.97	30.01	39.06	45.41	42.45	42	36.11	25.94	36.18	38.34	80.21	70.17	85.84	28.17	42.96	46.41	145.5	123.96	129.25	87.94	64.91	89.63	33.3467	20.3267	38.98	38.16	40.1867	33.4867	78.74	39.18	132.903	80.8267
gene-CTHT_0003350	CTHT_0003350	hypothetical protein	5.72	5.85	6.2	5.48	4.24	4.19	5.66	4.33	4.55	4.96	6.36	6.33	2.9	3.24	4.07	3.32	3.69	2.94	5.03	6.35	4.88	5.32	7.34	9.12	15.44	17.86	18.73	14.94	25.43	20.98	5.92333	4.63667	4.84667	5.88333	3.40333	3.31667	5.42	7.26	17.3433	20.45
gene-CTHT_0003360	CTHT_0003360	NONE-like protein	1941.15	1937.75	1799.08	1476.5	1542.86	1643.57	2084.47	2127.68	1862.91	1483.31	1596.89	1630.78	2300.54	2290.71	2281.28	1757.05	1672.48	1613.83	2244.45	2717.2	2535.12	1727.6	1906.55	2091.82	2013.93	1821.47	1895.81	1654.46	1372.82	1490.28	1892.66	1554.31	2025.02	1570.33	2290.84	1681.12	2498.92	1908.66	1910.4	1505.85
gene-CTHT_0003370	CTHT_0003370	hypothetical protein	22.19	18.2	15.2	11.56	11.1	12.33	20.88	16.54	13.26	12.96	11.24	12.56	24.71	31.84	25.32	16.24	14.26	13.22	32.15	39.67	35.04	8.86	10.92	20.07	63.2	57.44	54.8	43.55	49.16	49.58	18.53	11.6633	16.8933	12.2533	27.29	14.5733	35.62	13.2833	58.48	47.43
gene-CTHT_0003380	CTHT_0003380	hypothetical protein	14.35	6.58	9.35	10.39	3.87	0	16.81	8.51	4.28	9.99	0	10.88	3.05	7.49	3.7	3.61	0	0	6.14	11.75	9.52	5.78	3.24	11.78	27.6	30.5	35.2	20.92	14.43	23.9	10.0933	4.75333	9.86667	6.95667	4.74667	1.20333	9.13667	6.93333	31.1	19.75
gene-CTHT_0003390	CTHT_0003390	hypothetical protein	112.22	48.01	52.49	83.65	78.36	81.63	107.02	52.1	49.3	102.29	116.3	124.84	65.52	105.7	43.4	81.16	86.39	98.55	70.3	30.72	38.09	41.53	43.72	46.49	168.48	228.89	222.59	202.78	243.91	278.55	70.9067	81.2133	69.4733	114.477	71.54	88.7	46.37	43.9133	206.653	241.747
gene-CTHT_0003400	CTHT_0003400	hypothetical protein	67.78	62.27	66.18	64.88	63.93	60.56	49.68	59.58	60.57	61.91	61.15	51.92	35.32	47.29	36.62	38.89	37.01	41.89	36.69	33.7	32.42	35.32	27.72	27.79	27.95	34.8	35.25	32.27	32.42	27.85	65.41	63.1233	56.61	58.3267	39.7433	39.2633	34.27	30.2767	32.6667	30.8467
gene-CTHT_0003410	CTHT_0003410	tRNA-Ile	0	0	0	0	0	0	0	0	0	0	0	0	0	0	0	0	0	0	0	0	0	0	0	0	0	0	0	0	0	0	0	0	0	0	0	0	0	0	0	0
gene-CTHT_0003420	CTHT_0003420	hypothetical protein	19.01	19.55	19.8	14.78	14.42	13.61	17.25	20.4	19.57	12.93	11.6	14.55	15.52	16.38	16.49	12.81	9.46	10.36	17.79	18.33	15.31	16.53	13.52	13.48	16.18	12.78	15.98	21.56	35.36	27.12	19.4533	14.27	19.0733	13.0267	16.13	10.8767	17.1433	14.51	14.98	28.0133
gene-CTHT_0003430	CTHT_0003430	hypothetical protein	29.79	24.48	24.85	18.58	17.77	16.94	28.27	19.84	20.03	20.53	25.34	20.49	44.49	45.06	33.52	25.12	23.54	24.64	47.35	44.04	43.68	14.15	16.73	27.13	94.68	82.79	84.94	67.9	57.08	85.64	26.3733	17.7633	22.7133	22.12	41.0233	24.4333	45.0233	19.3367	87.47	70.2067
gene-CTHT_0003440	CTHT_0003440	arp2/3 complex 34 kda subunit-like protein	432.2	428.59	381.9	348.67	388.07	397.26	501.53	583.5	559.12	495.21	495.72	488.82	400.03	450.37	501.64	425.29	438.98	448.93	461.21	471.19	461.1	565.98	531.56	472.73	188.8	167.37	181.51	187.11	157.3	160.33	414.23	378	548.05	493.25	450.68	437.733	464.5	523.423	179.227	168.247
gene-CTHT_0003450	CTHT_0003450	zinc finger domain-containing protein	53.76	42.46	43.71	33.17	30.96	32.79	56.39	44.19	39.99	24.14	25.92	24.2	56.35	58.69	47.6	31.64	30.17	34.27	48.37	41.13	37.03	26.17	24.62	25.74	63.1	64.33	59.22	59.79	70.99	70.94	46.6433	32.3067	46.8567	24.7533	54.2133	32.0267	42.1767	25.51	62.2167	67.24
gene-CTHT_0003460	CTHT_0003460	putative transcription initiation factor	126.88	132.44	131.39	121.59	115.81	139.03	140.51	149.32	144.24	121.6	111.34	117.52	125.17	123.52	133.3	119.12	108.04	101.12	137.39	155.16	144.59	103.47	119.4	136.99	119.22	128.94	126.81	146.08	142.9	129.74	130.237	125.477	144.69	116.82	127.33	109.427	145.713	119.953	124.99	139.573
gene-CTHT_0003470	CTHT_0003470	nuclease-like protein	4.81	4.37	5.26	4.39	6.19	7.05	4.63	5.33	7.89	6.15	7.31	6.07	6.72	7.44	5.43	4.81	6.28	5.91	11.02	7.9	7.8	5.57	4.1	6.23	2.96	2.61	4.38	4.19	2.57	2.61	4.81333	5.87667	5.95	6.51	6.53	5.66667	8.90667	5.3	3.31667	3.12333
gene-CTHT_0003480	CTHT_0003480	nuclease-like protein	110.46	90.26	80.6	80.47	67.63	83	127.33	117.67	108.46	107.8	100.29	116.38	109.76	124.79	118.94	106.37	105.26	114.29	87.48	82.91	81.42	95.45	81.35	79.88	49.71	47.52	48.32	49.5	51.54	45.02	93.7733	77.0333	117.82	108.157	117.83	108.64	83.9367	85.56	48.5167	48.6867
gene-CTHT_0003490	CTHT_0003490	hypothetical protein	85.52	68.65	80.96	94.76	94.66	87.87	62.31	58.49	78.18	82.02	75.34	72.16	60.12	60.43	51.42	72.36	60.82	66.02	38.28	31.63	32.34	49.56	38.1	34.07	25.76	35.44	29.08	38.92	36.13	36.52	78.3767	92.43	66.3267	76.5067	57.3233	66.4	34.0833	40.5767	30.0933	37.19
gene-CTHT_0003500	CTHT_0003500	hypothetical protein	292.44	257.7	252.45	165.08	143.21	144.4	303.16	225.62	166.13	83.77	62.22	60.77	205.65	238.53	152.83	97.86	85.19	92.21	100.03	84.82	69	50.43	52.26	65.64	166.55	178.67	224.36	413.57	599.61	490.79	267.53	150.897	231.637	68.92	199.003	91.7533	84.6167	56.11	189.86	501.323
gene-CTHT_0003510	CTHT_0003510	hypothetical protein	29.95	21.43	22.06	20.39	18.53	17.93	29.46	18.76	21.48	15.67	15.68	16.06	30.13	30.31	20.96	15.9	13.96	16.98	18.95	16.6	15.39	10.84	8.86	12.33	24.5	23.57	25.51	31.25	34.62	40.14	24.48	18.95	23.2333	15.8033	27.1333	15.6133	16.98	10.6767	24.5267	35.3367
gene-CTHT_0003520	CTHT_0003520	hypothetical protein	129.48	92.61	115.18	107.45	105.46	103.45	99.21	96.07	113.79	112.87	116.76	112.65	98.42	104.3	90.53	78.13	72.23	79.4	114.24	98.41	103.33	69.52	73.65	86.19	114.31	118.45	122.74	113.33	94.73	110.8	112.423	105.453	103.023	114.093	97.75	76.5867	105.327	76.4533	118.5	106.287
gene-CTHT_0003530	CTHT_0003530	40S ribosomal protein S13-like protein	3290.37	3392.2	2930.39	2643.99	2729.14	2930.39	4187.69	3946.57	3382.99	2913.08	3371.1	3656.8	5393.26	5071.65	5089.46	2992.93	3278.93	3389	8185.56	9586.89	9413.88	4633.54	6580.89	7333.42	10258.8	9606.8	9501.99	9251.71	6479.19	7920.73	3204.32	2767.84	3839.08	3313.66	5184.79	3220.29	9062.11	6182.62	9789.18	7883.88
gene-CTHT_0003540	CTHT_0003540	hypothetical protein	6.86	4.66	4.42	3.42	3.92	4.18	7.42	6.26	5.52	3.72	6.21	6.68	6.67	6.24	5.21	4.96	3.03	4.26	6.49	6.33	5.97	4.48	4.82	4.94	6.17	7.21	6.31	10.33	7.06	7.36	5.31333	3.84	6.4	5.53667	6.04	4.08333	6.26333	4.74667	6.56333	8.25
gene-CTHT_0003550	CTHT_0003550	hypothetical protein	56.6	35.99	37.14	47.81	43.67	48.97	41.71	58.52	56.4	51.87	56.64	53.34	25.46	32.55	20.66	39.35	33.03	42.47	28.56	21.17	24.47	24.91	18.95	18.16	22.03	22.44	28	40.31	53.28	35.84	43.2433	46.8167	52.21	53.95	26.2233	38.2833	24.7333	20.6733	24.1567	43.1433
gene-CTHT_0003560	CTHT_0003560	putative transcriptional activator protein	127.08	100.56	107.56	107.33	118.88	119.01	147.74	121.59	109.37	111.54	101.85	95.34	136.19	142.77	116.49	122.64	112.71	115.36	103.62	98.85	84.93	93.68	89.08	91.82	60.79	59.72	60.45	68.61	79.51	74.78	111.733	115.073	126.233	102.91	131.817	116.903	95.8	91.5267	60.32	74.3
gene-CTHT_0003570	CTHT_0003570	hypothetical protein	207.35	187.92	191.01	164.8	162.31	150.93	243.33	332.43	243.6	167.21	198.03	200.92	267.17	223.78	249.66	164.66	148.51	180.2	258.75	273.74	286	162.18	157.3	180.84	342.31	323.95	343	303.99	210.81	250.58	195.427	159.347	273.12	188.72	246.87	164.457	272.83	166.773	336.42	255.127
gene-CTHT_0003580	CTHT_0003580	tRNA-Met	0	0	0	0	0	0	0	0	0	0	0	0	0	0	0	0	0	0	0	0	0	0	0	0	0	0	0	0	0	0	0	0	0	0	0	0	0	0	0	0
gene-CTHT_0003590	CTHT_0003590	eukaryotic translation initiation factor 3-like protein	113.23	101.6	103.17	92.03	93.86	98.05	122.27	115.19	115.61	100.16	110.48	110.59	128.77	139.79	126.71	93.15	90.37	87.43	201.52	225.34	222.09	120.6	154.95	177.36	307.9	277.31	289.16	276.5	250.63	271.13	106	94.6467	117.69	107.077	131.757	90.3167	216.317	150.97	291.457	266.087
gene-CTHT_0003600	CTHT_0003600	hypothetical protein	10.84	6.92	7.47	6.46	5.02	5.07	7.97	7.28	8.38	4.72	3.58	4.11	6.26	4.38	5.51	5.43	3.55	4.64	4.39	4.29	3.4	3.66	2.56	1.91	3.47	1.58	2.1	2.6	2.57	3.13	8.41	5.51667	7.87667	4.13667	5.38333	4.54	4.02667	2.71	2.38333	2.76667
gene-CTHT_0003610	CTHT_0003610	hypothetical protein	14.14	15.19	13.48	9.18	7.39	7.84	13.96	13.09	13.7	6.33	5.13	5.22	13.17	8.54	9.38	9.57	7.57	7.81	5.82	6.88	6.75	6.9	4.73	3.8	1.84	3.26	2.56	2.23	0.64	2.4	14.27	8.13667	13.5833	5.56	10.3633	8.31667	6.48333	5.14333	2.55333	1.75667
gene-CTHT_0003620	CTHT_0003620	serine/threonine protein kinase-like protein	30.13	27.73	32.53	30.73	26.61	27.43	20.33	22.86	30.64	27.62	26.04	24.11	16.98	21.05	17.75	18.55	15.93	16.97	10.86	9.55	9.43	10.39	8.61	8.16	10.28	11.08	11.87	16.11	16.16	19.56	30.13	28.2567	24.61	25.9233	18.5933	17.15	9.94667	9.05333	11.0767	17.2767
gene-CTHT_0003630	CTHT_0003630	hypothetical protein	35.05	25.71	24.66	22.7	22.68	21.97	37.34	24.14	22.27	27.35	31.39	30.38	43.95	50.16	30.71	21.97	19.63	18.99	60.78	63.44	52.21	17.03	18.14	26.25	39	60.88	50.7	171.61	141.48	166.69	28.4733	22.45	27.9167	29.7067	41.6067	20.1967	58.81	20.4733	50.1933	159.927
gene-CTHT_0003640	CTHT_0003640	helicase-like protein	6.64	5.58	5.9	4.38	4.21	4.53	6.87	7.24	5.62	4.23	2.82	2.32	3.65	4.7	3.87	3.7	2.77	3.45	2.79	1.89	2.29	2.19	2.21	1.44	2.62	2.95	2.23	3.4	1.88	2.96	6.04	4.37333	6.57667	3.12333	4.07333	3.30667	2.32333	1.94667	2.6	2.74667
gene-CTHT_0003650	CTHT_0003650	hypothetical protein	21.42	16.79	15.79	11.91	10.67	13.1	15.98	19.57	19.57	9.57	8.61	8.14	9.63	11.85	9.07	8.53	8.48	8.4	8.4	6.23	5.87	7.05	5.78	5.23	12.03	12.86	16.22	30.21	38.46	35.64	18	11.8933	18.3733	8.77333	10.1833	8.47	6.83333	6.02	13.7033	34.77
gene-CTHT_0003660	CTHT_0003660	putative Co-chaperone protein	222.97	170.7	175.44	125.32	122.86	117.5	250.89	201.89	185.58	108.01	106.2	105.52	226.62	212.46	172.81	143.74	119.25	126.92	150.77	144.46	152.81	107.79	87.17	92.41	192.33	179.03	223.06	227	327.55	318.38	189.703	121.893	212.787	106.577	203.963	129.97	149.347	95.79	198.14	290.977
gene-CTHT_0003670	CTHT_0003670	hypothetical protein	41.4	36.43	38.48	27.12	23.74	32.56	54.78	53.34	61.52	63.36	71.09	66.77	57.76	49.2	57.38	40.82	40.53	37.99	53.3	35.3	35.81	34.22	20.55	28.85	36.53	38.57	32.63	33.8	22.19	33.07	38.77	27.8067	56.5467	67.0733	54.78	39.78	41.47	27.8733	35.91	29.6867
gene-CTHT_0003680	CTHT_0003680	putative COP9 signalosome protein	63.62	56.39	51.19	47.78	52.87	48.19	76.84	73.54	67.89	69.41	62.06	59.87	64.57	65.88	58.41	57.38	55.2	62.56	77.37	73.29	77.2	63.79	57.01	65.99	60.65	60.63	60.72	64.9	69.99	59.28	57.0667	49.6133	72.7567	63.78	62.9533	58.38	75.9533	62.2633	60.6667	64.7233
gene-CTHT_0003690	CTHT_0003690	hypothetical protein	15.45	10.43	14.31	12.21	13.41	11.17	19.7	19.14	16.31	19.78	25.37	21.26	10.2	12.93	11.93	14.69	19.12	19.42	17.96	18.38	18.28	10.78	18.13	14.67	14.98	11.89	13.14	25.13	22.36	19.97	13.3967	12.2633	18.3833	22.1367	11.6867	17.7433	18.2067	14.5267	13.3367	22.4867
gene-CTHT_0003700	CTHT_0003700	hypothetical protein	62.67	53.23	56	57.34	58.59	56.84	64.08	55.27	63.31	63.49	61.32	60.62	60.57	59.57	50.39	62.75	59.84	61.93	52.34	49.36	51.58	63.58	45.45	45.26	49.55	45.33	49.17	58.15	72.48	61.17	57.3	57.59	60.8867	61.81	56.8433	61.5067	51.0933	51.43	48.0167	63.9333
gene-CTHT_0003710	CTHT_0003710	hypothetical protein	101.27	80.24	75.92	182.59	155.95	158.85	122.24	182.44	148.4	294.74	342.2	356.13	90.61	131.87	118.53	353.9	344.66	338.29	236.36	256.1	253.95	322.65	318.54	304.39	171.16	169.6	201.15	535.31	430.28	492.73	85.81	165.797	151.027	331.023	113.67	345.617	248.803	315.193	180.637	486.107
gene-CTHT_0003720	CTHT_0003720	hypothetical protein	17.98	14.97	9.69	6.58	5.44	5.23	17.61	14.54	15.05	9	9.57	7.52	15.35	11.22	14.41	8.08	8.27	8	19.4	22.94	19.75	8.99	11.68	13.84	30.82	20.77	27.05	27.39	28.82	31.27	14.2133	5.75	15.7333	8.69667	13.66	8.11667	20.6967	11.5033	26.2133	29.16
gene-CTHT_0003730	CTHT_0003730	hypothetical protein	151	164.04	151.04	131.44	121.19	136.47	184.28	219.37	177.17	182.67	196.02	190.19	150.27	163.56	180.05	138.38	149.81	147.33	294.87	380.51	336.49	221.61	279.79	284.68	230.95	199.27	221.47	211.12	207.31	191.9	155.36	129.7	193.607	189.627	164.627	145.173	337.29	262.027	217.23	203.443
gene-CTHT_0003740	CTHT_0003740	hypothetical protein	967.74	687.64	881.81	601.26	588.12	595.86	781.33	678.95	795.2	362.19	309.24	276.94	356.17	409.9	337.6	343.01	321.13	361.29	235.34	147	165	274.05	176.48	163.87	215.25	246.69	253.56	260.04	204.85	263.99	845.73	595.08	751.827	316.123	367.89	341.81	182.447	204.8	238.5	242.96
gene-CTHT_0003750	CTHT_0003750	26S protease subunit RPT4 (26S protease subunit SUG2)-like protein	140.61	125.99	106.77	115.48	121.45	130.12	156.74	173.29	145.35	135.95	143.64	139.82	129.69	144.04	144.96	122.06	120.44	108.25	153.83	148.03	164.85	129.32	142.26	137.19	105.64	99.91	98.7	113.59	65.2	89.87	124.457	122.35	158.46	139.803	139.563	116.917	155.57	136.257	101.417	89.5533
gene-CTHT_0003760	CTHT_0003760	hypothetical protein	4836.52	5171.65	5955.61	5043.8	5010.84	5628.32	3288.81	4769.4	7181.29	7315	8314.94	8487.07	4543.19	4210.08	5720.61	6024.98	7995.13	7020.34	6389.58	6724.73	7865.65	5954.31	7139.85	7050.85	10877.6	12245.5	10849.2	9293.06	6750.48	7256.84	5321.26	5227.65	5079.83	8039	4824.63	7013.48	6993.32	6715	11324.1	7766.79
gene-CTHT_0003770	CTHT_0003770	glutamine synthetase-like protein	664.62	639.38	575.69	248.66	237.15	240.85	538.25	547.27	501.84	329.42	320.89	366.64	286.3	333.49	301.21	220.77	218.35	236.15	653.11	689.66	715.35	163.15	220.95	284.17	1088.05	866.53	1078.85	618.67	489.84	574.26	626.563	242.22	529.12	338.983	307	225.09	686.04	222.757	1011.14	560.923
gene-CTHT_0003780	CTHT_0003780	hypothetical protein	49.29	40.84	44.06	79.97	79.59	68.55	50.81	48.2	53.24	92.4	69.59	71.64	61.84	64.26	55.74	83.3	84.82	93.23	88.4	76.74	91.19	112.41	96.37	84.82	11.26	11.85	8.87	8.45	11.11	8.15	44.73	76.0367	50.75	77.8767	60.6133	87.1167	85.4433	97.8667	10.66	9.23667
gene-CTHT_0003790	CTHT_0003790	hypothetical protein	0.86	2.22	2.15	2.37	2.53	1.83	1.07	1.34	1.47	0.47	1.25	0.24	0.93	1.34	0.14	0.92	0.15	0.41	0.83	1.38	1.31	1.52	1.26	0.14	0	0.79	0.13	0.29	0.65	0	1.74333	2.24333	1.29333	0.653333	0.803333	0.493333	1.17333	0.973333	0.306667	0.313333
gene-CTHT_0003800	CTHT_0003800	hypothetical protein	8.95	8.45	7.03	9.55	8.65	9.59	5.58	7.26	5.29	3.81	3.19	3.43	4.18	4.84	3.62	3.34	3.22	3.21	4.56	4.33	4.04	3.55	3.85	2.95	0.88	1.07	2.38	1.59	1.06	1.76	8.14333	9.26333	6.04333	3.47667	4.21333	3.25667	4.31	3.45	1.44333	1.47
gene-CTHT_0003810	CTHT_0003810	alpha-1,3-glucanase-like protein	0	0	0	0	0	0	0	0	0.15	0.09	0	0	0	0	0	0	0	0.16	0	0	0	0.15	0	0	0	0	0	0	0.08	0	0	0	0.05	0.03	0	0.053333	0	0.05	0	0.026667
gene-CTHT_0003820	CTHT_0003820	hypothetical protein	128.95	95.96	97.52	48.64	34.9	37.66	160.36	97.01	92.9	31.92	27.68	25.42	80.5	72.63	64.53	44.96	33.34	41.69	46.35	33.7	40.3	18.19	21.12	27.34	74.24	80.69	83.59	125	132.21	120.16	107.477	40.4	116.757	28.34	72.5533	39.9967	40.1167	22.2167	79.5067	125.79
gene-CTHT_0003830	CTHT_0003830	hypothetical protein	356.87	365.14	363.31	199.63	163.25	187.64	323.93	322.95	205.84	36.77	20.15	27.69	125.25	110.09	103.44	54.68	44.69	37.97	48.17	47.66	38.91	22.48	23.71	34.19	216.86	209.59	211.65	284.68	342.86	287.57	361.773	183.507	284.24	28.2033	112.927	45.78	44.9133	26.7933	212.7	305.037
gene-CTHT_0003840	CTHT_0003840	dehydrogenase-like protein	136.39	155.27	142.58	112.32	105.01	111.87	131.93	121.83	113.05	72.98	59.55	52.42	109.64	89.31	95.78	76.61	69.4	68.19	40.87	41.16	39.61	51.69	37.11	40.89	23.96	27.05	20.15	20.75	15.24	20.64	144.747	109.733	122.27	61.65	98.2433	71.4	40.5467	43.23	23.72	18.8767
gene-CTHT_0003850	CTHT_0003850	putative high affinity copper protein	60.18	54.22	57.7	42.91	50.46	42.04	60.98	51.25	59.28	62.84	61.34	69.5	40.83	45.27	37.75	37.76	36.4	34.57	40	51.36	52.94	40.88	40.61	40.77	11.96	16.24	14.63	16.51	12.25	8.68	57.3667	45.1367	57.17	64.56	41.2833	36.2433	48.1	40.7533	14.2767	12.48
gene-CTHT_0003860	CTHT_0003860	putative FAD binding protein	18.5	12.56	13.7	12.46	14.5	17.27	18.19	8.38	8.79	19.25	19.81	24.46	12.93	15.73	10.15	10.33	9.39	12.88	19.61	18.38	17.14	12.39	13.09	11.24	7.61	8.75	7.78	15.18	12.64	16.27	14.92	14.7433	11.7867	21.1733	12.9367	10.8667	18.3767	12.24	8.04667	14.6967
gene-CTHT_0003870	CTHT_0003870	hypothetical protein	29.02	22.79	21.32	26.09	25.94	24.99	25.89	36.14	41.59	37.65	34.22	31.19	17.07	18.56	13.69	22.37	18.99	19.74	12.04	8.65	6.93	12.25	8.07	6.04	8.92	6.69	5.93	8.09	9.88	11.02	24.3767	25.6733	34.54	34.3533	16.44	20.3667	9.20667	8.78667	7.18	9.66333
gene-CTHT_0003880	CTHT_0003880	hypothetical protein	0.24	0.16	0	0.32	0.32	0	0.67	0.5	0.45	0.27	0.39	0.07	0	0.53	0.31	0.13	0.09	0.16	0.24	0.22	0.08	0	0.16	0	0	0.08	0.15	0.08	0	0	0.133333	0.213333	0.54	0.243333	0.28	0.126667	0.18	0.053333	0.076667	0.026667
gene-CTHT_0003890	CTHT_0003890	hypothetical protein	163.78	105.11	110.51	120.16	98.69	93.94	162.02	145.63	138.36	113.23	131.56	129.14	140.88	169.46	120.4	111.6	97.34	96.71	163.92	124.08	123.78	78.06	76.42	81.82	413.34	462.82	434.06	422.21	335.1	427.89	126.467	104.263	148.67	124.643	143.58	101.883	137.26	78.7667	436.74	395.067
gene-CTHT_0003900	CTHT_0003900	hypothetical protein	12.4	9.41	11.2	13.65	12.78	11.38	11.35	12.56	14.49	30.79	51.2	55.56	8.53	9.34	7.38	13.12	13.72	12.16	32.56	36.84	37.33	9.55	16.35	22.68	65.86	82.98	69.12	72.05	56.11	59.35	11.0033	12.6033	12.8	45.85	8.41667	13	35.5767	16.1933	72.6533	62.5033
gene-CTHT_0003910	CTHT_0003910	hydrolase-like protein	0.58	0.81	1.04	0.31	0.57	0.2	0.85	1.66	1.07	0.91	0.8	0.42	0.21	0.36	0.42	0.51	0.69	0.37	0.44	0.12	0.4	0.35	0.25	0.43	0.2	0.3	0.12	0.19	0.06	0.13	0.81	0.36	1.19333	0.71	0.33	0.523333	0.32	0.343333	0.206667	0.126667
gene-CTHT_0003920	CTHT_0003920	tRNA-Asn	0	0	0	0	0	0	0	0	0	0	0	0	0	0	0	0	0	0	0	0	0	0	0	0	0	0	0	0	0	0	0	0	0	0	0	0	0	0	0	0
gene-CTHT_0003930	CTHT_0003930	hypothetical protein	0.22	0	0.66	0.21	0.43	0.24	0.18	0.92	0.21	0	0	0.18	0	0.41	0.21	0.36	0	0.21	0.21	0.19	0	0.19	0	0.41	1.58	0.2	0.2	0.44	0.58	0.42	0.293333	0.293333	0.436667	0.06	0.206667	0.19	0.133333	0.2	0.66	0.48
gene-CTHT_0003940	CTHT_0003940	hypothetical protein	27.3	21.79	23.92	20.86	19.93	18.35	24.28	22.46	24.85	23.72	26.57	22.6	21.7	25.81	20.12	22.48	22.48	23.81	19.7	11.57	11.18	16.85	14.63	15.32	20.94	25.36	23.52	29.61	42.45	37.2	24.3367	19.7133	23.8633	24.2967	22.5433	22.9233	14.15	15.6	23.2733	36.42
gene-CTHT_0003950	CTHT_0003950	putative cellulose binding protein	1.95	2.14	2.35	91.37	93.26	90.28	2.27	5.82	9.83	562.1	622.69	593	0.84	2.91	3.33	699.22	761.64	747.18	4.91	5.16	4.92	446.38	138.45	46.91	5.14	3.11	3.81	7.77	8.25	10.21	2.14667	91.6367	5.97333	592.597	2.36	736.013	4.99667	210.58	4.02	8.74333
gene-CTHT_0003960	CTHT_0003960	hypothetical protein	0	0	0	1.43	0.97	3.45	0.43	1.6	0.99	10.58	16.6	12.88	0.41	0	0.48	7.45	5.3	4.64	0.45	0	0	2.08	0.46	0	0.97	0	0.44	1.47	1.61	0	0	1.95	1.00667	13.3533	0.296667	5.79667	0.15	0.846667	0.47	1.02667
gene-CTHT_0003970	CTHT_0003970	tRNA-Gly	0	0	0	0	0	0	0	0	0	0	0	0	0	0	0	0	0	0	0	0	0	0	0	0	0	0	0	0	0	0	0	0	0	0	0	0	0	0	0	0
gene-CTHT_0003980	CTHT_0003980	hypothetical protein	16.48	11.33	10.2	5.25	5.49	7.07	2.94	2.46	4.72	12.56	2.34	2.02	5.55	8.82	6.57	12.72	4.82	5.12	2.91	4.69	1.99	1.78	5.9	5.51	1.04	1.78	0.94	4.48	3.26	2.81	12.67	5.93667	3.37333	5.64	6.98	7.55333	3.19667	4.39667	1.25333	3.51667
gene-CTHT_0003990	CTHT_0003990	hydrolase-like protein	154.66	151.36	164.54	141.14	143.88	146.36	178.3	159.8	184.26	119.03	102.31	96.78	117.54	104.58	120.17	125.3	103.44	117.92	60.95	38.23	43.59	87.12	67.85	62.86	35.54	47.34	42.17	64.9	62.57	54.78	156.853	143.793	174.12	106.04	114.097	115.553	47.59	72.61	41.6833	60.75
gene-CTHT_0004000	CTHT_0004000	hypothetical protein	0	0	0.1	0.1	0	0.31	0.08	0	0	0	0.09	0.16	0	0.09	0	0	0	0	0.1	0	0	0	0	0	0.21	0	0.09	0	0.45	0.38	0.033333	0.136667	0.026667	0.083333	0.03	0	0.033333	0	0.1	0.276667
gene-CTHT_0004010	CTHT_0004010	hypothetical protein	8.61	8.02	8.62	20.81	16.15	17.28	6.16	9.07	12.83	24.7	32.55	31.32	4.83	4.92	4.46	11.13	9.03	9.36	13.5	13.78	12.36	7.35	6.63	7.72	6.54	7.18	7.36	7.05	4.75	5.54	8.41667	18.08	9.35333	29.5233	4.73667	9.84	13.2133	7.23333	7.02667	5.78
gene-CTHT_0004020	CTHT_0004020	helicase-like protein	4.06	3.51	2.6	3.12	3.02	3.77	3.27	3.93	3.56	3.84	4.07	3.71	3.25	3.29	2.62	3.27	3.16	3.17	2.66	2.32	2.19	2.55	1.63	1.24	4.87	3.54	4.18	3.16	3.32	3.87	3.39	3.30333	3.58667	3.87333	3.05333	3.2	2.39	1.80667	4.19667	3.45
gene-CTHT_0004030	CTHT_0004030	putative transcription factor	42.71	36.27	38.39	29.89	27.67	29.18	50.02	33.86	43.51	27.3	29.11	25.32	51.02	44.56	39.09	33.1	27.5	27.64	40.01	32.99	31.64	30.98	30.76	33.33	22.51	27.76	22.77	34.83	42.16	32.79	39.1233	28.9133	42.4633	27.2433	44.89	29.4133	34.88	31.69	24.3467	36.5933
gene-CTHT_0004040	CTHT_0004040	hypothetical protein	56.63	46.33	49.54	53.79	54.55	61.68	80.3	64.05	73.5	55.33	54.4	58.37	77.89	76.27	69.7	59.28	56.36	60.53	59.68	42.89	46.02	59.44	53.19	54.76	56.6	63.38	61.22	88.62	66.95	73.96	50.8333	56.6733	72.6167	56.0333	74.62	58.7233	49.53	55.7967	60.4	76.51
gene-CTHT_0004050	CTHT_0004050	putative ubiquitin binding protein	62.58	58.91	52.5	38.14	37.36	37.91	88.94	79.61	67.13	48.61	51.36	45.61	74.38	81.24	75.17	43.93	44.66	42.7	72.09	68.52	67.89	53.75	62.79	70.05	36.91	48.48	47.97	69.5	72.21	65.11	57.9967	37.8033	78.56	48.5267	76.93	43.7633	69.5	62.1967	44.4533	68.94
gene-CTHT_0004060	CTHT_0004060	hypothetical protein	571.75	498.26	440.57	302.75	260.27	261.48	398.66	705.25	761.54	509.87	598.74	652.47	289.82	347.58	335.14	235.6	248.69	269.57	294.34	320.86	308.34	196.32	209.84	184	101.35	119.07	92.89	112.71	64.79	88.07	503.527	274.833	621.817	587.027	324.18	251.287	307.847	196.72	104.437	88.5233
gene-CTHT_0004070	CTHT_0004070	hypothetical protein	14.77	9.35	10.7	9.2	6.9	6.83	14.15	12.68	11.93	9.9	11.15	9.78	12.28	12.18	9.54	10	7.75	9.48	9.63	7.35	6.62	6.22	6.06	6.53	4.65	4.87	4.71	4.64	4.19	5.44	11.6067	7.64333	12.92	10.2767	11.3333	9.07667	7.86667	6.27	4.74333	4.75667
gene-CTHT_0004080	CTHT_0004080	putative transporter protein	206.14	258.28	289.18	292.13	275.08	306.11	162.33	193.48	242.54	224.18	218.2	219.66	205.37	181.83	265.01	201.93	269.28	233.33	134.61	106.17	126.26	215.82	204.52	202.63	122.08	181.23	132.94	184.08	161.82	118.12	251.2	291.107	199.45	220.68	217.403	234.847	122.347	207.657	145.417	154.673
gene-CTHT_0004090	CTHT_0004090	zinc finger domain-containing protein	18.16	16.05	13.08	20.65	19.86	17.33	14.07	21.38	19.34	22.7	22.56	23.6	9.99	14.6	12.29	15.88	15.72	17.71	11.8	10.96	10.53	10.29	6.77	6.16	11.11	8.7	10.08	7.15	11.11	9.62	15.7633	19.28	18.2633	22.9533	12.2933	16.4367	11.0967	7.74	9.96333	9.29333
gene-CTHT_0004100	CTHT_0004100	hypothetical protein	38.68	31.81	28.93	28.58	31.72	28.87	38.36	36.82	31.87	27.11	24.82	21.59	32.18	37.95	31.61	24.85	22.64	24.43	26.24	19.99	16	18.15	14.74	15.27	12.5	12.38	12.69	17.15	17.15	14.78	33.14	29.7233	35.6833	24.5067	33.9133	23.9733	20.7433	16.0533	12.5233	16.36
gene-CTHT_0004110	CTHT_0004110	hypothetical protein	69.08	69.79	62.25	52.62	47.05	54.33	80.73	77.79	67.02	54.6	52.35	47.57	68.5	74.01	61.82	52.96	47.33	51.61	69	69.83	63.85	47.73	52.82	52.5	103.97	85.34	87.21	84.3	73.34	75.27	67.04	51.3333	75.18	51.5067	68.11	50.6333	67.56	51.0167	92.1733	77.6367
gene-CTHT_0004120	CTHT_0004120	putative transcription factor involved in RNA polymerase II transcription regulation	68.72	53.09	52.17	47.05	42.05	44.72	72.22	72	57.55	52.95	56.47	57.18	57.4	67.32	64.41	48.49	46.93	46.46	99.45	87.79	89.31	63.18	69.2	75.01	97.07	83.2	96.45	118.91	100.55	114.78	57.9933	44.6067	67.2567	55.5333	63.0433	47.2933	92.1833	69.13	92.24	111.413
gene-CTHT_0004130	CTHT_0004130	hypothetical protein	156.52	124.29	132.12	127.83	121.16	129.71	167.11	137.9	148.59	131.69	129.12	120.99	158.64	179.53	145.56	128.78	117.47	128.85	122.44	103.98	107.47	106.58	101.58	102.46	102.27	105.58	106.91	127.26	113.49	128.85	137.643	126.233	151.2	127.267	161.243	125.033	111.297	103.54	104.92	123.2
gene-CTHT_0004140	CTHT_0004140	putative integral membrane protein	62.25	45.11	49.68	40.6	40.73	44.03	49.48	48.86	43.14	30.33	28.3	32.05	39.95	48.93	32.25	31.32	24.68	24.61	37.29	25.91	22.51	20.77	13.78	22.89	62.88	71.23	69.55	62.02	55.66	50.93	52.3467	41.7867	47.16	30.2267	40.3767	26.87	28.57	19.1467	67.8867	56.2033
gene-CTHT_0004150	CTHT_0004150	hypothetical protein	2.26	2.48	1.76	1.93	2.16	2.17	1.77	1.62	1.28	1.19	1.72	1.84	1.4	0.91	1.42	0.92	1.24	1.06	0.34	0.94	1.14	0.88	2.01	1.84	0.92	1.03	1.28	1.16	2.42	2.17	2.16667	2.08667	1.55667	1.58333	1.24333	1.07333	0.806667	1.57667	1.07667	1.91667
gene-CTHT_0004160	CTHT_0004160	hypothetical protein	770.98	742.63	640.4	580.35	632.15	681.63	829.71	860.83	712.08	508.38	528.52	527.04	926.18	914.51	900.2	677.7	738.75	694.81	663.52	690.24	712.57	590.73	639.58	609.89	382.15	350.68	328.39	344.33	351.79	257.7	718.003	631.377	800.873	521.313	913.63	703.753	688.777	613.4	353.74	317.94
gene-CTHT_0004170	CTHT_0004170	hypothetical protein	2.87	2.72	4.09	2.06	2.84	1.74	1.26	1.57	2.22	1.76	1.49	0	3.6	2.12	2.12	2.46	0	2.68	0.64	0.54	0	1.78	0.65	0	1.38	1.19	0.63	0.72	4.47	1.89	3.22667	2.21333	1.68333	1.08333	2.61333	1.71333	0.393333	0.81	1.06667	2.36
gene-CTHT_0004180	CTHT_0004180	hypothetical protein	41.09	33.44	35.25	36.73	32.79	34.01	35.61	29.59	32.6	22.61	21.89	19.9	35.75	38.13	31.21	27.54	20.05	22.19	21.5	15.97	13.42	16.06	14.42	13.17	19.48	23.69	23.18	43.09	48.84	47.29	36.5933	34.51	32.6	21.4667	35.03	23.26	16.9633	14.55	22.1167	46.4067
gene-CTHT_0004190	CTHT_0004190	histone deacetylase-like protein	29.22	18.82	18.16	19.11	19.27	17.03	25.74	18.48	17.67	16.65	17.25	16.73	22.31	29.74	22.32	22.15	14.66	16.73	30.78	24.04	24.05	20.12	16.58	19.41	38.65	31.95	32.38	33.71	40.65	36.28	22.0667	18.47	20.63	16.8767	24.79	17.8467	26.29	18.7033	34.3267	36.88
gene-CTHT_0004200	CTHT_0004200	tRNA-Pro	0	0	0	0	0	0	0	0	0	0	0	0	0	0	0	0	0	0	0	0	0	0	0	0	0	0	0	0	0	0	0	0	0	0	0	0	0	0	0	0
gene-CTHT_0004210	CTHT_0004210	tRNA-Tyr	0	0	0	0	0	0	0	0	0	0	0	0	0	0	0	0	0	0	0	0	0	0	0	0	0	0	0	0	0	0	0	0	0	0	0	0	0	0	0	0
gene-CTHT_0004220	CTHT_0004220	hypothetical protein	2.58	2.5	2.18	0.66	1.87	1.59	1.58	1.7	2.29	1.2	1.85	1.45	0.77	1.77	1.29	1.09	0.73	0.91	1.71	0.6	0.97	0.48	0.4	0.13	0.99	1.5	0.9	0.95	1.11	0.92	2.42	1.37333	1.85667	1.5	1.27667	0.91	1.09333	0.336667	1.13	0.993333
gene-CTHT_0004230	CTHT_0004230	hypothetical protein	6.01	6.15	6.46	8.08	6.74	9.23	6.83	5.57	4.61	4.84	5.64	5.28	5.81	5.35	4.06	7.43	6.78	7.15	4.8	4.21	3.23	6.07	4	5.68	4.6	3.48	5.29	5.84	5.11	5.36	6.20667	8.01667	5.67	5.25333	5.07333	7.12	4.08	5.25	4.45667	5.43667
gene-CTHT_0004240	CTHT_0004240	hypothetical protein	12.15	8.89	9.04	10.82	9.15	12.93	15.53	10.81	12.07	11.45	9.93	13.8	13.47	14.66	11.4	15.28	11.26	15.2	15.14	16.09	19.74	11.64	8.94	13.68	24.43	20.88	21.05	34.79	36.14	34.59	10.0267	10.9667	12.8033	11.7267	13.1767	13.9133	16.99	11.42	22.12	35.1733
gene-CTHT_0004250	CTHT_0004250	hypothetical protein	47.5	23.45	32.71	15.17	17.65	11.64	45.7	32.38	23.33	15.95	30.58	21.96	40.75	28.42	30.39	15.88	21.49	26.95	60.69	55.9	58.95	23.91	27.54	33.15	36.33	39.63	33.02	34.32	18.32	23.58	34.5533	14.82	33.8033	22.83	33.1867	21.44	58.5133	28.2	36.3267	25.4067
gene-CTHT_0004260	CTHT_0004260	hypothetical protein	11.42	10.28	11.94	11.65	9.53	9.58	14.29	13.24	13.4	9.36	8.46	8.41	10.58	11.53	11.57	14.13	10.84	11.52	9.52	7.32	8.92	11.04	6.93	7.51	6.39	6.81	6.28	6.6	7.97	6.63	11.2133	10.2533	13.6433	8.74333	11.2267	12.1633	8.58667	8.49333	6.49333	7.06667
gene-CTHT_0004270	CTHT_0004270	hypothetical protein	42.07	48.78	45.74	52.47	56.01	56.85	42.8	41.36	39.08	44.93	30.02	31.59	44.36	46.43	39.87	54.17	39.69	42.65	20.41	18.37	15.68	30.82	21.34	21.98	21.9	24.68	25.56	38.26	46.35	44.62	45.53	55.11	41.08	35.5133	43.5533	45.5033	18.1533	24.7133	24.0467	43.0767
gene-CTHT_0004280	CTHT_0004280	homoserine O-acetyltransferase-like protein	56.28	48.84	50.92	44.86	43.18	46.85	62.05	43.57	32.96	25.81	22.48	23.64	38.05	43.96	27.66	26.78	24.54	25.12	32.28	38.41	30.83	9.75	9.95	14.32	40.08	30.28	41.98	41.8	64.02	57.15	52.0133	44.9633	46.1933	23.9767	36.5567	25.48	33.84	11.34	37.4467	54.3233
gene-CTHT_0004290	CTHT_0004290	hypothetical protein	36.86	32.07	32.95	22.99	29.46	33.17	44.28	34.75	32.61	32.31	31.43	34.44	33.32	30.09	32.75	34.81	30.21	27.93	39.7	37.32	36.58	24.91	25.57	30.1	69.48	82.73	111.35	188.45	283.29	240.71	33.96	28.54	37.2133	32.7267	32.0533	30.9833	37.8667	26.86	87.8533	237.483
gene-CTHT_0004300	CTHT_0004300	poly(A) RNA polymerase-like protein	23.83	20.59	21.59	28.01	25.24	25.82	27.15	20.3	21.06	26.06	21.88	21.21	24.74	27.46	17.8	29.75	26.53	27.43	18.32	11.42	10.22	16.95	13.3	12.41	16.29	19.31	21.7	31.21	39.63	41.25	22.0033	26.3567	22.8367	23.05	23.3333	27.9033	13.32	14.22	19.1	37.3633
gene-CTHT_0004310	CTHT_0004310	hypothetical protein	1264.58	1292.25	1334.37	6184.25	7240.48	6532.17	2157.12	2646.49	2490.76	8843.18	9680.44	10294	3020.78	3184.17	4020.4	7829.69	10705.6	9850.88	1178.28	868.4	1099.12	3561.13	2006	1559.02	417.73	571.48	424.38	348.27	186.11	183.31	1297.07	6652.3	2431.46	9605.88	3408.45	9462.05	1048.6	2375.38	471.197	239.23
gene-CTHT_0004320	CTHT_0004320	hypothetical protein	252.1	197.49	218.11	1497.47	1622.17	1499.2	436.01	469.82	423.92	1658.51	1925.67	1920.43	635.21	745.03	760.51	1632.42	1923.86	1990.65	346.47	229.63	268.18	869.81	409.37	349.86	114.4	165.83	125.72	96.27	70.78	50.44	222.567	1539.61	443.25	1834.87	713.583	1848.98	281.427	543.013	135.317	72.4967
gene-CTHT_0004330	CTHT_0004330	tRNA-Ile	0	0	0	0	0	0	0	0	0	0	0	0	0	0	0	0	0	0	0	0	0	0	0	0	0	0	0	0	0	0	0	0	0	0	0	0	0	0	0	0
gene-CTHT_0004340	CTHT_0004340	hypothetical protein	115.84	100.31	85.83	80.54	74.92	72.97	110.39	107.28	105.23	69.51	69.71	60.78	72.64	77.56	85.8	55.89	60.37	60.45	67.48	59.56	69.44	56.95	46.8	54.29	72.42	62.33	68.96	93.5	85.73	85.32	100.66	76.1433	107.633	66.6667	78.6667	58.9033	65.4933	52.68	67.9033	88.1833
gene-CTHT_0004350	CTHT_0004350	hypothetical protein	5.76	6.26	3.94	2.6	3.72	4.18	5.37	5.41	3.41	2.32	3.14	3.93	5.59	6.16	4.27	3.26	4.51	5.26	3.26	3.33	5.01	3.35	3.56	4.91	8.03	6.7	6.35	5.45	6.47	4.89	5.32	3.5	4.73	3.13	5.34	4.34333	3.86667	3.94	7.02667	5.60333
gene-CTHT_0004360	CTHT_0004360	putative G protein	22.13	26.66	28.31	44.2	36.15	37.8	14.99	23	21.42	12.29	9.54	10.51	9.74	13.24	13.08	20.81	19.52	23.16	5.86	6.16	3.95	6.48	3.66	3.45	8.39	6.4	10.16	6.67	6.71	7.66	25.7	39.3833	19.8033	10.78	12.02	21.1633	5.32333	4.53	8.31667	7.01333
gene-CTHT_0004370	CTHT_0004370	specific protease-like protein	9.28	8.67	9.44	13.43	12.11	12.01	8.1	6.67	6.57	10.47	8.99	8.43	6.4	6.83	6.26	8.13	7.62	9.64	6.06	3.73	2.69	5.2	3.48	5.04	10.6	14.11	15.71	23.88	30.61	32.1	9.13	12.5167	7.11333	9.29667	6.49667	8.46333	4.16	4.57333	13.4733	28.8633
gene-CTHT_0004380	CTHT_0004380	hypothetical protein	4.51	5.48	3.19	3.95	3.21	3.26	5.6	3.07	3.23	2.87	1.24	4.21	4.39	2.36	3.57	1.35	1.75	4.24	3.41	0.99	0.4	1.39	3.82	1.46	0.81	1.42	0.74	0.41	1.36	3.74	4.39333	3.47333	3.96667	2.77333	3.44	2.44667	1.6	2.22333	0.99	1.83667
gene-CTHT_0004390	CTHT_0004390	hypothetical protein	56.38	56.09	56.52	114.59	114.51	116.53	68.89	93.39	78.31	158.69	166.82	160.72	68.8	73.84	74.87	146.39	170	140.2	46.04	34.97	35.48	75.15	44.94	48.05	25.54	20.39	20.84	21.57	20.34	20.96	56.33	115.21	80.1967	162.077	72.5033	152.197	38.83	56.0467	22.2567	20.9567
gene-CTHT_0004400	CTHT_0004400	metallopeptidase-like protein	227.35	201.21	214.44	186.06	186.86	178.62	169.15	146.43	173.61	151.27	121.7	113.53	118.2	126.49	108.85	136.35	111.9	117.68	42.9	25.47	28.52	69.59	37.97	32.59	21.8	28.6	24.76	41.76	38.17	39.3	214.333	183.847	163.063	128.833	117.847	121.977	32.2967	46.7167	25.0533	39.7433
gene-CTHT_0004410	CTHT_0004410	hypothetical protein	23.95	14.62	20.66	46.32	43.6	36.83	44.98	9.51	47.91	78.36	64.04	36.53	6.77	20.87	12.38	24.32	19.89	39.14	3.41	2.61	3.54	22.57	3.63	9.87	3.87	3.08	14.38	0	0	0	19.7433	42.25	34.1333	59.6433	13.34	27.7833	3.18667	12.0233	7.11	0
gene-CTHT_0004420	CTHT_0004420	acetyl-coenzyme A synthetase-like protein	65.89	56.07	57.04	69.47	65.34	63.02	75.48	76.35	75.59	78.46	79.16	76.68	68.72	85.81	64.85	65.47	65.24	69.22	93.67	79.7	88.66	109.72	97.05	91.44	38.51	42.98	47.49	113.67	88.19	112.43	59.6667	65.9433	75.8067	78.1	73.1267	66.6433	87.3433	99.4033	42.9933	104.763
gene-CTHT_0004430	CTHT_0004430	putative kinesin family protein	24.98	18.11	21.13	17.72	19.83	16.49	19.54	14.43	21.64	22.96	19.23	18.58	15.71	17.29	12.94	15.5	13.13	14.85	11.23	6.98	6.69	11.44	10.14	10.74	7.76	13.47	12.64	20.17	19.47	19.83	21.4067	18.0133	18.5367	20.2567	15.3133	14.4933	8.3	10.7733	11.29	19.8233
gene-CTHT_0004440	CTHT_0004440	nuclease-like protein	1.57	0.94	1.73	1.63	1.81	1.44	2.39	1.57	1.57	1.25	2.04	1.54	1.68	1.24	1.74	1.68	1.68	1.38	2.4	2.27	3.17	2.57	2.38	3.48	3.42	4.37	4.04	9.87	6.58	7.48	1.41333	1.62667	1.84333	1.61	1.55333	1.58	2.61333	2.81	3.94333	7.97667
gene-CTHT_0004450	CTHT_0004450	hypothetical protein	237.34	253.72	299.73	295.02	365.77	371.3	181.21	191.59	275.48	342.84	357.07	330.88	265.72	211.07	285.36	299.39	347.63	295.58	191.79	175.72	185.04	346.35	367.91	350.88	107.75	154.28	118.47	123.95	123.14	83.54	263.597	344.03	216.093	343.597	254.05	314.2	184.183	355.047	126.833	110.21
gene-CTHT_0004460	CTHT_0004460	putative transcription factor	30.95	32.25	31.27	25.55	26.78	32.52	30.22	26.3	34.23	28.8	24.89	27.95	39.74	34.45	37.22	32.62	33.25	28.57	29.4	30.52	30.21	35.1	38.04	38.69	40.04	44.72	44.83	52.1	59.97	54.71	31.49	28.2833	30.25	27.2133	37.1367	31.48	30.0433	37.2767	43.1967	55.5933
gene-CTHT_0004470	CTHT_0004470	hypothetical protein	37.45	28.02	17.96	18.51	22.32	28.1	28.5	41.21	28.66	21.78	24.36	32.24	24.97	28.21	23.8	19.59	20.07	22.81	32.99	31.91	31.57	33.16	23.43	22.75	53.35	45.12	39.99	47.32	33.63	34.88	27.81	22.9767	32.79	26.1267	25.66	20.8233	32.1567	26.4467	46.1533	38.61
gene-CTHT_0004480	CTHT_0004480	hypothetical protein	264.87	240.62	258.67	242.25	257.14	253.73	303.8	214.21	288.94	289.56	276.48	265.73	362.91	332.13	306.74	292.44	290.21	289.18	265.22	184.51	244.14	266.65	302.91	288.07	173.42	217.64	190.19	233.65	228.54	214.95	254.72	251.04	268.983	277.257	333.927	290.61	231.29	285.877	193.75	225.713
gene-CTHT_0004490	CTHT_0004490	60S ribosomal protein L3-like protein	2069.53	2036.78	1769.8	1573.17	1562.95	1685.91	2487.3	2429.9	1882.37	1659.5	1942.38	2136.66	3056.88	3001.38	3019.06	1808.34	1775.44	1827.12	3924.19	4487.09	4531.22	2113.47	3018.68	3230.91	4258.84	3960.89	3801.9	3866.38	2824.78	3296.06	1958.7	1607.34	2266.52	1912.85	3025.77	1803.63	4314.17	2787.69	4007.21	3329.07
gene-CTHT_0004500	CTHT_0004500	hypothetical protein	96.46	90.54	88.66	81.19	80.78	77.68	87.75	93.78	110.82	109.04	98.15	112.87	77.58	95.93	74.86	91.32	81.7	89.04	108.8	109.93	95.06	71.96	67.45	75.65	163.6	121.7	168.8	153.37	194.79	205.5	91.8867	79.8833	97.45	106.687	82.79	87.3533	104.597	71.6867	151.367	184.553
gene-CTHT_0004510	CTHT_0004510	hypothetical protein	89.55	105.26	101.59	68.54	69.03	75.97	115.41	94.17	90.26	55.93	39.5	43.49	116.51	111.95	104.09	62.49	47.39	54.75	75.91	71.75	66.81	70.68	63.8	65.21	57.22	55.09	66.4	73.98	113.95	88.06	98.8	71.18	99.9467	46.3067	110.85	54.8767	71.49	66.5633	59.57	91.9967
gene-CTHT_0004520	CTHT_0004520	WD40 repeat-containing protein	59.8	38.85	45.43	36.95	39.38	32.91	59.79	40.66	43.17	37.67	39.03	31.65	64.45	63.12	45.23	34.8	30.97	32.79	51.2	29.35	39.71	32.68	28.19	36.03	50.94	60.18	57.51	83.23	95.65	96.67	48.0267	36.4133	47.8733	36.1167	57.6	32.8533	40.0867	32.3	56.21	91.85
gene-CTHT_0004530	CTHT_0004530	putative transporter protein	123.85	136.02	126.59	131.62	118.46	130.48	127.79	119.58	99.65	45.97	35.63	33.75	269.84	270.94	195.88	100.09	63.34	67.16	112.07	100.22	79.38	93.99	82.8	93.44	671.34	588.83	584.9	353.59	369.61	381.86	128.82	126.853	115.673	38.45	245.553	76.8633	97.2233	90.0767	615.023	368.353
gene-CTHT_0004540	CTHT_0004540	putative transporter protein	60.58	45.81	50.83	52.94	51.45	53.25	64.26	48.4	54.99	43.73	39.37	40.48	66.08	56.38	53.3	56.13	51.45	55.99	31.9	23.57	28.11	56.64	39.14	30.64	21.88	23.07	18.61	16.77	12.82	16.41	52.4067	52.5467	55.8833	41.1933	58.5867	54.5233	27.86	42.14	21.1867	15.3333
gene-CTHT_0004550	CTHT_0004550	short-chain dehydrogenase/reductase-like protein	85.47	84.27	74.47	58.34	54.15	65.28	68.98	80.1	80.73	61.71	66.19	67.43	59.56	60.83	58.59	50.26	46.51	50.34	54.04	51.95	63.28	41.45	46.03	42.22	58.85	49.8	55.52	62.38	50.68	51.16	81.4033	59.2567	76.6033	65.11	59.66	49.0367	56.4233	43.2333	54.7233	54.74
gene-CTHT_0004560	CTHT_0004560	hypothetical protein	16.79	16.45	15.45	18.28	17.62	17.22	19.46	14	11.38	13.87	11.22	14.31	12.9	15.56	11.97	11.37	9.79	10.08	7.3	5.56	4.77	8.01	6.88	5.08	4.39	6.96	8.98	11.97	23.32	22.14	16.23	17.7067	14.9467	13.1333	13.4767	10.4133	5.87667	6.65667	6.77667	19.1433
gene-CTHT_0004570	CTHT_0004570	hypothetical protein	124.17	130.74	119.5	100.04	74.83	75.22	165.36	133.39	86	46.93	41.99	29.53	97.38	98.24	111.65	59.37	61.63	58.22	59.13	42.45	42.98	51.14	28.46	37.46	68.35	71.46	88.82	88.96	160.44	106.93	124.803	83.3633	128.25	39.4833	102.423	59.74	48.1867	39.02	76.21	118.777
gene-CTHT_0004580	CTHT_0004580	hypothetical protein	26.53	25.41	25.29	47.43	48.16	44.54	25.35	31.29	30.95	44.52	31.33	32.2	13.81	19.41	21.07	29.67	33.85	30.07	16.87	12.72	9.37	27.87	14.7	16.3	3.89	5.93	3.96	3.94	8.02	3.84	25.7433	46.71	29.1967	36.0167	18.0967	31.1967	12.9867	19.6233	4.59333	5.26667
gene-CTHT_0004590	CTHT_0004590	hypothetical protein	2.24	1.76	1.5	1.45	1.25	1.68	3.26	2.32	1.48	3.38	1.85	2.88	1.12	2.08	1.31	1.61	2.62	1.84	3	1.61	2.62	1.7	1.77	1.52	2.23	1.67	0.91	0.74	1.46	0.73	1.83333	1.46	2.35333	2.70333	1.50333	2.02333	2.41	1.66333	1.60333	0.976667
gene-CTHT_0004600	CTHT_0004600	asparaginase-like protein	7.17	6.05	5.55	4.95	3.83	4.08	4.42	5.31	5.54	4.01	4.32	4.42	4.27	3.68	3.69	3.44	3.03	3.49	4.03	2.87	4.19	3.56	2.57	3.54	3.74	3.37	3.53	2.82	2.27	3.34	6.25667	4.28667	5.09	4.25	3.88	3.32	3.69667	3.22333	3.54667	2.81
gene-CTHT_0004610	CTHT_0004610	hypothetical protein	240.73	212.33	208.76	208.29	210.21	209.7	270.95	282.38	261.96	252.12	264.86	250.9	217.34	239.01	264.57	208.95	231.17	223.59	279.32	297.64	290.81	300.41	292.34	264.95	112.78	109.16	108.82	120.68	121.48	96.35	220.607	209.4	271.763	255.96	240.307	221.237	289.257	285.9	110.253	112.837
gene-CTHT_0004620	CTHT_0004620	dehydrogenase-like protein	403.53	352.78	437.54	2512.61	2467.04	2387.33	604.4	919.41	1330.79	5862.01	5735.42	5707.31	440.36	685.21	1072.02	3730	6096.33	5401.68	439.59	295.26	416.6	4340.83	1982.67	980.92	119.2	120.87	114.14	254.78	220.01	161.66	397.95	2455.66	951.533	5768.25	732.53	5076	383.817	2434.81	118.07	212.15
gene-CTHT_0004630	CTHT_0004630	gamma-glutamyltranspeptidase-like protein	8.9	6.43	7.2	6.71	8.86	8.25	12.67	7.98	7.89	6.95	7.04	7.83	13.42	12.21	8.9	15.54	13.53	15.09	7.42	7.56	6.57	15.22	13.44	11.81	5.86	5.06	6.32	5.87	5.75	6.37	7.51	7.94	9.51333	7.27333	11.51	14.72	7.18333	13.49	5.74667	5.99667
gene-CTHT_0004640	CTHT_0004640	hypothetical protein	142.31	161.51	176.51	355.34	384.43	378.26	176.65	187.48	249.03	459.42	406.93	394.22	303.8	295.06	298.93	510.38	475.39	496.02	249.97	214.86	219.75	341.84	270.46	264.38	218.99	205.95	220.26	170.34	193.88	167.51	160.11	372.677	204.387	420.19	299.263	493.93	228.193	292.227	215.067	177.243
gene-CTHT_0004650	CTHT_0004650	putative adrenoleukodystrophy protein	2.24	3.43	2.22	2.61	2.48	1.98	3.37	3.93	2.36	2.32	2.56	2.55	2.77	3.6	3.24	3.17	2.04	1.61	4.3	4.55	3.07	2.95	2.6	2.62	4.04	4.15	4.99	10.8	18.11	14.12	2.63	2.35667	3.22	2.47667	3.20333	2.27333	3.97333	2.72333	4.39333	14.3433
gene-CTHT_0004660	CTHT_0004660	WD40 repeat-containing protein	31.11	25.18	27.77	28.05	24.43	23.47	33.34	23.48	27.83	30.74	26.74	24.1	26.68	30.7	25.72	22.11	20.29	23.03	16.06	13.49	12.92	18.2	15.05	14.72	11.86	11.76	10.55	13.5	15.62	12.88	28.02	25.3167	28.2167	27.1933	27.7	21.81	14.1567	15.99	11.39	14
gene-CTHT_0004670	CTHT_0004670	hypothetical protein	70.15	62.26	59.11	50.87	54.38	51.69	70.23	70.72	67.61	50.78	51.31	49.34	67.82	67.89	62.69	45.83	48.16	44.49	68.01	67.35	68.69	60.59	62.97	68.1	44.79	43.4	50.71	53.43	57.27	48.85	63.84	52.3133	69.52	50.4767	66.1333	46.16	68.0167	63.8867	46.3	53.1833
gene-CTHT_0004680	CTHT_0004680	hypothetical protein	10.1	7.7	5.66	4.3	4.06	4.55	11.67	7.53	6.93	3.98	4.21	3.26	8.65	8.72	6.74	3.91	2.76	2.74	8.54	8.43	6.92	2.61	3.48	3.82	9.92	9.41	8.92	13.8	12.67	11.66	7.82	4.30333	8.71	3.81667	8.03667	3.13667	7.96333	3.30333	9.41667	12.71
gene-CTHT_0004690	CTHT_0004690	mitochondrial carrier protein (pet8)-like protein	19.24	12.31	10.47	8.33	5.05	6.52	19.4	10.72	8.79	4.97	4.26	5.68	22.52	16.73	14.31	7.92	5.79	4.23	16.79	17.2	14.39	4.46	7.37	7.15	30.38	24.97	25.31	19.78	13.91	22.68	14.0067	6.63333	12.97	4.97	17.8533	5.98	16.1267	6.32667	26.8867	18.79
gene-CTHT_0004700	CTHT_0004700	hypothetical protein	78.36	63.05	63.18	55.99	53.89	51.36	70.64	62.38	60.82	51.37	41.05	43.09	57.39	70.46	47.35	48.71	44.28	49.78	44.79	39.25	31.98	32.87	27.37	26.81	38.97	35.02	43.96	55.26	66.21	66.1	68.1967	53.7467	64.6133	45.17	58.4	47.59	38.6733	29.0167	39.3167	62.5233
gene-CTHT_0004710	CTHT_0004710	hypothetical protein	19.4	12.2	15.81	10.33	8.71	6.36	15.37	12.61	13.93	9.78	9.25	8.22	16.1	18.11	13.32	7.57	7.99	7.39	8.49	7.77	6.74	3.58	4.15	3.71	19.01	16.74	19.9	17.45	22.25	23.52	15.8033	8.46667	13.97	9.08333	15.8433	7.65	7.66667	3.81333	18.55	21.0733
gene-CTHT_0004720	CTHT_0004720	hypothetical protein	854.83	769.86	850.78	475.94	476.09	521.8	480.13	674.57	918.44	680.17	876.55	910.11	534.68	518.91	539.07	438.46	557.99	459.87	582.75	510.4	647.06	339.26	402.79	454.62	411.35	491.05	484.09	326.07	222	313.43	825.157	491.277	691.047	822.277	530.887	485.44	580.07	398.89	462.163	287.167
gene-CTHT_0004730	CTHT_0004730	hypothetical protein	27.03	26.95	20.21	27.35	23.14	22.63	29.11	32.36	26.93	30.45	33.35	36.4	23.63	26.89	21.64	25.88	31.19	33.92	35.82	39.13	39.83	14.82	20.97	26.93	47.59	35.71	36.33	41.47	42.35	34.72	24.73	24.3733	29.4667	33.4	24.0533	30.33	38.26	20.9067	39.8767	39.5133
gene-CTHT_0004740	CTHT_0004740	ribose-phosphate pyrophosphokinase-like protein	89.22	93.7	81.65	65.45	60.17	62.39	103.46	91.2	71.59	43.89	43.66	45	119.39	128.55	97.33	66.08	55.59	57.73	72.52	82.01	67.84	47.12	47.79	51.97	141.46	111.1	129.94	100.05	134.47	128.35	88.19	62.67	88.75	44.1833	115.09	59.8	74.1233	48.96	127.5	120.957
gene-CTHT_0004750	CTHT_0004750	hypothetical protein	85.64	46.4	67.64	44.93	49.05	43.65	80.09	43.23	72.01	47.07	51.99	53.65	99.87	105.35	77.18	67.64	61.93	62.86	70.74	46.31	58.09	53.93	46.52	61.22	135.88	120.84	134.69	113.69	89.91	114.49	66.56	45.8767	65.11	50.9033	94.1333	64.1433	58.38	53.89	130.47	106.03
gene-CTHT_0004760	CTHT_0004760	hypothetical protein	45.95	42.78	39.08	28.99	30.21	32.41	36.62	29.85	31.03	21.76	22.88	25.93	44.89	35.2	35.04	19.95	21.95	27.34	38.18	25.24	20.02	15.04	16.82	26.1	40.34	37.24	38.98	38.48	33.44	37.93	42.6033	30.5367	32.5	23.5233	38.3767	23.08	27.8133	19.32	38.8533	36.6167
gene-CTHT_0004770	CTHT_0004770	pseudouridylate synthase-like protein	28.9	23.63	22.63	18.01	18.26	18.69	27.35	21.17	21.9	19.39	17.13	17.1	26.85	26.84	20.63	20.29	15.33	20.37	26.16	28.5	25.87	17.47	19.16	21.14	25.51	20.69	23.87	22.16	26.52	27.81	25.0533	18.32	23.4733	17.8733	24.7733	18.6633	26.8433	19.2567	23.3567	25.4967
gene-CTHT_0004780	CTHT_0004780	hypothetical protein	55.17	52.62	58.58	49.09	60.39	58.5	48.27	57.03	47.46	54.95	49.53	58.57	46.21	51.24	53.02	60.47	59.54	52.11	36.21	38.85	36.91	37.58	36.4	35.38	28.55	24.61	25.02	33.05	25.88	23.54	55.4567	55.9933	50.92	54.35	50.1567	57.3733	37.3233	36.4533	26.06	27.49
gene-CTHT_0004790	CTHT_0004790	tRNA-Gly	0	0	0	0	0	0	0	0	0	0	0	0	0	0	0	0	0	0	0	0	0	0	0	0	0	0	0	0	0	0	0	0	0	0	0	0	0	0	0	0
gene-CTHT_0004800	CTHT_0004800	putative chromatin binding protein	4.95	2.4	2.48	1.63	1.61	1.61	3.94	2.67	2.43	1.14	1.57	1.24	2.54	3.46	1.61	1.5	1.16	1.8	1.88	1.69	1.2	1.09	0.9	1.45	1.91	1.85	1.9	2.66	3.37	3.5	3.27667	1.61667	3.01333	1.31667	2.53667	1.48667	1.59	1.14667	1.88667	3.17667
gene-CTHT_0004810	CTHT_0004810	putative GTP-binding protein	316.63	290.36	318.22	299.99	305.57	314.01	340.46	354.52	350.43	324.02	290.21	337.39	289.4	339.06	315.02	309.51	296.71	295.27	359.99	332.81	346.27	281.61	256.07	283.92	308.1	274.85	305.28	295.13	217.37	247.5	308.403	306.523	348.47	317.207	314.493	300.497	346.357	273.867	296.077	253.333
gene-CTHT_0004820	CTHT_0004820	hypothetical protein	77.39	64.62	52.76	52.52	46.16	45.08	66.15	61.96	55.56	55.58	62.48	66.76	74.36	78.41	62.15	46.51	46.4	53.01	100.32	114.42	104.34	30.38	40.3	59.45	301.67	239.28	250.07	190.17	132.14	196.34	64.9233	47.92	61.2233	61.6067	71.64	48.64	106.36	43.3767	263.673	172.883
gene-CTHT_0004830	CTHT_0004830	hypothetical protein	5.67	4.26	3.9	4.19	3.2	4.23	5.04	5.16	3.5	3.56	3.81	2.53	4.52	6.61	4.14	3.14	3.78	2.73	3.77	3.16	3.28	3.3	2.54	3.12	3.34	3.11	4.91	8.14	8.84	7.74	4.61	3.87333	4.56667	3.3	5.09	3.21667	3.40333	2.98667	3.78667	8.24
gene-CTHT_0004840	CTHT_0004840	hypothetical protein	90.82	73.22	77.09	52.98	56.05	54.75	72.65	60.25	69.7	59.41	63.38	64.07	68.05	67.25	60.47	48.93	47.13	43.59	51.97	43.96	45.47	35.82	41	39.78	57.13	68.64	62.79	66.73	58.17	65	80.3767	54.5933	67.5333	62.2867	65.2567	46.55	47.1333	38.8667	62.8533	63.3
gene-CTHT_0004850	CTHT_0004850	hypothetical protein	2.67	1.27	2.16	3	4.81	2.05	1.15	0	0.88	7.33	3.15	3.45	4.05	2.15	0.86	1.48	2.38	4.6	3.69	2.83	1.71	0.75	0.83	1.19	3.51	9.98	4.78	7.06	6.97	9.3	2.03333	3.28667	0.676667	4.64333	2.35333	2.82	2.74333	0.923333	6.09	7.77667
gene-CTHT_0004860	CTHT_0004860	-	0	0	2.76	1.45	0	0	0	0	0	0	0	1.43	2.56	1.54	1.52	1.39	6.78	0	1.32	5.21	1.35	1.22	2.69	1.25	0	2.41	3.89	1.58	6.49	2.54	0.92	0.483333	0	0.476667	1.87333	2.72333	2.62667	1.72	2.1	3.53667
gene-CTHT_0004870	CTHT_0004870	hypothetical protein	23.51	25.93	29.7	24.59	24.62	23.92	21.41	22.16	22.42	22.42	21.21	21.3	22.57	23.35	20.46	16.6	14.97	18.12	30.82	30.79	24.41	17.68	17.88	22.12	72.66	60.53	73.82	56.68	70.11	72.93	26.38	24.3767	21.9967	21.6433	22.1267	16.5633	28.6733	19.2267	69.0033	66.5733
gene-CTHT_0004880	CTHT_0004880	glyceraldehyde-3-phosphate dehydrogenase-like protein	10769.2	12311.6	11182.8	9183.28	8943.25	9335.27	13225.7	14705.3	12635.9	10043.4	9496.08	9921.97	13103.9	13711.3	15804.1	11654.3	11339.4	11357.7	13760.1	16386.8	14869.6	11447.9	14384.5	14493.9	7393.99	8236.94	7680.44	7012.07	6879.94	6058.52	11421.2	9153.93	13522.3	9820.47	14206.4	11450.5	15005.5	13442.1	7770.46	6650.18
gene-CTHT_0004890	CTHT_0004890	hypothetical protein	19.91	13.41	20.71	29.8	21.98	20.09	19.88	14.35	29.14	23.7	21.97	20.04	27.11	31.65	22.14	27.01	27.33	24.4	21.42	9.32	13.38	17.61	13.28	14.83	3.76	8	5.86	10.32	9.18	9.81	18.01	23.9567	21.1233	21.9033	26.9667	26.2467	14.7067	15.24	5.87333	9.77
gene-CTHT_0004900	CTHT_0004900	hypothetical protein	16.02	16.23	20.57	24.35	15.41	18.22	18.62	19.98	23.67	15.44	16.23	15.19	22.35	28.89	25.27	19.86	20.82	18.77	22.79	15.51	17.86	13.41	14.25	14.55	4.89	7.56	6.88	10.6	8.04	8.78	17.6067	19.3267	20.7567	15.62	25.5033	19.8167	18.72	14.07	6.44333	9.14
gene-CTHT_0004910	CTHT_0004910	hypothetical protein	38.63	38.55	36.61	36.5	32.56	34.68	43.05	36.07	40.28	38.69	37.64	31.89	37.3	36.81	29.71	32.59	31.89	30.68	40.88	42.62	38.65	32.36	31.22	32.88	39.12	34.99	37.51	31.43	38.82	39.71	37.93	34.58	39.8	36.0733	34.6067	31.72	40.7167	32.1533	37.2067	36.6533
gene-CTHT_0004920	CTHT_0004920	hypothetical protein	61.82	54.67	58.42	42.5	42.8	42.27	71.84	63.73	56.85	46.2	48.77	45.47	69.5	62.55	57.87	52.82	41.33	44.65	81.5	84.46	78.47	57.58	68.05	73.77	40.76	43.3	43.77	68.98	88.55	57.42	58.3033	42.5233	64.14	46.8133	63.3067	46.2667	81.4767	66.4667	42.61	71.65
gene-CTHT_0004930	CTHT_0004930	hypothetical protein	161.28	184.92	204.88	150.47	113.7	135.74	159.24	184.2	230.65	240.44	225.13	227.21	242.07	233.78	237.96	290.69	270.66	280.5	275.48	238.14	263.38	326.47	306.38	317.71	212.64	293.34	291.36	362.39	429.14	358.33	183.693	133.303	191.363	230.927	237.937	280.617	259	316.853	265.78	383.287
gene-CTHT_0004940	CTHT_0004940	hypothetical protein	34.14	29.84	32.91	35.64	30.22	29.79	31.97	29.37	30.34	28.62	28.5	20.98	33.38	35.73	28.6	28.14	25.11	27.18	27.27	19.7	19.44	24.05	22.3	22.27	21.46	23.54	24.57	43.54	41.46	39.16	32.2967	31.8833	30.56	26.0333	32.57	26.81	22.1367	22.8733	23.19	41.3867
gene-CTHT_0004950	CTHT_0004950	hypothetical protein	27.09	16.29	18.94	19.01	17.46	16.14	26.56	18.23	22.2	17.9	17.03	15.71	21.61	25.52	16.06	16.34	15.8	16.19	17.94	13.74	14.45	12.58	12.36	13.46	9.67	9.24	10.82	17.84	16.56	16.8	20.7733	17.5367	22.33	16.88	21.0633	16.11	15.3767	12.8	9.91	17.0667
gene-CTHT_0004960	CTHT_0004960	hypothetical protein	35.28	26.34	28.45	36.44	29.9	43.35	40.83	38.48	37.29	56.76	38.19	47.74	38.23	52.92	43.95	59.31	44.06	64.61	61.66	58.76	51.82	48.88	45.25	67.67	54.28	67.68	49.6	57.12	79.35	60.63	30.0233	36.5633	38.8667	47.5633	45.0333	55.9933	57.4133	53.9333	57.1867	65.7
gene-CTHT_0004970	CTHT_0004970	hypothetical protein	11.95	9.43	10.43	10.42	10.24	8.23	11.62	10.56	12.35	14.34	12.28	10.82	9.01	11.68	9.12	9.78	8.96	10.6	10.01	9.08	9.01	8.82	8.27	9.2	7.72	8.39	10.17	23.3	22.68	24.46	10.6033	9.63	11.51	12.48	9.93667	9.78	9.36667	8.76333	8.76	23.48
gene-CTHT_0004980	CTHT_0004980	hypothetical protein	68.23	70.51	65.68	54.16	50.93	56.58	67.95	69.97	57.96	50.76	46.02	42.54	58.5	66.15	57.52	45.42	41.86	43.76	41.63	33.57	28.58	35.41	36.68	32.38	51.58	59.88	64.75	71.05	104.05	86.32	68.14	53.89	65.2933	46.44	60.7233	43.68	34.5933	34.8233	58.7367	87.14
gene-CTHT_0004990	CTHT_0004990	hypothetical protein	1450.49	1203.07	1294.44	1189.53	1379.07	1332.06	1259.77	1289.52	1456.64	1372.36	1423.83	1417.37	1145.99	1114.18	1141.48	1360.5	1435.96	1486.72	752.71	625.27	702.93	1132.45	961.45	826.92	498.16	491.92	570.93	564.51	875.12	557.23	1316	1300.22	1335.31	1404.52	1133.88	1427.73	693.637	973.607	520.337	665.62
gene-CTHT_0005000	CTHT_0005000	coproporphyrinogen III oxidase-like protein	9195.19	9963.92	10094.9	7822.5	8298.01	9403.3	7604.16	8996.43	9626.61	7364.78	6998.13	6917.81	7832.47	7065.78	8812.53	6725.53	7797.43	7124.67	6623.89	6736.41	7694.91	7898.4	8532.29	8071.44	4228.78	5074.64	4080.35	3762.29	2640.42	2428.95	9751.33	8507.94	8742.4	7093.57	7903.59	7215.88	7018.4	8167.38	4461.26	2943.89
gene-CTHT_0005010	CTHT_0005010	hypothetical protein	21.65	26.38	33.46	29.94	30.12	32.4	27.88	25.53	27.6	19.74	19.94	22.01	23.77	21.17	24.16	26.35	32.16	25.17	16.6	20	20.79	33	51.15	54.68	17.39	23.62	21.9	25.85	27.14	27.88	27.1633	30.82	27.0033	20.5633	23.0333	27.8933	19.13	46.2767	20.97	26.9567
gene-CTHT_0005020	CTHT_0005020	26S proteasome regulatory subunit-like protein	141.59	135.94	124.02	110.15	126.62	124.53	157.71	172.92	170.91	166.85	166.62	173.14	132.86	152.81	150.66	112.1	116.36	123.21	243.38	233.85	227.97	185.7	217.66	211.91	141.27	126.92	142.18	147.88	140.45	129.41	133.85	120.433	167.18	168.87	145.443	117.223	235.067	205.09	136.79	139.247
gene-CTHT_0005030	CTHT_0005030	endopeptidase inhibitor-like protein	347.52	310.48	281.84	291.89	258.22	313.61	349.13	405.56	424.28	302.12	264.56	199.54	316.65	321.6	315.75	314.6	292.12	256.65	145.31	104.04	91.41	183.34	111.8	103.68	26.02	18.64	21.28	38	18.88	20.88	313.28	287.907	392.99	255.407	318	287.79	113.587	132.94	21.98	25.92
gene-CTHT_0005040	CTHT_0005040	hypothetical protein	48.92	34.88	38.27	41.67	39.19	36.01	56.44	35.91	38.86	41.99	35.4	34.45	49.91	56.66	36.5	38.94	32.35	40.42	37.97	27.87	29.26	34.35	27.01	31.2	22.75	25.8	24.76	38.57	34.56	39.06	40.69	38.9567	43.7367	37.28	47.69	37.2367	31.7	30.8533	24.4367	37.3967
gene-CTHT_0005050	CTHT_0005050	adenylate kinase-like protein	264.84	232.77	218.68	190.66	187.37	192.44	314.49	221.45	217.46	165.4	181.12	160.67	410.44	415.03	348.44	217.31	185.96	196.68	347.9	290.09	303.85	273.98	256.54	305.95	285.51	303.19	271.2	257.32	203.73	234.02	238.763	190.157	251.133	169.063	391.303	199.983	313.947	278.823	286.633	231.69
gene-CTHT_0005060	CTHT_0005060	hypothetical protein	20.73	14.89	16.88	13.33	10.11	14.53	20.7	19.31	19.37	12.03	12.24	17.45	21.42	23.94	15.5	11.33	12.6	11.85	22.18	23.96	25.62	12.74	11.3	14.37	16.74	22.22	16.67	25	30.01	22.23	17.5	12.6567	19.7933	13.9067	20.2867	11.9267	23.92	12.8033	18.5433	25.7467
gene-CTHT_0005070	CTHT_0005070	40S ribosomal protein s23-like protein	2319.9	2504.69	2255.52	1640.22	1715.28	1827.93	2735.11	2560.95	2349.03	2072.98	2258.53	2616.97	3933.33	3517.03	3130.72	1614.64	1893.74	1889.04	3732.16	4192.23	4855.35	2045.92	2946.13	3212.52	4338.05	4018.24	3403.28	3097.66	1275.89	2497.18	2360.04	1727.81	2548.36	2316.16	3527.03	1799.14	4259.91	2734.86	3919.86	2290.24
gene-CTHT_0005080	CTHT_0005080	para-hydroxybenzoate-polyprenyltransferase-like protein	37.51	45.28	37.49	26.45	22.33	26.63	46.08	34.72	28.26	20.39	19.68	20.22	47.5	48.48	43.17	17.73	20.72	20.54	56.33	63.53	57.99	29.96	41.4	47.02	42.28	48.08	36.11	31.61	35.73	29.15	40.0933	25.1367	36.3533	20.0967	46.3833	19.6633	59.2833	39.46	42.1567	32.1633
gene-CTHT_0005090	CTHT_0005090	hypothetical protein	16.76	10.71	10.68	9.68	8.61	8.96	11.58	9.12	9.83	8.61	8.47	6.74	12.03	13.76	8.12	8.03	5.41	7.1	8.43	7.71	6.61	5.72	5.27	6.54	11.05	10.12	10.86	11.95	10.72	11.31	12.7167	9.08333	10.1767	7.94	11.3033	6.84667	7.58333	5.84333	10.6767	11.3267
gene-CTHT_0005100	CTHT_0005100	hypothetical protein	8.42	21.47	21.6	12.41	17.23	16.3	24.26	23.3	22.49	3.14	10.67	10.86	35.05	31.75	24.73	28.08	32.02	35.04	42.07	46.61	24.81	15.58	11.81	16.22	139.61	140.53	173.91	209.52	228.22	242.8	17.1633	15.3133	23.35	8.22333	30.51	31.7133	37.83	14.5367	151.35	226.847
gene-CTHT_0005110	CTHT_0005110	hypothetical protein	461.09	543.94	548.48	663.84	759.54	760.71	360.46	459.82	492.63	612.92	544.81	497.59	471.42	400.29	503.18	660.77	594.72	590.6	280.56	224.96	228.3	569.41	434.78	415.15	317.55	416.33	330.83	415.67	497.35	429.91	517.837	728.03	437.637	551.773	458.297	615.363	244.607	473.113	354.903	447.643
gene-CTHT_0005120	CTHT_0005120	hypothetical protein	0	0.57	0.15	0.14	0.73	0.63	0.62	0.15	0.42	0.65	0.86	1.34	0.24	0	0	0.47	0.79	1.14	0.86	0.26	0.45	0	0.43	0.42	2.15	1.76	3.9	0.74	1.07	1.29	0.24	0.5	0.396667	0.95	0.08	0.8	0.523333	0.283333	2.60333	1.03333
gene-CTHT_0005130	CTHT_0005130	hypothetical protein	6.59	7.48	5.6	2.32	3.82	2.98	7.85	9.19	5.2	3.42	3.27	4.3	4.91	2.28	4.89	1.46	2.56	1.7	1.69	1.24	2.36	3.1	1.99	1.09	3.02	2.65	4.38	2.08	1.29	1.68	6.55667	3.04	7.41333	3.66333	4.02667	1.90667	1.76333	2.06	3.35	1.68333
gene-CTHT_0005140	CTHT_0005140	hypothetical protein	17.55	15.64	13.75	8.39	10.61	11.52	18.47	17.53	16.31	10.88	13.44	11.03	15.38	18.56	17.67	13.89	12.77	11.36	16.39	16.07	16.42	13.83	11.68	10.91	17.19	17.72	15.49	19.24	24.25	19.34	15.6467	10.1733	17.4367	11.7833	17.2033	12.6733	16.2933	12.14	16.8	20.9433
gene-CTHT_0005150	CTHT_0005150	hypothetical protein	40.79	39.49	35.8	28.28	23.04	26.02	35.25	33.93	32.76	22.86	25.6	26.54	40.58	40.09	35.66	30.1	25.12	27.49	38.26	28.33	23.73	21.54	21.61	22.52	86.33	85.94	96	72.38	89.37	93.01	38.6933	25.78	33.98	25	38.7767	27.57	30.1067	21.89	89.4233	84.92
gene-CTHT_0005160	CTHT_0005160	hypothetical protein	3.71	3.13	3.19	2.36	1.21	1.93	2.86	2.11	2.51	1.74	1.37	1.61	0.85	1.31	1.23	0.98	0.8	0.9	1.33	1.01	0.26	1	0.55	0.89	0.39	0.64	0.59	0.31	0.23	0.43	3.34333	1.83333	2.49333	1.57333	1.13	0.893333	0.866667	0.813333	0.54	0.323333
gene-CTHT_0005170	CTHT_0005170	hypothetical protein	32.11	26.82	26.26	24.3	17.77	18.26	40.68	38.37	31.66	23.31	18.11	23.06	29.04	33.47	27.6	25.99	23.18	20.32	37.11	34.07	32.32	18.64	23.38	23.69	54.83	45.11	58.02	69.89	91.99	76.32	28.3967	20.11	36.9033	21.4933	30.0367	23.1633	34.5	21.9033	52.6533	79.4
gene-CTHT_0005180	CTHT_0005180	hypothetical protein	71.12	76.86	79.13	99.32	96.26	102.47	80.02	83.92	93.56	105.28	99.35	93.02	74.92	81.33	75.08	87.53	83.7	85.88	76.52	66.77	65.22	92.4	84.82	90.97	40.8	41.66	42.02	59.99	56.65	56.48	75.7033	99.35	85.8333	99.2167	77.11	85.7033	69.5033	89.3967	41.4933	57.7067
gene-CTHT_0005190	CTHT_0005190	hypothetical protein	11.68	10.24	12.69	17.53	16.73	14.51	9.49	9.54	9.06	10	7.93	7.39	7.1	7.38	5.83	6.31	5.59	6.75	5.35	4.6	3.9	3.43	4.49	4.16	17.08	12.61	21.33	23.72	18.59	25.76	11.5367	16.2567	9.36333	8.44	6.77	6.21667	4.61667	4.02667	17.0067	22.69
gene-CTHT_0005200	CTHT_0005200	hypothetical protein	129.32	105.71	104.83	74.61	74.94	76.64	129.77	101.36	106.7	64.84	59.86	51.21	139.6	146.69	117.87	76.7	60.86	65.39	109.95	88.84	89.98	63.8	62.78	72.38	64.98	67.62	68.26	89.22	100.75	89.44	113.287	75.3967	112.61	58.6367	134.72	67.65	96.2567	66.32	66.9533	93.1367
gene-CTHT_0005210	CTHT_0005210	putative UPF0587 protein	12.89	12.16	13.53	15.9	14.15	14.49	14.02	11.05	13.64	13.49	16.82	21.82	12.27	10.78	11.54	12.06	17.86	15.46	10.77	11.73	13.68	11.12	8.1	15.6	12.46	12.31	13.65	10.48	10.75	12.29	12.86	14.8467	12.9033	17.3767	11.53	15.1267	12.06	11.6067	12.8067	11.1733
gene-CTHT_0005220	CTHT_0005220	zinc finger domain-containing protein	236.24	328.02	360.81	380.48	444.85	456.65	251.84	257.14	321.67	289.47	284.85	263.05	323.11	221.37	284.62	223.4	179.07	198.03	350.98	306.19	308.84	325.63	351.82	363.18	283.54	328.53	284.97	291.63	231.77	273.27	308.357	427.327	276.883	279.123	276.367	200.167	322.003	346.877	299.013	265.557
gene-CTHT_0005230	CTHT_0005230	hypothetical protein	115.58	143.2	176.03	225.65	195.54	214.35	102.53	105.9	142.75	207.83	204.12	180.07	123.33	116.63	149.23	210	265.35	237.49	97.37	75.2	78.04	195.1	204.19	192.27	42.1	67.55	48.24	65.06	57.72	48.78	144.937	211.847	117.06	197.34	129.73	237.613	83.5367	197.187	52.63	57.1867
gene-CTHT_0005240	CTHT_0005240	tRNA-splicing endonuclease subunit sen54-like protein	24.65	18.86	19.44	14.43	14.63	14.83	31.07	24.18	22.46	15.81	17.91	18.59	21.44	25.38	24.34	17.42	14.93	15.34	35.12	35.91	34.35	14.28	20.59	24.99	43.15	41.8	42.75	60.2	61.78	57.3	20.9833	14.63	25.9033	17.4367	23.72	15.8967	35.1267	19.9533	42.5667	59.76
gene-CTHT_0005250	CTHT_0005250	tRNA-Leu	0	0	0	0	0	0	0	0	0	0	0	0	0	0	0	0	0	0	0	0	0	0	0	0	0	0	0	0	0	0	0	0	0	0	0	0	0	0	0	0
gene-CTHT_0005260	CTHT_0005260	hypothetical protein	24.71	25.44	25.72	29	25.51	29.15	22.81	23.48	23.56	19.35	18.18	14.19	15.78	11.02	15.47	13.43	8.36	8.95	12.3	6.97	8.22	20.52	16.52	15.6	3.9	6.28	2.83	6.48	6.98	5.26	25.29	27.8867	23.2833	17.24	14.09	10.2467	9.16333	17.5467	4.33667	6.24
gene-CTHT_0005270	CTHT_0005270	putative cis-trans protein	33.56	36.27	44.43	42.12	49.53	45.43	55.25	54.15	44.74	31.3	36.42	31.62	36.81	37.63	34.79	23.39	24.28	30.98	32.59	30.25	28.1	43.77	42.72	46.47	16.18	17.98	15.34	36.09	32.53	29.26	38.0867	45.6933	51.38	33.1133	36.41	26.2167	30.3133	44.32	16.5	32.6267
gene-CTHT_0005280	CTHT_0005280	putative heat shock protein	105.34	99.61	108.13	82.33	88.98	82.89	111.06	91.39	97.12	65.75	50.43	42.89	96.1	94.34	80.87	78.03	62.16	66.37	67.57	44.99	48.13	59.42	46.56	46.67	39.88	52.72	52.79	77.83	112.28	89.62	104.36	84.7333	99.8567	53.0233	90.4367	68.8533	53.5633	50.8833	48.4633	93.2433
gene-CTHT_0005290	CTHT_0005290	hypothetical protein	44.1	39.76	31.26	24.77	21.24	22.35	47.61	46.84	39.94	27.33	22.18	23.87	43.42	38.42	41.85	31.35	27.36	28.17	36.16	32.2	24.97	19.06	22.06	23.5	40.58	34.64	34.77	40.77	39.23	41.91	38.3733	22.7867	44.7967	24.46	41.23	28.96	31.11	21.54	36.6633	40.6367
gene-CTHT_0005300	CTHT_0005300	hypothetical protein	245.93	219.21	208.52	207.45	208.26	203.93	278.03	270.84	270.86	251.26	269.09	273.64	237.39	272.02	277.61	248.73	244.16	244.77	294.27	288.6	287.05	254.14	296.97	294.32	166.72	173.55	183.68	205.02	213.2	203.93	224.553	206.547	273.243	264.663	262.34	245.887	289.973	281.81	174.65	207.383
gene-CTHT_0005310	CTHT_0005310	putative carbohydrate binding protein	0.97	0.32	1.06	0.47	0.16	0.08	0.54	0.42	0.82	0.71	0.55	0.26	0.52	0.3	0.15	0.26	0.52	0.31	0.55	0.22	0	0	0.24	0.16	0.43	0.3	0.31	0.32	0.3	0.56	0.783333	0.236667	0.593333	0.506667	0.323333	0.363333	0.256667	0.133333	0.346667	0.393333
gene-CTHT_0005320	CTHT_0005320	hypothetical protein	19.93	19.04	12.91	9.2	16.29	16.56	20.95	20.88	18.42	13.59	17.54	20.29	12.33	13.19	17.27	12.35	16.41	13.67	23.41	20.61	20.02	15.15	10.46	12.96	24.61	21.57	24.59	20.56	24.82	19.32	17.2933	14.0167	20.0833	17.14	14.2633	14.1433	21.3467	12.8567	23.59	21.5667
gene-CTHT_0005330	CTHT_0005330	putative diphthamide biosynthesis protein	21.27	17.03	11.97	11.19	12.38	10.96	19.21	17.11	17.81	13.65	17.44	13.96	16.25	21.69	18.14	12.59	13.08	13.37	38.32	41.35	36.52	10.6	15.05	20.26	44.68	40.57	40.45	26.33	20.4	26.36	16.7567	11.51	18.0433	15.0167	18.6933	13.0133	38.73	15.3033	41.9	24.3633
gene-CTHT_0005340	CTHT_0005340	40S ribosomal protein s6-like protein	3108.18	2606.5	2690.36	2267.33	2219.04	2282.33	3786.73	2968.4	2905.67	2257	2780.98	2786.29	5049.92	4922.17	4344.53	2419.27	2512.58	2621.45	6927.17	7938.38	8855.32	3930.05	5372.63	6148.81	7663.92	7279.42	6728	6356.62	3049.68	5008.84	2801.68	2256.23	3220.27	2608.09	4772.21	2517.77	7906.96	5150.5	7223.78	4805.05
gene-CTHT_0005350	CTHT_0005350	E3 ubiquitin protein ligase TOM1-like protein	21.78	22.36	24.01	21.8	20.91	19.41	23.18	22.85	25.96	21.12	21.71	20.97	21.93	22.77	19.17	18.74	15.98	17.17	17.41	16.09	13.62	16.77	17.21	17.99	19.55	20.93	20.66	24.5	28.9	31.48	22.7167	20.7067	23.9967	21.2667	21.29	17.2967	15.7067	17.3233	20.38	28.2933
gene-CTHT_0005360	CTHT_0005360	ribosomal protein S8-like protein	2318.25	1740.13	1971.04	1635.21	1671.33	1689.28	2616.58	1753.87	2126.07	1892.44	2356.91	2543.98	3874.97	3659.72	3247.31	1984.78	1992.94	2072.4	5833.19	5486.76	6201.45	3216.95	4770.12	5289.67	6138.01	6706.2	5998.87	6024.44	4458.72	4937.18	2009.81	1665.27	2165.51	2264.44	3594	2016.71	5840.47	4425.58	6281.03	5140.11
gene-CTHT_0005370	CTHT_0005370	-	16.48	14.88	15.37	19.21	16.87	18.36	18.38	17.27	20.31	18.77	17.4	18.33	14.92	16.21	12.54	17.28	17.12	16.75	13.23	11.62	10.01	14.52	11.48	10.02	11.26	9.45	13.81	16.66	19.81	20.48	15.5767	18.1467	18.6533	18.1667	14.5567	17.05	11.62	12.0067	11.5067	18.9833
gene-CTHT_0005380	CTHT_0005380	-	0.09	0	0	0	0	0.05	0.04	0.04	0	0.09	0.08	0.07	0.14	0.12	0.04	0.07	0.19	0	0.13	0.04	0	0	0	0.13	0.09	0.12	0.08	0.43	0.24	0.52	0.03	0.016667	0.026667	0.08	0.1	0.086667	0.056667	0.043333	0.096667	0.396667
gene-CTHT_0005390	CTHT_0005390	succinyl-CoA synthetase beta-like protein	176.82	140.66	142.49	129.54	127.03	133.81	191.9	178.8	186.04	149.39	170.36	168.17	208.99	225.46	197.35	155.47	162.3	171.47	253.34	199.34	251.05	190.86	195.92	206.37	299.7	275.68	295.36	254.49	191.37	268.46	153.323	130.127	185.58	162.64	210.6	163.08	234.577	197.717	290.247	238.107
gene-CTHT_0005400	CTHT_0005400	putative flocculation suppression protein	19.75	20.2	21.84	24.2	24.29	23.76	23.97	22.42	23.8	19.29	17.75	17.42	23.49	26.08	19.13	23.07	19.17	20.76	25.98	24.07	15.93	24.01	22.26	22.64	32.29	32.46	37.94	44.01	48.79	48.52	20.5967	24.0833	23.3967	18.1533	22.9	21	21.9933	22.97	34.23	47.1067
gene-CTHT_0005410	CTHT_0005410	hypothetical protein	13.79	8.92	8.62	6.8	8.49	6.96	16.92	10.37	10.68	9.99	12.8	11.33	15.15	15.46	11.02	9.71	8.18	8.19	19.56	16.74	14.05	12.02	12.44	15.67	22.43	19.24	22.2	27.52	26.14	29.28	10.4433	7.41667	12.6567	11.3733	13.8767	8.69333	16.7833	13.3767	21.29	27.6467
gene-CTHT_0005420	CTHT_0005420	putative transcriptional repressor protein	25.9	21.34	20.87	18.09	19.87	17.76	29.55	23.87	28.77	23.88	25.99	27.58	22.89	25.7	21.7	20.28	19.86	23.46	33.85	35.83	31.56	26.38	27.88	29.17	21.23	18.4	16.71	19.43	15.06	19.41	22.7033	18.5733	27.3967	25.8167	23.43	21.2	33.7467	27.81	18.78	17.9667
gene-CTHT_0005430	CTHT_0005430	hypothetical protein	4.23	3.91	4.26	2.75	2.42	2.45	6.12	4.39	3.27	2.86	3.72	3.94	3.18	3.31	2.29	1.72	2.98	2.87	2.3	2.77	2.28	2.33	1.57	2.14	13.45	10.72	14.78	18.7	18.42	25.36	4.13333	2.54	4.59333	3.50667	2.92667	2.52333	2.45	2.01333	12.9833	20.8267
gene-CTHT_0005440	CTHT_0005440	mitochondrial carnitine acetyltransferase-like protein	31.93	25.65	23.56	26.62	24.03	24.5	30.9	21.32	18.11	17.01	15.72	16.69	23.02	27.26	22.41	19.41	18.49	21.28	18.97	16.88	12.94	18.29	16.12	15.31	9.82	8.97	11.9	18.88	25.04	28.2	27.0467	25.05	23.4433	16.4733	24.23	19.7267	16.2633	16.5733	10.23	24.04
gene-CTHT_0005450	CTHT_0005450	hypothetical protein	7.52	5.79	5.66	7	5.43	3.71	7.21	8.86	5.03	3.67	4.41	4.09	6.15	6	7.11	4.05	4.54	2.92	7.67	9.21	6.33	3.08	1.96	3.14	20.87	15.64	20.58	16.63	20.01	20.98	6.32333	5.38	7.03333	4.05667	6.42	3.83667	7.73667	2.72667	19.03	19.2067
gene-CTHT_0005460	CTHT_0005460	hypothetical protein	531.33	467.13	453.35	759.24	750.09	673.12	759.86	801.82	789.49	819.05	673.15	724.94	734.97	835.05	859.29	1029.93	965.33	980.55	596.47	601.88	603.22	705.94	534.88	518.78	36.92	41.99	39.3	83.78	49.64	48.11	483.937	727.483	783.723	739.047	809.77	991.937	600.523	586.533	39.4033	60.51
gene-CTHT_0005470	CTHT_0005470	hypothetical protein	27.09	27.85	25.77	20.15	21.55	21.09	28.58	24.03	20.73	20.28	17.77	18.37	33.96	28.85	22.7	18.35	19	20.32	32.15	28.83	27.55	28.47	33.15	38.52	49.72	43.61	43.84	51.35	51.93	49.88	26.9033	20.93	24.4467	18.8067	28.5033	19.2233	29.51	33.38	45.7233	51.0533
gene-CTHT_0005480	CTHT_0005480	-	330.57	282.68	278.28	269.97	250.61	258.04	357.1	305.66	304.6	297.16	289.93	272.43	357.11	368.64	327.02	285.16	270.06	279.03	307.81	274.33	270.85	321.37	317.33	313.35	148.21	148.75	135.24	149.39	135.74	145.05	297.177	259.54	322.453	286.507	350.923	278.083	284.33	317.35	144.067	143.393
gene-CTHT_0005490	CTHT_0005490	hypothetical protein	188.07	213.64	204.25	266.21	289.55	296.35	162.96	216.74	209.85	309.6	235.77	260.45	176.13	197.96	185.07	270.74	225.66	226.33	138.85	150.08	126.56	167.31	138.89	143.32	179.38	175.6	181.1	179.64	249.33	198.72	201.987	284.037	196.517	268.607	186.387	240.91	138.497	149.84	178.693	209.23
gene-CTHT_0005500	CTHT_0005500	hypothetical protein	1.65	2.95	1.87	1.37	2.54	1.28	1.39	3.47	1.35	3.19	2.32	1.58	0.96	1.11	1.8	1.91	2.27	0.45	1.34	0.8	0.47	0.21	0	0.65	1.2	1.48	1.53	0.94	1.03	0.89	2.15667	1.73	2.07	2.36333	1.29	1.54333	0.87	0.286667	1.40333	0.953333
gene-CTHT_0005510	CTHT_0005510	DNA repair protein (rad57)-like protein	22.91	16.32	15.72	12.65	14.42	13.86	23.58	20.02	17.78	11.72	11.32	13.64	18.59	22.45	15.37	11.69	11.72	10.56	20.41	19.07	16.07	14.1	12.61	15.31	19.24	14.52	18.44	26.97	36.61	31.64	18.3167	13.6433	20.46	12.2267	18.8033	11.3233	18.5167	14.0067	17.4	31.74
gene-CTHT_0005520	CTHT_0005520	AP-2 complex subunit alpha-like protein	39.62	31.71	29.06	29.11	28.47	27.78	37.52	32.97	31.96	29.11	29.7	27.73	29.54	33.8	24.6	25.2	21.27	23.21	27.29	28.98	25.23	24.59	19.44	21.34	24.33	22.9	22.99	32.59	31.28	31.75	33.4633	28.4533	34.15	28.8467	29.3133	23.2267	27.1667	21.79	23.4067	31.8733
gene-CTHT_0005530	CTHT_0005530	hypothetical protein	55.68	45.17	51.29	36.84	35.4	44.13	61.68	50.55	49.13	35.48	31.75	38.25	64.86	68.66	55.62	33.41	33.6	31.47	62.64	49.69	54.54	37.85	39.76	41.14	37.59	32.16	28.35	33.16	26.74	31.29	50.7133	38.79	53.7867	35.16	63.0467	32.8267	55.6233	39.5833	32.7	30.3967
gene-CTHT_0005540	CTHT_0005540	putative 3 complex protein	166.99	155.13	155.26	142.55	155.03	153.3	204.95	226.61	213.32	173.43	162.93	173.53	143.47	199.64	194.25	140.47	161.43	132.01	206.56	201.67	195.2	177.14	184.02	160.13	100.18	76.52	103.41	110.39	71.13	73.02	159.127	150.293	214.96	169.963	179.12	144.637	201.143	173.763	93.37	84.8467
gene-CTHT_0005550	CTHT_0005550	hypothetical protein	92.16	70.55	69.64	74.21	64.96	61.96	82.7	85.17	104.23	106.06	125.18	119.73	64.1	83.86	58.23	76.1	72.63	80.4	61.31	48.26	42.25	50.86	42.44	39.05	31.89	41.17	42.67	58.66	67.2	67.66	77.45	67.0433	90.7	116.99	68.73	76.3767	50.6067	44.1167	38.5767	64.5067
gene-CTHT_0005560	CTHT_0005560	hypothetical protein	18.63	5.94	7.49	13.03	11.46	18.09	10.26	8.56	10.35	8.03	10.95	12.12	12.62	17.83	6.34	11.69	10.92	12.06	13.25	5.64	4.62	10.6	8.92	9.86	18.54	20.74	30.05	13.74	36.88	31.94	10.6867	14.1933	9.72333	10.3667	12.2633	11.5567	7.83667	9.79333	23.11	27.52
gene-CTHT_0005570	CTHT_0005570	hypothetical protein	1.24	1.16	1.14	1.18	0	0	0	0	1.35	7.95	0	1.15	1.05	1.25	0	1.12	0	1.16	0	3.49	4.46	0	0	1.03	0	0	0	0	3.62	0	1.18	0.393333	0.45	3.03333	0.766667	0.76	2.65	0.343333	0	1.20667
gene-CTHT_0005580	CTHT_0005580	putative vps protein	85.64	65.95	66.65	59.1	50.86	57.05	80.47	77.43	74.36	69.29	66.71	79.4	61.18	58.85	49.79	42.31	38.15	35.9	75.76	67.92	62.66	51.84	58.41	62.14	56.87	46.67	54.99	79.8	83.14	83.1	72.7467	55.67	77.42	71.8	56.6067	38.7867	68.78	57.4633	52.8433	82.0133
gene-CTHT_0005590	CTHT_0005590	putative Co-chaperone protein	890.62	900.14	908.1	883.02	1005.3	1024.77	930.62	926.21	945.56	757.72	818.23	744.29	801.82	716.38	822.38	513.28	537.23	537.03	1284.91	1272.13	1376.58	1149.6	1679.47	1596.64	223.83	268.15	221.79	270.94	249.49	204.79	899.62	971.03	934.13	773.413	780.193	529.18	1311.21	1475.24	237.923	241.74
gene-CTHT_0005600	CTHT_0005600	hypothetical protein	0	0	1.88	0	1.01	1.28	0	0	0	1.27	1.07	0	0	1.01	0	0.89	2.21	0.94	1.79	2.18	2.75	0	1.81	1.7	3.81	1.64	6.95	3.07	3.78	5.19	0.626667	0.763333	0	0.78	0.336667	1.34667	2.24	1.17	4.13333	4.01333
gene-CTHT_0005610	CTHT_0005610	hydrolase-like protein	4.04	2.47	1.45	15.4	15.14	12.02	3.7	3.5	6.78	101.49	141.24	128.6	2.21	4.27	4.24	91.98	97.25	106.46	4.91	6.06	4.99	94.97	42.07	23.27	2.4	1.4	3.99	4.74	3.19	2.63	2.65333	14.1867	4.66	123.777	3.57333	98.5633	5.32	53.4367	2.59667	3.52
gene-CTHT_0005620	CTHT_0005620	putative RNA annealing protein	158.98	148.73	131.15	122.52	126.21	123.19	175.66	172.84	138.97	121.92	125.61	112.7	166.78	168.74	161.53	130.33	125.98	137.32	183.56	197.78	173.42	147.7	133.87	136.01	152.56	116.59	148.49	144.72	155.45	150.14	146.287	123.973	162.49	120.077	165.683	131.21	184.92	139.193	139.213	150.103
gene-CTHT_0005630	CTHT_0005630	hypothetical protein	135.07	113.78	125.53	108.74	92.54	113.75	204.8	179.76	191.03	144.51	157.23	130.97	123.77	133.4	145.8	162.04	160.01	165.11	133.23	115.03	114.2	198.32	175.06	157.91	59.34	58.47	59.29	91.4	56.33	47.5	124.793	105.01	191.863	144.237	134.323	162.387	120.82	177.097	59.0333	65.0767
gene-CTHT_0005640	CTHT_0005640	putative cytoplasm protein	130.91	89.23	97.51	90.99	89.35	90.05	130.67	111.27	118.83	96.08	95.9	86.52	128.74	133.39	111.12	88.86	81.62	88.77	158.26	163.32	154.56	93.6	117.44	126.66	90.68	91.15	91.63	93.27	125.26	86.93	105.883	90.13	120.257	92.8333	124.417	86.4167	158.713	112.567	91.1533	101.82
gene-CTHT_0005650	CTHT_0005650	hypothetical protein	17.47	14.98	16.17	14.55	19.22	17.39	26.17	26.26	16.78	15.05	19.47	16.67	16.67	18.69	18.15	19.31	18.88	20.11	19.15	18.52	17.47	21.29	14.32	13.85	11.94	14.9	13.67	11.52	9.37	9.39	16.2067	17.0533	23.07	17.0633	17.8367	19.4333	18.38	16.4867	13.5033	10.0933
gene-CTHT_0005660	CTHT_0005660	hypothetical protein	8.21	4.58	3.62	3.73	3.31	2.61	6.89	4.2	4.08	4.07	1.3	1.29	4.37	4.08	5.97	5.46	1.2	1.3	4.47	4.29	2.77	1.1	1.43	2.14	2.7	2.59	3.41	5.27	7.89	5.03	5.47	3.21667	5.05667	2.22	4.80667	2.65333	3.84333	1.55667	2.9	6.06333
gene-CTHT_0005670	CTHT_0005670	serine/threonine-protein kinase-like protein	226.48	159.29	200.18	250.51	266.84	237.85	192	134.15	205.12	230.88	214.85	184.46	193.2	196.47	167.65	220.96	195.01	213.01	119.46	64.62	86.08	165.79	126.89	121.62	81.36	110.94	90.49	111.66	130.59	122.42	195.317	251.733	177.09	210.063	185.773	209.66	90.0533	138.1	94.2633	121.557
gene-CTHT_0005680	CTHT_0005680	hypothetical protein	30.86	22.67	19.2	15.54	8.25	17.72	13.31	11.16	27.2	19.19	31.95	18.54	26.19	23.18	9.84	15.06	10.98	15.22	36.75	15.58	24.6	28.7	26.01	30.73	7.61	12.9	12.54	10.24	11.54	10.89	24.2433	13.8367	17.2233	23.2267	19.7367	13.7533	25.6433	28.48	11.0167	10.89
gene-CTHT_0005690	CTHT_0005690	ribosomal protein s5-like protein	185.49	147.21	148.63	108.97	109.73	119.78	177.79	138.07	145.7	131.2	152.72	166.35	237.37	239.91	204.25	132.24	140.64	131.44	313.05	319.21	346.52	163.24	234.95	272.16	331.73	298.95	305.53	307.57	244.59	295.85	160.443	112.827	153.853	150.09	227.177	134.773	326.26	223.45	312.07	282.67
gene-CTHT_0005700	CTHT_0005700	hypothetical protein	42.09	68.4	84.88	40.54	44.98	58.27	27.24	38.28	61.38	31.36	55.21	45.5	41.33	26.98	40	38.68	19.59	46.91	52.72	21.26	34.32	10.4	23.31	15.91	30.92	55.19	60.13	63.11	63.24	64.6	65.1233	47.93	42.3	44.0233	36.1033	35.06	36.1	16.54	48.7467	63.65
gene-CTHT_0005710	CTHT_0005710	hypothetical protein	2.52	3.43	3.73	2.62	1.73	1.58	2.71	3.13	2.02	1.28	1.21	1.51	2.04	1.79	2.14	1.33	1.62	1.38	0.57	0.75	0.87	1.12	0.74	1.29	1.41	2.34	2.16	3.35	3.94	3.13	3.22667	1.97667	2.62	1.33333	1.99	1.44333	0.73	1.05	1.97	3.47333
gene-CTHT_0005720	CTHT_0005720	diadenosine and diphosphoinositol polyphosphate phosphohydrolase-like protein	112.83	118	115.11	124.44	123.49	126.43	122.87	110.06	93.05	81.8	86.18	83.09	136.94	150.05	104.56	117.88	91.78	94.41	102.5	93.49	98.97	77.41	96.49	96.89	341.71	328.95	341.83	316.37	257.67	327.4	115.313	124.787	108.66	83.69	130.517	101.357	98.32	90.2633	337.497	300.48
gene-CTHT_0005730	CTHT_0005730	arginyl-tRNA-protein transferase-like protein	51.75	47.47	46.26	47.77	39.76	39.33	54.9	46.64	41.18	35.06	33.87	29.71	60.54	51.49	66.6	39.23	31.42	39.55	55.21	54.03	50.08	40.36	43.8	53.51	74.71	103.9	85.74	103.24	89.82	114.42	48.4933	42.2867	47.5733	32.88	59.5433	36.7333	53.1067	45.89	88.1167	102.493
gene-CTHT_0005740	CTHT_0005740	hypothetical protein	18.65	16.41	16.57	13.05	15.44	14.85	19.84	25.05	21.48	18.11	18.39	18.46	12.59	15.57	12.06	18.3	16.77	20.09	17.74	19.06	19.86	17.18	16.35	13.78	17.82	16.32	17.75	18.94	13.97	19.79	17.21	14.4467	22.1233	18.32	13.4067	18.3867	18.8867	15.77	17.2967	17.5667
gene-CTHT_0005750	CTHT_0005750	ubiquitin-conjugating enzyme E2-like protein	2.35	2.22	1.9	2.88	2.63	3.08	1.88	2.22	1.91	2.47	1.67	1.8	1.84	1.92	1.71	3.03	1.94	3.49	0.85	0.85	1.25	1.92	1.92	2.12	0.42	0.5	0.83	0.33	1.18	1.12	2.15667	2.86333	2.00333	1.98	1.82333	2.82	0.983333	1.98667	0.583333	0.876667
gene-CTHT_0005760	CTHT_0005760	small nuclear ribonucleoprotein F-like protein	129.77	73.66	110.14	82.25	82.35	76.25	132.16	133.39	118.99	91	103.38	94.87	168.86	184.07	151.6	90.98	102.84	102.76	174.34	233.61	194.98	97.38	124.42	159.26	230.61	181.71	198.23	184.88	219.55	173.49	104.523	80.2833	128.18	96.4167	168.177	98.86	200.977	127.02	203.517	192.64
gene-CTHT_0005770	CTHT_0005770	putative shk1 kinase-binding protein	21.04	16.26	13.32	12.58	11.83	11.49	20.07	21.25	14.95	14.74	17.69	20.79	22.43	26.34	20.43	14.52	14.24	13.66	43.9	55.53	44.74	12.42	16.18	27.4	87.76	59.23	77.61	58.19	62.91	66.77	16.8733	11.9667	18.7567	17.74	23.0667	14.14	48.0567	18.6667	74.8667	62.6233
gene-CTHT_0005780	CTHT_0005780	hypothetical protein	42.83	26.28	31.11	26.57	24.41	22.2	44.29	29.5	27.61	24.05	24.72	22.57	56.36	58.46	37.43	31.98	27.47	29.67	54.61	50.5	50.01	25.07	25.14	32.54	119.91	97.73	115.97	92.92	100.01	117.9	33.4067	24.3933	33.8	23.78	50.75	29.7067	51.7067	27.5833	111.203	103.61
gene-CTHT_0005790	CTHT_0005790	hypothetical protein	6.2	0	2.29	3.55	0	1.62	2.23	2.8	4.04	1.59	2.66	3.45	1.05	0	2.48	0	2.74	3.47	1.09	1.74	0	3.01	0	0	0	1	1.06	0	0	0	2.83	1.72333	3.02333	2.56667	1.17667	2.07	0.943333	1.00333	0.686667	0
gene-CTHT_0005800	CTHT_0005800	hypothetical protein	5.55	4.63	4.72	2.79	3.57	1.73	6.02	9.07	8.34	3.78	3.34	3.11	3.65	4.66	4.02	4.27	3.34	3.93	6.67	6.37	5.45	7.65	9.38	8.37	32.85	22.04	30.38	69.3	73.19	61.49	4.96667	2.69667	7.81	3.41	4.11	3.84667	6.16333	8.46667	28.4233	67.9933
gene-CTHT_0005810	CTHT_0005810	putative transporter protein	23.48	21.04	20.76	19.53	15.44	18.4	24.57	24.28	23.72	18.26	14.78	16.1	18.94	20.65	15.72	17.57	12.37	15.57	16.81	16.54	14.48	13.57	16.6	19.61	28.6	27.59	33.35	49.33	54.57	47.29	21.76	17.79	24.19	16.38	18.4367	15.17	15.9433	16.5933	29.8467	50.3967
gene-CTHT_0005820	CTHT_0005820	putative mitochondrial phosphate carrier protein	1854.96	1769.35	1819.76	1573.78	1543.96	1723.76	1758.16	1531.62	1600.32	1228.11	1298.91	1294.5	2531.45	2198.07	2149.71	1667.11	1693.74	1730.94	2227.79	2133.5	2282.26	1618.66	1793.85	2145.02	3104.15	3170.27	3085.16	2424.64	2548.24	2551.06	1814.69	1613.83	1630.03	1273.84	2293.08	1697.26	2214.52	1852.51	3119.86	2507.98
gene-CTHT_0005830	CTHT_0005830	methyltransferase-like protein	10.97	9.66	7.91	5.56	5.88	4.75	10.92	8.22	7.47	6.22	6.66	5.74	12.17	11.78	8.11	7.06	5.46	5.02	9.69	9.09	9.15	4.45	5.43	6.14	10.26	8.35	8.47	7.41	5.58	7.79	9.51333	5.39667	8.87	6.20667	10.6867	5.84667	9.31	5.34	9.02667	6.92667
gene-CTHT_0005840	CTHT_0005840	tRNA-Gly	0	0	0	0	0	0	0	0	0	0	0	0	0	0	0	0	0	0	0	0	0	0	0	0	0	0	0	0	0	0	0	0	0	0	0	0	0	0	0	0
gene-CTHT_0005850	CTHT_0005850	mitochondrial ATP synthase subunit 5-like protein	1968.73	2059.2	1945.41	1628.12	1658.62	1775.68	2341.49	2524.67	2151.67	1848.79	1702.31	1988.09	2734.12	2607.03	2550.64	1943.46	1909.38	1929.83	2485.26	2885.06	2727.91	2196.22	2411.11	2398.43	1589.15	1633.92	1428.35	1422.21	970.45	1059.04	1991.11	1687.47	2339.28	1846.4	2630.6	1927.56	2699.41	2335.25	1550.47	1150.57
gene-CTHT_0005860	CTHT_0005860	maintenance of ploidy protein mob1-like protein	37.68	28.91	27.81	32.93	34.61	33.78	34.82	37.8	35.06	39.41	34.53	35.89	27.95	27.93	30.25	33.34	29.7	32.39	26.73	18.25	24.54	29.7	26.6	28.83	20.36	18.3	25.69	27.39	33.2	31.4	31.4667	33.7733	35.8933	36.61	28.71	31.81	23.1733	28.3767	21.45	30.6633
gene-CTHT_0005870	CTHT_0005870	hypothetical protein	79.57	66.26	57.42	47.62	49.34	54.32	113.74	104.34	74.95	42.4	42.9	45.85	94.55	102.44	83.41	56.39	46.37	48.36	95.78	83.48	75.53	54.21	51.43	58.21	50.28	35.88	41.88	37.82	34.35	39.87	67.75	50.4267	97.6767	43.7167	93.4667	50.3733	84.93	54.6167	42.68	37.3467
gene-CTHT_0005880	CTHT_0005880	hypothetical protein	13.49	11.78	9.21	7.25	6.58	4.89	18.85	12.99	9.06	6	5.76	5.99	13.57	13.84	7.75	7.38	6.98	6.79	7.58	6.76	6.28	3.85	4.5	5.51	13.53	13.24	14.7	22.54	31.53	28.38	11.4933	6.24	13.6333	5.91667	11.72	7.05	6.87333	4.62	13.8233	27.4833
gene-CTHT_0005890	CTHT_0005890	hypothetical protein	22.31	25.36	24.07	25.64	24.88	25.08	24.9	20.69	20.23	21.49	26.57	29.12	33.39	31.74	30.38	23.93	21.07	25.24	45.04	54.69	50.9	18.14	21.55	30.9	143.13	116.15	127.47	75.93	88.01	85.93	23.9133	25.2	21.94	25.7267	31.8367	23.4133	50.21	23.53	128.917	83.29
gene-CTHT_0005900	CTHT_0005900	hypothetical protein	182.3	167.96	146.9	123.38	138.27	141.69	200.84	202.36	183.92	168.23	177.34	168	164.81	177.45	186.41	136.47	133.08	140.34	259.53	264.82	274.7	202.77	206.95	222.68	160.37	143.76	168.73	175.08	174.17	162.14	165.72	134.447	195.707	171.19	176.223	136.63	266.35	210.8	157.62	170.463
gene-CTHT_0005910	CTHT_0005910	hypothetical protein	8.78	7.13	6.54	5.96	5.76	5.2	8.98	6.88	7.01	6.95	6.45	5.75	6.66	8.02	5.32	5.03	4.73	5.52	8.55	7.1	6.8	4.6	4.77	6.53	7.2	7.61	8.74	15.13	17.99	15.49	7.48333	5.64	7.62333	6.38333	6.66667	5.09333	7.48333	5.3	7.85	16.2033
gene-CTHT_0005920	CTHT_0005920	hypothetical protein	1.92	1.33	1.1	1.07	0.81	0.87	0.8	1	1.54	0.76	0.8	1.13	1	0.77	0.39	1.1	1.18	1.19	1.06	0.48	0.28	0.61	0.8	0	4.42	1.38	6.08	3.83	4.22	4.51	1.45	0.916667	1.11333	0.896667	0.72	1.15667	0.606667	0.47	3.96	4.18667
gene-CTHT_0005930	CTHT_0005930	hypothetical protein	13.62	10.39	10.36	5.81	5.85	5.98	13.97	10.7	11.37	7.31	8.5	7.22	12.04	14.56	9.96	4.54	5.61	4.29	21.14	21.49	19.77	4.68	7.37	10.44	61.07	50.66	61.95	75.66	77.5	85.45	11.4567	5.88	12.0133	7.67667	12.1867	4.81333	20.8	7.49667	57.8933	79.5367
gene-CTHT_0005940	CTHT_0005940	type 2C protein phosphatase-like protein	120.69	99.02	104.27	95.4	101.82	94.06	134.32	108.62	119.31	111.74	108.25	99.21	122.48	134.1	108.66	105.19	98.62	114.76	125.99	101.02	123.36	141.17	129.31	124.59	75.37	69.84	74.97	114.42	93.07	101.17	107.993	97.0933	120.75	106.4	121.747	106.19	116.79	131.69	73.3933	102.887
gene-CTHT_0005950	CTHT_0005950	hypothetical protein	46.32	38.64	44.78	40.4	36.95	37.38	59.64	52.44	43.1	35.8	36.06	31.91	52.57	65.13	57.99	44.79	39.19	37.57	69.63	68.24	68.37	48.6	46.73	52.45	38.14	34.75	31.97	36.42	44.61	37.65	43.2467	38.2433	51.7267	34.59	58.5633	40.5167	68.7467	49.26	34.9533	39.56
gene-CTHT_0005960	CTHT_0005960	NADH-ubiquinone oxidoreductase-like protein	341.19	320.03	349.66	299.1	302.61	306.33	404.71	383.91	437.33	364.35	329.48	358.07	404.11	450.48	401.55	403.76	361.41	374.52	466.65	474.07	443.64	470.14	432.44	432.91	192.84	199.87	188.64	190.32	165.9	155.56	336.96	302.68	408.65	350.633	418.713	379.897	461.453	445.163	193.783	170.593
gene-CTHT_0005970	CTHT_0005970	hypothetical protein	43.05	54.29	38.83	39.52	37.76	44.86	30.92	45.86	29.36	42.67	37.7	48.68	17.91	22.36	21.92	35.67	35.52	31.13	17.65	12.54	11.52	9.18	8.67	10.44	31.72	28.37	32.98	24.73	30.03	33.7	45.39	40.7133	35.38	43.0167	20.73	34.1067	13.9033	9.43	31.0233	29.4867
gene-CTHT_0005980	CTHT_0005980	putative fatty acid binding protein	9	5.78	7.57	5.93	5.73	6.56	12	7.08	5.66	6.54	6.48	6.89	9.86	13.8	6.23	9.6	6.9	6.78	7.19	4.41	5.35	9.81	7.02	5.42	3.8	2.46	3.45	10.54	9.61	8.97	7.45	6.07333	8.24667	6.63667	9.96333	7.76	5.65	7.41667	3.23667	9.70667
gene-CTHT_0005990	CTHT_0005990	ribonuclease III-like protein	24.14	14.84	18.2	14.64	12.34	14.18	26.88	20.37	16.39	18.4	21.2	18.2	24.65	35.07	23.01	26.13	25.25	25.04	39.28	38.63	33.1	21.5	19.87	25.43	43.57	41.95	45.46	49.96	41.94	48.7	19.06	13.72	21.2133	19.2667	27.5767	25.4733	37.0033	22.2667	43.66	46.8667
gene-CTHT_0006000	CTHT_0006000	hypothetical protein	406.76	279.51	308.6	269.69	264.78	267.92	343.46	334.17	366.32	367.44	396.01	444.99	389.22	399.62	318.71	293.41	386.37	318.22	419.27	475.02	526.26	350.2	432.21	435.31	467.26	428.14	399.08	431.58	178.41	277.36	331.623	267.463	347.983	402.813	369.183	332.667	473.517	405.907	431.493	295.783
gene-CTHT_0006010	CTHT_0006010	hypothetical protein	0	0	0.09	0.08	0.08	0.09	0.14	0	0	0	0.04	0.07	0	0.12	0.04	0.07	0.05	0.04	0	0	0	0	0.08	0.04	0	0.16	0.08	0.47	0.08	0.21	0.03	0.083333	0.046667	0.036667	0.053333	0.053333	0	0.04	0.08	0.253333
gene-CTHT_0006020	CTHT_0006020	hypothetical protein	10.5	8.5	9.2	10.39	13.84	13.85	14.07	12.64	13.74	14.66	14.11	14.02	9.85	11.01	9.48	19.09	16.83	15.6	18.75	14.89	13.63	19.2	16.83	14.68	25.72	24.62	38.45	62.39	82.26	73.58	9.4	12.6933	13.4833	14.2633	10.1133	17.1733	15.7567	16.9033	29.5967	72.7433
gene-CTHT_0006030	CTHT_0006030	alpha-keto ester reductase-like protein	51.15	47.83	40.34	51.26	55.75	61.77	74.34	54.92	54.23	64.4	76.78	70.14	53.08	62.99	55.64	86.03	85.92	100.26	98.18	96.43	111.81	106.97	91.54	82.78	72.67	56.28	70.68	78.39	96.5	85.67	46.44	56.26	61.1633	70.44	57.2367	90.7367	102.14	93.7633	66.5433	86.8533
gene-CTHT_0006040	CTHT_0006040	hypothetical protein	17.57	15.61	14.28	15.37	16.53	13.32	16.33	18.5	22.13	24.09	25.89	22.58	15.67	18.67	17.8	27.11	24.58	26.77	23.39	23.81	21.73	18.72	19.56	19.09	31.61	26.84	34.93	34.7	49.99	45.44	15.82	15.0733	18.9867	24.1867	17.38	26.1533	22.9767	19.1233	31.1267	43.3767
gene-CTHT_0006050	CTHT_0006050	putative cytokinesis protein	4.87	3.96	5.24	6.23	6.15	6.73	4.6	6.49	6.18	8.3	8.37	8.84	4.71	4.79	5.79	12.23	14.89	12.79	7.74	7.39	6.45	11.54	11.82	10.99	4	6.12	5.74	13.01	12.6	13.31	4.69	6.37	5.75667	8.50333	5.09667	13.3033	7.19333	11.45	5.28667	12.9733
gene-CTHT_0006060	CTHT_0006060	hypothetical protein	90.6	85.05	90.36	79.65	78.58	74.02	110.76	94.31	85.71	64.14	63.94	63.91	80.67	87.3	90.62	58.33	63.73	65.7	98.63	123.66	101.75	79.98	81.08	99.48	46.22	48.86	43.72	47.42	54.85	46.65	88.67	77.4167	96.9267	63.9967	86.1967	62.5867	108.013	86.8467	46.2667	49.64
gene-CTHT_0006070	CTHT_0006070	hypothetical protein	996.08	912.07	864.47	852.39	846.95	909.29	1074.14	1238.79	1225.61	1160.73	1158.44	1406.08	910.29	1003.14	1079.3	920.39	1061.06	1046.2	960.55	1049.3	973.09	1038.08	918.05	880.91	560.87	484.16	501.17	444.34	367.81	428.5	924.207	869.543	1179.51	1241.75	997.577	1009.22	994.313	945.68	515.4	413.55
gene-CTHT_0006080	CTHT_0006080	mitochondrial heat shock protein 60-like protein	1212.74	1429.61	1399.19	1419.28	1565.47	1651.34	1302.07	1087.68	1019.4	817.5	772.55	701.81	1768.02	1361.9	1382.85	940.76	819.97	786.27	1143.67	1035.65	1090.66	1311.44	1404.14	1422.27	698	767.86	628	582.98	453.07	512.28	1347.18	1545.36	1136.38	763.953	1504.26	849	1089.99	1379.28	697.953	516.11
gene-CTHT_0006090	CTHT_0006090	hypothetical protein	1.06	0.34	1.05	0.34	0.86	1.51	0.59	0.74	0.99	0.39	0.34	1.31	1.43	0.16	1.34	1.55	0.75	0.84	3.04	3.66	2.49	0.62	2.22	1.32	5.81	4.64	3.63	5.25	6.13	7.26	0.816667	0.903333	0.773333	0.68	0.976667	1.04667	3.06333	1.38667	4.69333	6.21333
gene-CTHT_0006100	CTHT_0006100	hypothetical protein	0	0	0	0	0	0	0.35	0	0	0	0.41	0.35	0	0	0	0	0	0	0	0.99	0.79	0	0.38	0	1.62	0.35	0	0	0	0	0	0	0.116667	0.253333	0	0	0.593333	0.126667	0.656667	0
gene-CTHT_0006110	CTHT_0006110	hypothetical protein	0	0	0	0	0	0	0	0	0	0	0	0	0	0	0	0	0	0	0	0	0	0	0	0	0	0	0	0	0	1.12	0	0	0	0	0	0	0	0	0	0.373333
gene-CTHT_0006120	CTHT_0006120	hypothetical protein	39.82	37.65	36.76	35.46	33.65	36.67	53.58	39.84	35.71	38.07	32.63	28.77	49.69	42.49	41.1	40.5	35.05	36.96	31.7	45.56	30.73	41.58	38.68	41.91	19.35	24.39	28.29	27.97	38.92	27.62	38.0767	35.26	43.0433	33.1567	44.4267	37.5033	35.9967	40.7233	24.01	31.5033
gene-CTHT_0006130	CTHT_0006130	hypothetical protein	11.69	10.98	11.64	21.16	22.3	21.93	22.74	16.61	14.64	27.28	30.17	31.56	20.66	14.43	14.92	29.41	22.65	23.46	23.57	26.51	23.36	18.37	19.71	20.72	12.88	10.22	10.86	15.54	15.25	12.53	11.4367	21.7967	17.9967	29.67	16.67	25.1733	24.48	19.6	11.32	14.44
gene-CTHT_0006140	CTHT_0006140	hypothetical protein	0.07	0	0.07	0.13	0.34	0.21	0.11	0.14	0	0.07	0.2	0.33	0	0	0	0.11	0	0	0.07	0	0.14	0	0	0	0	0.13	0	0.14	0	0.07	0.046667	0.226667	0.083333	0.2	0	0.036667	0.07	0	0.043333	0.07
gene-CTHT_0006150	CTHT_0006150	hypothetical protein	28.97	26.2	29.42	34.29	30.99	30.96	25.97	25.89	27.46	32.37	33.15	28.49	23.35	25.34	22.35	28.8	28.84	31.33	17.5	12.92	12.12	21.6	17.07	18.96	16.27	19.05	19.84	23.75	27.93	25.85	28.1967	32.08	26.44	31.3367	23.68	29.6567	14.18	19.21	18.3867	25.8433
gene-CTHT_0006160	CTHT_0006160	hypothetical protein	11.16	7.44	6.03	5.13	4.5	4.39	8.93	6.36	6.03	4.46	4.79	4.84	5.22	4.65	5.19	3.5	3.55	4.33	5.24	2.73	1.91	3.61	2.77	3.34	5.87	5.43	6.15	8.49	9.61	9.04	8.21	4.67333	7.10667	4.69667	5.02	3.79333	3.29333	3.24	5.81667	9.04667
gene-CTHT_0006170	CTHT_0006170	hypothetical protein	162.87	127.07	134.2	125.62	122.98	127.96	148.39	132.41	147.25	132.35	131.49	134.07	128.21	128.22	109.73	100.46	95.49	99.24	178.51	158.74	191.4	115.75	117.65	132.31	212.6	182.5	203.86	176.98	171.54	180.79	141.38	125.52	142.683	132.637	122.053	98.3967	176.217	121.903	199.653	176.437
gene-CTHT_0006180	CTHT_0006180	hypothetical protein	59.81	53.47	50.23	37.07	38.27	36.37	69.03	53.71	50.95	37.6	35.34	35.69	51.68	51.44	43.2	38.76	35.3	35.19	74.96	62.43	52.08	40.45	42.47	57.23	109.44	106.76	127.23	155.65	205.67	180.15	54.5033	37.2367	57.8967	36.21	48.7733	36.4167	63.1567	46.7167	114.477	180.49
gene-CTHT_0006190	CTHT_0006190	putative ubiquitin fusion degradation protein	119.57	101.19	107.48	82.38	82.23	92.82	121.64	108.82	120.14	102.76	103.06	103.3	127.06	123.21	132.26	91.02	86.53	96.99	143.15	112.91	126.54	99.07	105.14	113.87	150.15	159.29	170.69	206.83	231.19	223.1	109.413	85.81	116.867	103.04	127.51	91.5133	127.533	106.027	160.043	220.373
gene-CTHT_0006200	CTHT_0006200	hypothetical protein	15.09	15.61	14.88	16.9	15.03	17.16	12.75	12.23	11.81	10.01	7.2	7.11	12.03	11.55	9.97	11.01	7.73	8.45	7.24	5.64	5.31	6.2	5.25	6.96	7.27	12.93	9.68	18.57	21.32	16.94	15.1933	16.3633	12.2633	8.10667	11.1833	9.06333	6.06333	6.13667	9.96	18.9433
gene-CTHT_0006210	CTHT_0006210	zinc finger domain-containing protein	6.55	5.03	4.51	3.66	3.28	3.74	7	4.68	4.04	4.09	3.5	4.05	6.29	7.39	4.45	2.85	2.72	3.02	6.12	6.73	4.4	2.16	2.34	3.01	8.77	8.85	9.33	9.87	10.25	10.92	5.36333	3.56	5.24	3.88	6.04333	2.86333	5.75	2.50333	8.98333	10.3467
gene-CTHT_0006220	CTHT_0006220	hypothetical protein	12.35	9.51	10.29	9.27	5.16	7.08	10.83	9.74	10.14	7.3	6.14	7.43	9.78	8.18	11.06	7.46	6.98	5.69	8.96	11.39	8.48	5.43	7.35	8.91	14.01	15.11	17.52	37.01	54.68	38.29	10.7167	7.17	10.2367	6.95667	9.67333	6.71	9.61	7.23	15.5467	43.3267
gene-CTHT_0006230	CTHT_0006230	1,4-alpha-glucan-branching enzyme-like protein	176.32	136.49	150.27	87.54	76.88	86.68	170.17	191.7	222.06	140.33	196.33	189.79	111.36	137.46	134	72.33	96.34	92.82	290.65	244.84	286.08	71.28	119.26	148.75	589.59	552.09	658.82	752.79	589.84	825.92	154.36	83.7	194.643	175.483	127.607	87.1633	273.857	113.097	600.167	722.85
gene-CTHT_0006240	CTHT_0006240	hypothetical protein	3351.16	3613.42	3581.89	2951.22	3023.27	3032.04	3926.09	4010.61	3782.99	3219.21	2967.33	3469.46	5146.85	5148.4	4399.96	3574.11	3314.92	3453.1	4664.62	5637.47	5034.15	3892.94	4300.42	4500.77	3785.51	3256.04	3423.96	3124.79	2623.24	2677.28	3515.49	3002.18	3906.56	3218.67	4898.4	3447.38	5112.08	4231.38	3488.5	2808.44
gene-CTHT_0006250	CTHT_0006250	putative transcription factor	16.65	14.89	14.42	6.62	6.14	9.31	16.35	13.86	9.71	4.4	2.83	3.9	12.73	13.96	10.02	5.43	3.08	5.75	7.99	5.7	5.56	4.21	4.21	4.59	4.57	3.7	4.99	7.42	8.43	6.58	15.32	7.35667	13.3067	3.71	12.2367	4.75333	6.41667	4.33667	4.42	7.47667
gene-CTHT_0006260	CTHT_0006260	hypothetical protein	12.77	10.85	9.16	7.81	6.79	7.5	15.07	11.94	9.22	6.34	6.46	4.21	11.99	11.8	6.98	6.07	4.68	4.86	9.59	9.64	8.49	8	6.43	7.42	7.15	8.33	5.85	9.18	9.01	8.32	10.9267	7.36667	12.0767	5.67	10.2567	5.20333	9.24	7.28333	7.11	8.83667
gene-CTHT_0006270	CTHT_0006270	hypothetical protein	75.9	80.11	80.23	104.21	95.14	96.03	59.02	77.39	70.54	82.01	61.71	73.22	71.88	73.89	76.73	95.25	83.23	76.22	66.8	62.17	57.91	64.78	48.36	58.19	99.31	102.86	130.73	173.72	219.28	179.59	78.7467	98.46	68.9833	72.3133	74.1667	84.9	62.2933	57.11	110.967	190.863
gene-CTHT_0006280	CTHT_0006280	hypothetical protein	71.9	68.44	61.51	57.8	59.52	61.55	76.89	71.05	63.45	65	59.15	60.41	64.16	67.95	61.62	51.47	48.16	50.35	75.03	66.02	64.66	46.86	51.6	58.3	82.99	84.84	81.31	88.41	92.08	81.94	67.2833	59.6233	70.4633	61.52	64.5767	49.9933	68.57	52.2533	83.0467	87.4767
gene-CTHT_0006290	CTHT_0006290	hypothetical protein	25.55	19.37	18.41	18.48	14.71	19.12	32.59	22.28	24.69	21.16	24.93	19.48	25.67	23.43	20.51	17.02	16.69	13.24	34.64	32.23	38.03	20.7	24.49	27.88	24.99	26.75	25.94	37.91	33.66	31.17	21.11	17.4367	26.52	21.8567	23.2033	15.65	34.9667	24.3567	25.8933	34.2467
gene-CTHT_0006300	CTHT_0006300	hypothetical protein	1.49	1.17	1.12	6.89	5.01	4.19	0.61	0.67	2.24	484.9	945.99	1009.72	1.43	1.89	0.62	35.79	67.56	55.82	1.9	1.91	2.01	25.98	8.95	3.46	3.12	4.65	3.62	10.65	9.2	8.62	1.26	5.36333	1.17333	813.537	1.31333	53.0567	1.94	12.7967	3.79667	9.49
gene-CTHT_0006310	CTHT_0006310	putative ribosome associated protein	173.52	143.2	123.41	110.72	113.19	117.62	165.64	137.83	139.37	119.58	148.76	141.41	218.18	208.81	193.47	134.26	128.7	139.6	343.66	346.03	360.2	127.17	188.86	266.71	736.41	655.84	673.81	473.79	459.27	537.56	146.71	113.843	147.613	136.583	206.82	134.187	349.963	194.247	688.687	490.207
gene-CTHT_0006320	CTHT_0006320	hypothetical protein	100.63	119.23	119.54	92.7	74.05	126.58	106.49	100.4	116.16	72.31	88.29	78.63	122.77	140.13	133.83	76.79	93.33	89.34	111.61	109.48	132.81	82.15	128.16	136.79	154.46	141.76	153.45	134.5	131.57	110.68	113.133	97.7767	107.683	79.7433	132.243	86.4867	117.967	115.7	149.89	125.583
gene-CTHT_0006330	CTHT_0006330	putative pre-mRNA splicing protein	67.33	42.21	46.85	41.66	35.28	39	59.18	49.44	51.32	40.73	42.4	41.52	81.55	79.65	64.17	44.34	35.44	36.12	60.83	56.92	67.39	23.89	29.85	34.12	126.87	92.15	117.56	123.73	100.32	128.08	52.13	38.6467	53.3133	41.55	75.1233	38.6333	61.7133	29.2867	112.193	117.377
gene-CTHT_0006340	CTHT_0006340	hypothetical protein	211.83	157.35	150.95	114.16	104.15	111.88	203.3	195.24	165.74	162.52	204.33	212.02	192.7	210.38	177.12	165.15	180.31	170.05	283.33	255.84	258.36	168.26	163.63	197	539.62	301.06	451.2	455.96	443.92	606.03	173.377	110.063	188.093	192.957	193.4	171.837	265.843	176.297	430.627	501.97
gene-CTHT_0006350	CTHT_0006350	pyruvate dehydrogenase e1 component beta subunit-like protein	255.6	205.39	207.49	171.14	163.91	177.22	273.15	245.19	239.26	207.16	221.96	224.99	297.82	317.11	261.68	180.56	188.91	187.82	513.56	519.19	533.74	250.79	285.59	369.8	319.46	293.26	293.23	222.13	186.53	225.18	222.827	170.757	252.533	218.037	292.203	185.763	522.163	302.06	301.983	211.28
gene-CTHT_0006360	CTHT_0006360	hypothetical protein	0	0.58	0.24	0.23	0	0	0.69	0.25	0.11	0	0.12	0	0.1	0.44	0.23	0.09	0.13	0.34	0.35	0.42	0.61	0	0.47	0.11	0.12	0.33	0.23	0.47	0.22	0.58	0.273333	0.076667	0.35	0.04	0.256667	0.186667	0.46	0.193333	0.226667	0.423333
gene-CTHT_0006370	CTHT_0006370	tRNA-Thr	0	0	0	0	0	0	0	0	0	0	0	0	0	0	0	0	0	0	0	0	0	0	0	0	0	0	0	0	0	0	0	0	0	0	0	0	0	0	0	0
gene-CTHT_0006380	CTHT_0006380	hypothetical protein	13.06	11.72	14.74	10.27	11.26	5.62	11.9	14.19	11.13	10.62	9.95	10.51	7.54	3.82	5.38	4.18	8.43	6.01	2.57	4.6	2.48	4.52	3.46	2.92	5.29	5.67	4.18	4.7	5.14	5.77	13.1733	9.05	12.4067	10.36	5.58	6.20667	3.21667	3.63333	5.04667	5.20333
gene-CTHT_0006390	CTHT_0006390	hypothetical protein	65.26	50.09	44.53	31.24	31.05	33.65	89.06	62.39	53.61	52.17	54.17	61.3	74.47	84.91	74.08	41.44	38.24	35.75	101.79	119.84	101.89	45.04	58.58	70.22	51	34.82	43.17	47.12	50.42	54.14	53.2933	31.98	68.3533	55.88	77.82	38.4767	107.84	57.9467	42.9967	50.56
gene-CTHT_0006400	CTHT_0006400	hypothetical protein	363.71	338.35	325.2	323.04	331.63	321.72	402	349.59	336.64	297.5	240.9	267.7	328.64	369.01	333.04	285.54	257.93	270.03	275.15	248.55	222.41	264.85	218.81	224.39	171.54	175	176.54	195.78	185.87	184.82	342.42	325.463	362.743	268.7	343.563	271.167	248.703	236.017	174.36	188.823
gene-CTHT_0006410	CTHT_0006410	hypothetical protein	69.69	62.88	51.67	37.8	38.12	43.11	63.69	68.82	72.01	58.24	55.67	66.73	60.72	51.2	66.95	51.74	55.96	59.28	64.6	55.86	58.67	52.05	57.86	64.67	42.97	45.88	44.8	55.77	66.39	46.39	61.4133	39.6767	68.1733	60.2133	59.6233	55.66	59.71	58.1933	44.55	56.1833
gene-CTHT_0006420	CTHT_0006420	hypothetical protein	36.72	34.84	30.53	25.95	23.58	28.28	32.68	33.08	27.86	23.35	21.27	21.24	25.14	28.64	29.53	22.39	22.63	19.39	31.77	38.4	36.81	22.79	23.33	27.91	23.9	23.54	21.03	27.44	25.19	21.69	34.03	25.9367	31.2067	21.9533	27.77	21.47	35.66	24.6767	22.8233	24.7733
gene-CTHT_0006430	CTHT_0006430	putative elongin-C protein	58.67	78.27	30.94	73.35	34.17	17.38	68.35	82.9	37.96	40.31	33.19	35.09	49.97	51.83	72.32	20.25	84.14	25.35	67.98	85.01	56.97	37.62	49.97	40.76	50.15	31.9	30.91	56.32	23.84	48.73	55.96	41.6333	63.07	36.1967	58.04	43.2467	69.9867	42.7833	37.6533	42.9633
gene-CTHT_0006440	CTHT_0006440	hypothetical protein	137.07	110.88	121.26	106.96	92.72	97.31	161.65	131.75	148.75	111.8	97.71	84.3	169.11	175.04	147.86	124.93	104	110.38	112.85	74.67	84.04	102.17	87.43	95.05	41.26	65.66	53.63	75.97	69.97	55.84	123.07	98.9967	147.383	97.9367	164.003	113.103	90.52	94.8833	53.5167	67.26
gene-CTHT_0006450	CTHT_0006450	hypothetical protein	19.22	27.05	16.88	12.25	14.91	6.84	18.09	19.11	13.72	12.17	14.74	14.69	19.77	20.32	13.81	10.43	11.7	9.94	25.43	20.59	15.49	13.87	26.77	23.24	15.1	13.86	8.26	10.86	3.97	11.85	21.05	11.3333	16.9733	13.8667	17.9667	10.69	20.5033	21.2933	12.4067	8.89333
gene-CTHT_0006460	CTHT_0006460	hypothetical protein	116.71	138.77	115.7	71.51	95.47	86.71	187.29	173.6	143.2	103.4	112.89	101.14	130.05	145.43	148.88	95.97	110.89	119.85	147.88	165.18	161.61	112.28	148.83	143.85	74.41	61.99	52.37	49.34	29.09	40.09	123.727	84.5633	168.03	105.81	141.453	108.903	158.223	134.987	62.9233	39.5067
gene-CTHT_0006470	CTHT_0006470	hypothetical protein	10.76	29.61	34.27	24.23	34.87	16.35	36.98	29.8	42.8	14.99	28.67	25.38	45.74	37.46	14.81	25.25	30.81	13.96	36.84	32.9	31.75	25.99	48.65	29.46	13.8	13.86	25.6	25.1	21.64	20.92	24.88	25.15	36.5267	23.0133	32.67	23.34	33.83	34.7	17.7533	22.5533
gene-CTHT_0006480	CTHT_0006480	hypothetical protein	185.88	129.64	134.53	122.52	108.57	113.87	190.04	148.36	149.87	134.57	144.72	127.21	189.67	222.83	172.4	120.52	117.35	115.8	319.79	325.75	314.56	145.13	177.48	222.55	181.93	186.21	182.27	197.78	151.96	179.2	150.017	114.987	162.757	135.5	194.967	117.89	320.033	181.72	183.47	176.313
gene-CTHT_0006490	CTHT_0006490	hypothetical protein	9.36	20.82	11.66	11.15	6.99	11.76	26.36	10.04	11.48	10.47	9.44	13.42	15.46	13.76	12.95	7.39	9.52	10.46	22.97	15.92	12.82	13.56	14.49	12.25	10.52	4.99	8.36	10.59	6.61	10.51	13.9467	9.96667	15.96	11.11	14.0567	9.12333	17.2367	13.4333	7.95667	9.23667
gene-CTHT_0006500	CTHT_0006500	hypothetical protein	43.13	32.52	29.38	27.35	21.63	27.91	41.04	51.71	35.79	42.75	34.08	43.78	27.58	37.99	32.31	29.34	33.76	24.28	35.12	29.24	34.18	27.97	31.4	24.17	36.28	24.62	30.55	33.27	24.36	25.04	35.01	25.63	42.8467	40.2033	32.6267	29.1267	32.8467	27.8467	30.4833	27.5567
gene-CTHT_0006510	CTHT_0006510	putative ubiquitin-like modifier protein	71.91	50.98	52.33	36.73	39.4	34.18	78.24	62.09	68.16	52.99	56.26	49.55	57.61	74.16	48.26	56.89	53.31	60.21	64.8	66.28	76.94	47.45	44.68	50.14	79.92	62.94	69.23	60.1	63.19	71.81	58.4067	36.77	69.4967	52.9333	60.01	56.8033	69.34	47.4233	70.6967	65.0333
gene-CTHT_0006520	CTHT_0006520	hypothetical protein	139.79	116.64	112.61	101.84	105.65	109.31	142.19	111.65	99.29	92.33	94.52	95.29	195.06	197.07	170.01	120.55	113.12	123.43	161.02	191.08	181.94	79.75	93.58	130.52	287.88	253.92	239.43	168.22	146.7	169.93	123.013	105.6	117.71	94.0467	187.38	119.033	178.013	101.283	260.41	161.617
gene-CTHT_0006530	CTHT_0006530	vacuolar ATP synthase subunit d-like protein	92.74	82.85	75.55	67.27	66.92	71.98	102.41	96.64	85.77	80.71	75.38	81.24	85.42	90.44	75.92	69.64	59.97	69.24	87.06	80.56	75.51	73.62	78.59	70.29	60.44	61.84	62.41	81.87	80.35	77.66	83.7133	68.7233	94.94	79.11	83.9267	66.2833	81.0433	74.1667	61.5633	79.96
gene-CTHT_0006540	CTHT_0006540	ribosomal protein S15-like protein	456.81	396.99	386.72	272.57	305.2	294.52	408.95	378.69	393.17	311.49	319.18	341.08	493.7	491.56	448.73	257.88	287.06	282.61	602.04	611.16	613.76	370.24	497.14	550.14	625.35	588.78	595.62	554.95	596.87	521.72	413.507	290.763	393.603	323.917	477.997	275.85	608.987	472.507	603.25	557.847
gene-CTHT_0006550	CTHT_0006550	hypothetical protein	1733.68	1719.38	1545.36	1115.42	1110.96	1221.3	2287.59	1925.15	1740.19	1410.88	1416.55	1630.35	3037.77	3016.68	2722.18	1470.49	1347.53	1451.78	4625.19	5368.41	4964.58	2193.98	3161.34	3664.28	4116.56	3061.28	3424.39	3178.28	3391.43	3195.29	1666.14	1149.23	1984.31	1485.93	2925.54	1423.27	4986.06	3006.53	3534.08	3255
gene-CTHT_0006560	CTHT_0006560	putative exchange factor	14.64	14.5	16.01	24.07	20.11	19.71	13.96	10.71	10.68	15.07	12.95	13.34	19.79	20.08	13.25	12.78	11.21	11.8	13.83	10.15	8.91	10.02	11.46	11.94	55.65	78.17	77.26	103	118.94	140.57	15.05	21.2967	11.7833	13.7867	17.7067	11.93	10.9633	11.14	70.36	120.837
gene-CTHT_0006570	CTHT_0006570	mitochondrial aldehyde dehydrogenase-like protein	96.15	87.78	109.47	1205.23	1099.38	1036.21	153.56	235.48	335.31	1950.94	1751	1691.84	138.45	200.32	215.61	1394.37	1528.96	1499.93	221	168.98	209.38	1248.04	728.02	398.41	57.01	56.21	68.46	180.48	173.62	153.31	97.8	1113.61	241.45	1797.93	184.793	1474.42	199.787	791.49	60.56	169.137
gene-CTHT_0006580	CTHT_0006580	hypothetical protein	6.26	5.9	4.93	8.92	7.17	7.18	8.87	6.03	7.25	12.4	11.62	10.55	10.32	11.16	8.25	9.02	7.17	8.36	9.57	9.34	8.16	10.37	10.51	9.54	14.69	12.39	15.61	12.57	17.63	18.31	5.69667	7.75667	7.38333	11.5233	9.91	8.18333	9.02333	10.14	14.23	16.17
gene-CTHT_0006590	CTHT_0006590	prohibitin-like protein	104.99	90.01	99.21	136.47	118.62	132.89	81.82	85.27	91.05	140.05	145.25	159.56	94.01	74.32	104.33	146.73	116.71	102.95	55.89	43	54.41	92.9	84.47	79.19	82.97	110.88	100.57	124.58	116.44	109.15	98.07	129.327	86.0467	148.287	90.8867	122.13	51.1	85.52	98.14	116.723
gene-CTHT_0006600	CTHT_0006600	hypothetical protein	15.03	15.06	10.93	10.27	8.58	10.7	16.66	13.06	11.67	8.25	10.21	11.18	29.59	28.87	19.15	13.54	12.44	12.67	31.59	39.05	31.18	9.83	15.37	24.45	74.13	60.07	65.25	51.13	58.27	60.14	13.6733	9.85	13.7967	9.88	25.87	12.8833	33.94	16.55	66.4833	56.5133
gene-CTHT_0006610	CTHT_0006610	ctp-dependent diacylglycerol kinase-like protein	147.73	152.91	165.03	121.94	117.34	126.7	125.52	144.15	134.84	98.15	99.64	111.36	147.99	154.99	131.9	90.44	79.76	84.12	114.61	99.55	90.51	79.7	76.61	86	178.93	168.25	191.29	173.89	253.35	223.04	155.223	121.993	134.837	103.05	144.96	84.7733	101.557	80.77	179.49	216.76
gene-CTHT_0006620	CTHT_0006620	hypothetical protein	30.19	15.22	26	61.02	51.45	49.25	15.4	26.35	46.43	140.01	154.71	180.04	19.15	27.8	29.96	90.79	117.18	122.75	80.12	51.7	71.45	102.34	109.37	112.34	14.45	15.64	16.77	23.74	19.33	19.35	23.8033	53.9067	29.3933	158.253	25.6367	110.24	67.7567	108.017	15.62	20.8067
gene-CTHT_0006630	CTHT_0006630	hypothetical protein	28.4	20.11	18.05	22.82	20.01	15.64	27.16	17.93	19.6	20.92	20.68	19.78	23.53	26.53	19.7	15.75	15.18	14.17	28.94	26.11	21.32	12.97	13.22	19.34	24.49	26.36	27.99	29.52	28.86	31.37	22.1867	19.49	21.5633	20.46	23.2533	15.0333	25.4567	15.1767	26.28	29.9167
gene-CTHT_0006640	CTHT_0006640	hypothetical protein	2.37	2.91	2.78	3.35	1.69	1.63	4.51	2.71	3.07	3.38	3.17	3.59	1.05	3.04	1.44	1.91	1.84	3.08	2.67	2.39	1.51	2.07	0.21	1.2	3.53	1.94	2.6	3.85	2.66	3.89	2.68667	2.22333	3.43	3.38	1.84333	2.27667	2.19	1.16	2.69	3.46667
gene-CTHT_0006650	CTHT_0006650	hypothetical protein	13.49	9.44	8.45	7.64	8.14	7.73	11.31	9.39	12.84	8.75	11.28	10.1	7.56	8.66	6.07	7.65	8.69	8	8.45	8.01	7.67	7.48	5.1	7.38	13.35	10.22	11.04	14.2	17.72	15.67	10.46	7.83667	11.18	10.0433	7.43	8.11333	8.04333	6.65333	11.5367	15.8633
gene-CTHT_0006660	CTHT_0006660	vesicular-fusion protein sec18-like protein	55.84	50.2	49.41	48.44	47	46.33	59.42	67.28	70.59	62.84	58.16	59.66	49.95	54.61	52.26	52.5	51.84	49.16	61.81	61.65	58.58	62.02	54.28	49.89	42.23	37.2	44.85	51.77	50.93	59.5	51.8167	47.2567	65.7633	60.22	52.2733	51.1667	60.68	55.3967	41.4267	54.0667
gene-CTHT_0006670	CTHT_0006670	hypothetical protein	21.66	8.91	12.01	14.32	13.77	11.84	14.79	10.26	9.94	11.81	12.03	14.69	14.69	20.92	8.42	12.68	11.79	12.9	14.03	7.63	8.41	5.15	4.6	4.03	37.72	40.47	43.55	38.4	53.01	55.23	14.1933	13.31	11.6633	12.8433	14.6767	12.4567	10.0233	4.59333	40.58	48.88
gene-CTHT_0006680	CTHT_0006680	hypothetical protein	3.68	4.79	5.59	6.3	7.21	6.71	2.74	5.4	3.78	4.32	4.54	4.48	1.03	1.53	0.96	1.82	2.04	2.92	3.19	1.68	1.94	0.56	2.23	1.44	1.45	1.4	2.04	1.51	0.57	2.09	4.68667	6.74	3.97333	4.44667	1.17333	2.26	2.27	1.41	1.63	1.39
gene-CTHT_0006690	CTHT_0006690	hypothetical protein	0.52	0	0.69	0.17	0.17	0.56	0.29	0	0.16	0.19	0	0.29	0	0.49	0	0	0	0	0.5	0.15	0	0	0	0	0	0	0.49	0.35	0	0.67	0.403333	0.3	0.15	0.16	0.163333	0	0.216667	0	0.163333	0.34
gene-CTHT_0006700	CTHT_0006700	hypothetical protein	17.92	19.96	17.47	18.44	15.22	16.13	7.92	9.92	9.82	6.92	11.32	8.73	9.69	9.84	9.35	7.55	9.64	6.94	5.2	3.51	2.4	9.64	9.75	9.84	14.27	13.8	12.95	9.57	11.34	11.25	18.45	16.5967	9.22	8.99	9.62667	8.04333	3.70333	9.74333	13.6733	10.72
gene-CTHT_0006710	CTHT_0006710	hypothetical protein	31.36	36.14	30.49	32.04	27.17	30.96	34.81	37.61	32.11	31.09	24.18	25.63	33.03	33.75	31.51	24.05	25.28	25.72	30.51	34.13	26.11	26.84	26.68	30.51	33.14	33.56	40.77	46.3	70.89	57.57	32.6633	30.0567	34.8433	26.9667	32.7633	25.0167	30.25	28.01	35.8233	58.2533
gene-CTHT_0006720	CTHT_0006720	hypothetical protein	34.29	28.86	26.92	17.94	18.03	16.58	32.08	26.8	25.75	18.45	21.05	18.87	31.47	34.9	24.55	19.05	15.39	15.89	29.79	26.3	22.62	15.63	13.51	16.41	28.29	23.86	28.11	33.63	32.48	33.93	30.0233	17.5167	28.21	19.4567	30.3067	16.7767	26.2367	15.1833	26.7533	33.3467
gene-CTHT_0006730	CTHT_0006730	vacuolar ATPase-like protein	118.99	109.42	111.34	103.76	89.62	90.29	118.12	113.33	124.38	102.69	106.65	104.16	100.1	107.16	94.69	92.36	80.76	83.22	95.15	77.83	75.1	68.6	74.38	73.82	59.35	60.22	63.96	85.67	81.78	82.37	113.25	94.5567	118.61	104.5	100.65	85.4467	82.6933	72.2667	61.1767	83.2733
gene-CTHT_0006740	CTHT_0006740	hypothetical protein	396.15	548.3	568.75	786.45	785.23	870.36	361.65	384.05	477.58	740.13	671.37	709.52	397.18	378.15	489.88	667.25	683.22	625.5	226.64	169.27	198.26	736.63	714.92	606	270.27	412.99	337.85	423	603.22	409.02	504.4	814.013	407.76	707.007	421.737	658.657	198.057	685.85	340.37	478.413
gene-CTHT_0006750	CTHT_0006750	hypothetical protein	50.25	36.98	42.06	36.17	33.82	30.94	42.03	36.38	45.42	40.24	46.86	43.35	43.51	44.91	38.88	32.3	31.02	31.92	48.94	40.65	42.6	35.87	39.6	40.37	43.93	46.14	47.53	57.55	64.44	63.99	43.0967	33.6433	41.2767	43.4833	42.4333	31.7467	44.0633	38.6133	45.8667	61.9933
gene-CTHT_0006760	CTHT_0006760	hypothetical protein	71.29	54.8	66.17	40.08	43.57	48.85	75.49	67.55	71.57	47.42	56.1	56.88	67.29	75.35	66.12	48.65	46.4	40.22	80.25	86.27	79.93	56.61	59.7	56.05	75.1	58.78	84.53	101	96.89	102.86	64.0867	44.1667	71.5367	53.4667	69.5867	45.09	82.15	57.4533	72.8033	100.25
gene-CTHT_0006770	CTHT_0006770	hypothetical protein	20.67	14	13.9	15.06	13.93	13.94	17.35	12.28	13.63	10.54	9.42	10.44	15.67	17.41	12.01	12.04	10.21	10.3	11.7	7.14	7.53	11.56	5.76	7.81	12.98	15.07	18.52	27.3	28.89	29.19	16.19	14.31	14.42	10.1333	15.03	10.85	8.79	8.37667	15.5233	28.46
gene-CTHT_0006780	CTHT_0006780	tRNA-Glu	0	0	0	0	0	0	0	0	0	0	0	0	0	0	0	0	0	0	0	0	0	0	0	0	0	0	0	0	0	0	0	0	0	0	0	0	0	0	0	0
gene-CTHT_0006790	CTHT_0006790	putative ADP-ribose 1''-phosphate protein	7.77	6.97	5.94	5.76	5.69	5.02	7.88	7.71	5.93	6.99	7.51	7.13	4.7	5.61	4.73	3.6	3.23	4.46	5.73	6.47	4.63	5.25	5.9	5.94	4.96	3.42	3.07	4.74	3.59	3.61	6.89333	5.49	7.17333	7.21	5.01333	3.76333	5.61	5.69667	3.81667	3.98
gene-CTHT_0006800	CTHT_0006800	hypothetical protein	31.01	28.35	26.19	18.36	16.93	13.84	29.36	19.11	20.95	16.68	12.66	17.37	17.1	19.54	16.98	11.84	9.79	14.64	19.38	15.82	16.49	11.45	12.27	12.08	18.98	13.27	13.09	13.96	19.94	11.71	28.5167	16.3767	23.14	15.57	17.8733	12.09	17.23	11.9333	15.1133	15.2033
gene-CTHT_0006810	CTHT_0006810	hypothetical protein	51.79	53.5	52.31	42.15	39.41	41.2	32.74	34.35	32.47	26.15	20.61	19.07	26.02	34.2	25.87	23.48	21.48	20.14	15.58	16.32	11.78	11.14	7.23	8.5	92.7	64.53	113.08	141.63	213.02	216.44	52.5333	40.92	33.1867	21.9433	28.6967	21.7	14.56	8.95667	90.1033	190.363
gene-CTHT_0006820	CTHT_0006820	hypothetical protein	96.77	71.73	73.63	63.18	56.1	50.89	107.1	79.97	69.1	62.2	58.94	50.97	96.42	94.89	68.87	50.52	37.98	44.24	108.94	85.14	91.35	49.31	53.39	70.13	81.27	76.47	81.86	85.42	70.24	76.85	80.71	56.7233	85.39	57.37	86.7267	44.2467	95.1433	57.61	79.8667	77.5033
gene-CTHT_0006830	CTHT_0006830	putative mating type protein	2.18	1.77	1.67	0.87	0.63	0.75	2.16	1.41	1.17	1.2	0.83	0.54	2.9	1.9	1.26	0.99	0.75	0.7	1.82	1.02	1.4	0.58	0.69	1.22	1.69	1.21	1.88	1.81	2.25	1.44	1.87333	0.75	1.58	0.856667	2.02	0.813333	1.41333	0.83	1.59333	1.83333
gene-CTHT_0006840	CTHT_0006840	hypothetical protein	28.98	22.25	23.03	22.63	23.28	22.37	26.96	21.4	26.89	24.89	26.53	25.3	25.27	26.72	22.02	19.68	17.51	18.43	31.63	19.84	22.51	23	24.43	26.47	30.58	34.7	35.96	50.86	57.86	54.21	24.7533	22.76	25.0833	25.5733	24.67	18.54	24.66	24.6333	33.7467	54.31
gene-CTHT_0006850	CTHT_0006850	hypothetical protein	0	0	0	0	0	0	0	0	0	4.73	0	0	0	0	3.51	0	0	0	0	0	0	0	0	0	0	0	0	0	0	0	0	0	0	1.57667	1.17	0	0	0	0	0
gene-CTHT_0006860	CTHT_0006860	hypothetical protein	2.52	2.1	1.81	2.69	1.3	1.78	2.29	1.87	2.01	0.92	0.81	2.07	1.85	1.23	1.82	1.63	0.77	0.81	1.16	0.64	0.86	0.43	0.59	0.68	5.39	5.97	4.09	3.95	5.13	5.37	2.14333	1.92333	2.05667	1.26667	1.63333	1.07	0.886667	0.566667	5.15	4.81667
gene-CTHT_0006870	CTHT_0006870	putative signal recognition particle protein	97.98	84.49	76.6	58.96	60.91	73.34	103.46	100.38	93.94	76.87	76.86	75.06	80.07	92	87.91	63.39	69.51	65.95	100.98	130.75	130	74.86	87.48	89.01	84.73	66.62	68.1	81.06	76.55	73.52	86.3567	64.4033	99.26	76.2633	86.66	66.2833	120.577	83.7833	73.15	77.0433
gene-CTHT_0006880	CTHT_0006880	orotidine 5'-phosphate decarboxylase-like protein	135.73	129.26	120.41	159.16	136.08	131.38	197.14	214.26	229.58	237.5	262.96	304.08	207.68	255.87	240.23	221.64	239.79	223.4	250.65	252.04	224.94	251.12	253.92	229.45	118.57	126.06	117.82	176.4	155.55	165.57	128.467	142.207	213.66	268.18	234.593	228.277	242.543	244.83	120.817	165.84
gene-CTHT_0006890	CTHT_0006890	CDP diacylglycerol-inositol 3-phosphatidyltransferase-like protein	80.03	70.18	73.93	77.67	81.79	81.88	96.71	76.64	82.8	74.39	75.11	71.04	99.41	100.55	99.33	69.74	59.72	62.51	77.33	69.21	66.57	66.24	66.43	64.63	54.9	66.22	68.84	93.54	100.25	88.83	74.7133	80.4467	85.3833	73.5133	99.7633	63.99	71.0367	65.7667	63.32	94.2067
gene-CTHT_0006900	CTHT_0006900	hypothetical protein	0	0	0	0	0	0	0	0	0	0	0	0	0	0	0	0	0	0	0	0	0	0	0	0	0	0	0	0	0	0	0	0	0	0	0	0	0	0	0	0
gene-CTHT_0006910	CTHT_0006910	hypothetical protein	0	0	0	0	0	0	1.61	0	0	0	0	0	0	0	0	0	0	0	0	0	0	0	0	0	0	0	0	0	0	0	0	0	0.536667	0	0	0	0	0	0	0
gene-CTHT_0006920	CTHT_0006920	hypothetical protein	92.02	82.82	79.39	77.12	78.26	73.76	66.56	81.36	77.96	71.56	70.12	74.43	61.89	62.16	71.41	60.97	50.92	57.55	60.81	49.23	50.74	46.76	42.11	42.57	74.32	69.97	72.57	73.95	82.9	81.5	84.7433	76.38	75.2933	72.0367	65.1533	56.48	53.5933	43.8133	72.2867	79.45
gene-CTHT_0006930	CTHT_0006930	hypothetical protein	15.35	14.38	10.13	9.58	8.77	7.86	9.34	10.72	7.89	6.37	4.19	3.87	11.13	9.96	9.42	5.02	5	5.72	6.72	6.11	5.07	2.97	1.56	3.33	10.98	9.63	9.66	11.99	17.71	13.73	13.2867	8.73667	9.31667	4.81	10.17	5.24667	5.96667	2.62	10.09	14.4767
gene-CTHT_0006940	CTHT_0006940	heterokaryon incompatibility protein HET-C-like protein	194.12	202.2	193.61	133.9	139.93	143.66	207.62	204.3	195.28	161.88	153.28	164.04	214.17	211.2	208.36	158.56	150.52	148.9	204.66	185.02	161.75	167.99	189.08	191	104.74	115.11	110.86	128.76	138.89	118.42	196.643	139.163	202.4	159.733	211.243	152.66	183.81	182.69	110.237	128.69
gene-CTHT_0006950	CTHT_0006950	inositolphosphorylceramide-B C-26 hydroxylase-like protein	377.46	422.24	370.63	303.52	298.74	313.61	348.16	433.99	332.36	201.14	164.61	172.98	320.38	308.32	356.49	221.34	178.59	186.98	216.52	227.31	194.89	174.18	152.65	167.79	263.51	225.46	229.36	190.04	197.24	180.71	390.11	305.29	371.503	179.577	328.397	195.637	212.907	164.873	239.443	189.33
gene-CTHT_0006960	CTHT_0006960	RNA splicing factor (pad-1)-like protein	75.46	81.73	81.59	64.16	65.61	66.8	81.36	78.2	76.38	75.66	84.46	62.58	85.26	85.51	74.03	67.17	68.99	64.6	84	83.21	73.47	92.59	97.78	94.05	91.35	76.52	86.73	85.96	88.02	97.74	79.5933	65.5233	78.6467	74.2333	81.6	66.92	80.2267	94.8067	84.8667	90.5733
gene-CTHT_0006970	CTHT_0006970	hypothetical protein	0.69	0.82	1.15	0.29	0.34	0.46	0.57	0.66	0.18	0.43	0.47	0.36	0.52	0.32	0.19	0.55	0.26	0.76	0.44	0.36	0.26	0.04	0.1	0.9	0.31	0.6	0.47	0.64	0.97	0.49	0.886667	0.363333	0.47	0.42	0.343333	0.523333	0.353333	0.346667	0.46	0.7
gene-CTHT_0006980	CTHT_0006980	hypothetical protein	3.69	2.16	2.07	1.64	1.78	2.36	5.3	3.52	2.04	1.88	1.53	1.53	4.04	3.91	2.59	2.11	2.06	2.29	4.07	3.99	3.13	1.71	1.59	2.1	2.67	2.13	1.92	4.69	3.34	4	2.64	1.92667	3.62	1.64667	3.51333	2.15333	3.73	1.8	2.24	4.01
gene-CTHT_0006990	CTHT_0006990	hypothetical protein	14.13	10.47	12	12.6	12.85	12.2	12.82	8.82	14.5	17.2	15.72	13.59	11.58	11.49	9.51	12.36	12.06	12.71	6.35	3.82	4.12	8.9	6.81	7.4	4.56	6.82	6.33	10.02	9.96	8.34	12.2	12.55	12.0467	15.5033	10.86	12.3767	4.76333	7.70333	5.90333	9.44
gene-CTHT_0007000	CTHT_0007000	von willebrand factor (vWF) type A domain-containing protein	7.28	6.49	5.3	25.16	23.93	23.54	5.25	9.02	6	37.18	30.19	35.12	3.52	4.8	4.78	17.48	19.22	19.96	5	2.91	1.8	9.58	2.64	2.56	3.31	2.16	5.55	10.17	12.48	11.29	6.35667	24.21	6.75667	34.1633	4.36667	18.8867	3.23667	4.92667	3.67333	11.3133
gene-CTHT_0007010	CTHT_0007010	transferase-like protein	6.58	5.36	5.49	26.2	24.7	24.05	7.32	12.87	14.18	39.3	39.62	39.16	4.33	5.56	4.12	14.8	19.01	19.39	6.01	6.25	4.44	11.26	7.55	3.43	3.16	3.8	2.73	6.92	4.89	4.57	5.81	24.9833	11.4567	39.36	4.67	17.7333	5.56667	7.41333	3.23	5.46
gene-CTHT_0007020	CTHT_0007020	hypothetical protein	1404.35	2262.64	2199.6	2689.4	3213.62	3403.7	1515.97	1991.12	1938.16	1975.7	1880.36	1790.99	1731.61	1142.92	1724.18	1686.48	1790	1791.23	1556.36	1754.86	1536.29	2718.44	2478.14	2419.27	440.99	551.98	419.57	396.33	518.54	406.29	1955.53	3102.24	1815.08	1882.35	1532.9	1755.9	1615.84	2538.62	470.847	440.387
gene-CTHT_0007030	CTHT_0007030	hypothetical protein	652.44	634.16	622.36	583.18	579.98	622.26	530.15	583.94	547.62	554.21	535.4	541.59	452.98	491.77	484.36	426.26	464.21	393.39	419.01	474.41	415.56	374.29	350.72	386.22	665.47	544.36	647.3	485.48	500	515.05	636.32	595.14	553.903	543.733	476.37	427.953	436.327	370.41	619.043	500.177
gene-CTHT_0007040	CTHT_0007040	hypothetical protein	195.69	183.45	203.3	173.34	174.98	145.64	156.86	156.8	130.15	156.9	164.49	144.35	150.51	138.54	131.66	115.08	139.71	156.22	112.16	116.23	116.1	116.53	112.4	141.25	179.13	229.76	184.42	137.18	205.71	173.61	194.147	164.653	147.937	155.247	140.237	137.003	114.83	123.393	197.77	172.167
gene-CTHT_0007050	CTHT_0007050	hypothetical protein	19.12	16.05	13.66	13.22	14.13	15.27	16.3	16.77	16.29	11.32	12.32	13.04	13.63	16.2	13.82	11.53	9.78	7.82	25.19	26.02	26.43	13.07	19.99	27	28.51	31.2	33.33	47.94	50.53	45.63	16.2767	14.2067	16.4533	12.2267	14.55	9.71	25.88	20.02	31.0133	48.0333
gene-CTHT_0007060	CTHT_0007060	endodeoxyribonuclease-like protein	50.89	36.57	39.48	30.52	31.12	33.2	52.46	40.33	44.39	36.99	43.16	44.99	48.01	53.16	42.44	34.99	34.39	34.26	92.71	85.7	79.74	43.07	54.23	63.64	82.25	66.09	74	73.43	96.53	77.45	42.3133	31.6133	45.7267	41.7133	47.87	34.5467	86.05	53.6467	74.1133	82.47
gene-CTHT_0007070	CTHT_0007070	hypothetical protein	6.15	3.8	16.57	0	8.45	11.57	5.66	4.75	4.68	5.49	9.1	9.94	22.69	6.33	6.26	3.9	4.72	11.61	5.32	4.14	1.82	3.28	1.83	6.71	5.78	8.06	7.08	17.67	11.41	3.42	8.84	6.67333	5.03	8.17667	11.76	6.74333	3.76	3.94	6.97333	10.8333
gene-CTHT_0007080	CTHT_0007080	hypothetical protein	67.57	58.97	53.54	49.8	49.59	47.86	72.64	64.97	61.29	61.29	65.73	65.5	51.62	57.24	41.4	42.38	35.77	40.26	94.41	98.34	85.61	56.33	53.31	68.15	113.8	92.62	114.65	97.2	107.94	110.84	60.0267	49.0833	66.3	64.1733	50.0867	39.47	92.7867	59.2633	107.023	105.327
gene-CTHT_0007090	CTHT_0007090	hypothetical protein	4.16	5.62	4.34	3.23	3.26	3.82	1.39	4.14	5.71	1.86	1.22	1.38	0.68	2.15	3.57	2.01	2.22	1.39	8.73	13.01	13.16	5.09	5.61	6.58	7.46	4.69	7.74	5.78	4.77	6.14	4.70667	3.43667	3.74667	1.48667	2.13333	1.87333	11.6333	5.76	6.63	5.56333
gene-CTHT_0007100	CTHT_0007100	hypothetical protein	85.72	91.04	102.28	82.91	74.91	79.54	68.02	69.88	88.87	67.44	71.62	65.67	50.56	44.74	54.29	57.76	50.93	54.83	34.69	23.34	25.21	58.51	57	54.8	40.18	56.39	55.8	71.7	86.76	89.99	93.0133	79.12	75.59	68.2433	49.8633	54.5067	27.7467	56.77	50.79	82.8167
gene-CTHT_0007110	CTHT_0007110	hypothetical protein	11.54	10.63	10.62	6.96	6.33	8.53	15.6	10.94	15.49	17.18	15	18.46	8.07	8.98	7.86	12.51	11.31	10.82	13.5	14.04	18.1	14.53	17.37	15.28	31.84	31.66	34.09	58.05	57.71	50.85	10.93	7.27333	14.01	16.88	8.30333	11.5467	15.2133	15.7267	32.53	55.5367
gene-CTHT_0007120	CTHT_0007120	inositol trisphosphate 3-kinase-like protein	26.17	26.19	26.13	30.5	26.56	25.96	26.26	29.95	24.22	22.57	19.71	24.45	21.26	24.78	19.74	20.61	21.45	18.36	15.91	18.12	15.66	12.91	13.71	12.35	40.22	34.99	47.63	68.1	83.37	79.42	26.1633	27.6733	26.81	22.2433	21.9267	20.14	16.5633	12.99	40.9467	76.9633
gene-CTHT_0007130	CTHT_0007130	hypothetical protein	6.75	4.9	4.76	3.44	4.36	4.09	4.98	3.68	4.75	3.39	4.33	6.58	4.36	5.02	4.08	4.91	3.61	2.21	5.18	4.7	3.74	4.6	2.24	5.2	9.7	5.05	8.66	9.77	6.07	7.1	5.47	3.96333	4.47	4.76667	4.48667	3.57667	4.54	4.01333	7.80333	7.64667
gene-CTHT_0007140	CTHT_0007140	hypothetical protein	68.9	67.79	56.72	54.5	56.32	54.65	65.37	66.39	58	49.84	48.43	47.58	50.75	54.05	55.23	43.11	48.99	47.57	63.28	63.82	67.21	50.25	51.35	53.36	69.72	70.14	76.39	94.29	105.73	96.61	64.47	55.1567	63.2533	48.6167	53.3433	46.5567	64.77	51.6533	72.0833	98.8767
gene-CTHT_0007150	CTHT_0007150	hypothetical protein	35.75	28.27	28.82	29.95	24.72	26.08	30.9	30.68	30.89	30.56	29.58	27.28	29.16	33.92	30.26	32.69	25.73	28.43	14.09	11.42	11.71	18.08	11.19	10.9	17.35	19.35	13.88	14.88	12.47	11.7	30.9467	26.9167	30.8233	29.14	31.1133	28.95	12.4067	13.39	16.86	13.0167
gene-CTHT_0007160	CTHT_0007160	hypothetical protein	0.3	0.19	0.69	0.1	0.48	0.21	0.08	0	0.09	0.11	0.09	0.4	0.48	0	0.19	0	0.11	0.09	0	0	0	0.09	0	0	0.21	0	0	0	0	0	0.393333	0.263333	0.056667	0.2	0.223333	0.066667	0	0.03	0.07	0
gene-CTHT_0007170	CTHT_0007170	hypothetical protein	46.02	48.07	47.57	45.46	44.51	44.21	44.29	36.84	42.14	36.1	36.08	36.44	52.32	51.08	44.58	28.8	26.87	29.33	54.76	55.42	53.41	42.27	47.81	50.52	44.33	41.41	40.75	37.64	40.89	37.07	47.22	44.7267	41.09	36.2067	49.3267	28.3333	54.53	46.8667	42.1633	38.5333
gene-CTHT_0007180	CTHT_0007180	hypothetical protein	177.18	148.62	137.7	122.3	119.23	116.27	206.69	183.33	168.15	128.56	118.63	114.44	143.15	169.58	151.15	132.77	121.46	125.16	117.39	102.59	107	132.67	115.33	101.63	38.41	37.52	37.82	54.2	55.87	50.99	154.5	119.267	186.057	120.543	154.627	126.463	108.993	116.543	37.9167	53.6867
gene-CTHT_0007190	CTHT_0007190	hypothetical protein	12.71	12.54	10.84	11.32	10.8	10.67	14.35	11.58	9.22	10.64	9.46	9.56	9.95	12.75	8.56	10.23	6.97	8.41	6.93	7.33	5.19	6.15	6.87	7.24	12.3	12.33	16.3	26.5	43.44	31.6	12.03	10.93	11.7167	9.88667	10.42	8.53667	6.48333	6.75333	13.6433	33.8467
gene-CTHT_0007200	CTHT_0007200	putative peroxisomal membrane protein	25.64	18.66	20.94	30.94	25.67	26.33	25.74	20.17	21.32	27.94	24.67	24.93	25.69	28.07	24.18	42.94	32.61	30.94	12.14	10.73	11.19	23.83	16.23	13.42	6.37	7.99	9.83	15.43	19.79	17.58	21.7467	27.6467	22.41	25.8467	25.98	35.4967	11.3533	17.8267	8.06333	17.6
gene-CTHT_0007210	CTHT_0007210	putative ars binding protein	15.51	10.25	10.34	8.53	7.37	7.37	13.01	10.02	11.52	11.39	9.5	9.12	10.85	11.1	8.56	7.71	5.81	7.77	11.29	7.14	6.91	6.17	5.3	7.18	9.24	9.04	10.16	18.93	15.03	15.1	12.0333	7.75667	11.5167	10.0033	10.17	7.09667	8.44667	6.21667	9.48	16.3533
gene-CTHT_0007220	CTHT_0007220	hypothetical protein	18.3	15.29	13.33	12.37	11.12	10.08	18.53	16.43	10.85	7.41	7.13	6.94	15.99	14.69	11.89	7.67	6.1	6.78	10.8	13.82	8.54	6.76	5.11	5.59	15.33	11.83	15.27	17.31	22.88	20.75	15.64	11.19	15.27	7.16	14.19	6.85	11.0533	5.82	14.1433	20.3133
gene-CTHT_0007230	CTHT_0007230	hypothetical protein	19.05	14.43	15.44	9.65	10.01	10.09	17.91	16.15	16.4	14.56	13.5	13.85	16.66	17.55	16.14	10.25	9.75	9.37	16.4	14.16	16.63	9.05	10.5	12.57	11.9	10.49	12.43	16.83	13.26	14.48	16.3067	9.91667	16.82	13.97	16.7833	9.79	15.73	10.7067	11.6067	14.8567
gene-CTHT_0007240	CTHT_0007240	mitochondrial ubiquinol-cytochrome-C reductase complex core protein 2-like protein	1220.37	1132.06	1210.27	994.48	982.62	967.34	1368.23	1204.66	1215.02	982.44	1053.62	1040.31	1588.8	1616.24	1473.1	1226.74	1159.33	1175.96	1601.52	1490.37	1600.55	1401.23	1415.91	1478.75	918.68	985.2	887.15	852.31	741.42	752.19	1187.57	981.48	1262.64	1025.46	1559.38	1187.34	1564.15	1431.96	930.343	781.973
gene-CTHT_0007250	CTHT_0007250	hypothetical protein	59.75	43.54	38.09	32.71	30.03	33.26	59.9	47.07	44.07	35.84	43.65	38.01	72.56	82.06	64.36	40.94	38.25	42.68	78.26	77.73	74	34.61	38.04	50.18	108.06	98.68	105.19	94.28	93.32	103.62	47.1267	32	50.3467	39.1667	72.9933	40.6233	76.6633	40.9433	103.977	97.0733
gene-CTHT_0007260	CTHT_0007260	hypothetical protein	648.26	622.44	580.62	511.22	476.41	501.33	628.5	586.93	465.09	350.77	335.77	319.47	804.15	810.7	738.73	458	436.33	414.85	685.8	655.42	569.46	356.13	410.62	532.39	721.57	705.19	672.56	540.2	579.81	522.49	617.107	496.32	560.173	335.337	784.527	436.393	636.893	433.047	699.773	547.5
gene-CTHT_0007270	CTHT_0007270	hypothetical protein	0.71	0.61	0.81	0.9	0.93	1.23	0.85	0.61	0.73	0.29	0.37	0.94	0.62	0.85	0.75	0.84	0.92	0.52	1.2	0.68	0.9	0.69	0.71	0.72	2.05	2.87	2.2	2.07	1.03	1.71	0.71	1.02	0.73	0.533333	0.74	0.76	0.926667	0.706667	2.37333	1.60333
gene-CTHT_0007280	CTHT_0007280	hypothetical protein	25.04	15.71	20.74	13.11	12.83	12.78	23.28	21.34	18.03	16.08	11.31	10.72	19.21	21.3	16.29	13.13	10.48	10.42	17.19	16.2	17.58	9.72	10.67	12.69	16.71	14.57	18.26	22.13	22.82	17.51	20.4967	12.9067	20.8833	12.7033	18.9333	11.3433	16.99	11.0267	16.5133	20.82
gene-CTHT_0007290	CTHT_0007290	nuclease-like protein	5.64	3.37	3.76	2.76	3.04	2.95	5.42	3.75	5.06	3.04	3.41	2.63	5.43	5.81	3.97	3.1	2.1	2.9	7.3	5.5	4.84	3.53	3.51	4.24	6.66	6.73	7.31	9.68	11.87	10.45	4.25667	2.91667	4.74333	3.02667	5.07	2.7	5.88	3.76	6.9	10.6667
gene-CTHT_0007300	CTHT_0007300	hypothetical protein	60.34	45.7	45	45.71	44.6	44.8	60.07	52.28	49.68	54.51	49.69	45.78	52.96	55.44	46.67	35.81	38.1	39.33	65.38	57.96	62.49	48.98	46.01	55.53	54.59	52.68	51.59	55.78	46.51	50.72	50.3467	45.0367	54.01	49.9933	51.69	37.7467	61.9433	50.1733	52.9533	51.0033
gene-CTHT_0007310	CTHT_0007310	serine/threonine protein kinase-like protein	99.45	90.88	101.31	103.71	101.06	98	97.74	87.84	116.28	121.68	102.84	99.08	108.04	110.84	104.1	105.86	96.14	106.2	66.14	43.38	45.69	83.73	68.36	60.34	40.72	52.11	50.12	73.22	77.41	76.53	97.2133	100.923	100.62	107.867	107.66	102.733	51.7367	70.81	47.65	75.72
gene-CTHT_0007320	CTHT_0007320	hypothetical protein	5.09	5.78	4.61	1.94	3.29	2.5	3.6	5.81	5.2	2.18	2.28	1.83	4.63	3.93	3.77	2.48	2.13	2.27	1.8	2.41	1.27	1.87	1.7	1.76	1.29	0.8	0.7	0.49	1.01	0.72	5.16	2.57667	4.87	2.09667	4.11	2.29333	1.82667	1.77667	0.93	0.74
gene-CTHT_0007330	CTHT_0007330	hypothetical protein	167.96	195.25	168.36	241.11	236.05	240.73	200.86	222.13	209.57	242.68	218.53	222.08	135.85	177.67	154.66	254.47	220.67	223.07	142.68	121.11	94.05	195.3	126.47	99.19	70.39	59.85	63.32	80.96	92.94	100	177.19	239.297	210.853	227.763	156.06	232.737	119.28	140.32	64.52	91.3
gene-CTHT_0007340	CTHT_0007340	hypothetical protein	21.76	16	18.15	12.97	11.78	12.55	19.44	14.54	17.67	16.43	13.24	14.45	13.7	15.56	11.44	12.83	11.14	11.65	12.55	8.1	8.68	10.24	7.59	8.66	8.17	9.06	8.9	16.7	15.9	15.18	18.6367	12.4333	17.2167	14.7067	13.5667	11.8733	9.77667	8.83	8.71	15.9267
gene-CTHT_0007350	CTHT_0007350	regulator of V-ATPase-like protein	50.2	37.98	45.1	46.14	45.32	43.55	50.69	41.07	49.5	46.67	51.28	51.4	59.11	59.62	52.34	44.11	41.21	41.94	82.9	80.66	84.09	53.47	66.92	69.93	61.41	65.24	67.62	78.48	72	74.26	44.4267	45.0033	47.0867	49.7833	57.0233	42.42	82.55	63.44	64.7567	74.9133
gene-CTHT_0007360	CTHT_0007360	60S ribosomal protein L26-like protein	3182.12	2751.11	2753.19	2159.56	2140.17	2298.87	3564.61	2902.2	2813.65	2285.8	2969.23	3019.65	4900.21	4416.65	4460.03	2461.41	3005.65	2886.35	7830.79	8492	9790.91	4159.97	5998.39	7025.09	9493.41	9627.42	9148.99	8168.06	9028.25	7515.74	2895.47	2199.53	3093.49	2758.23	4592.3	2784.47	8704.57	5727.82	9423.27	8237.35
gene-CTHT_0007370	CTHT_0007370	hypothetical protein	113.08	84.01	87.26	86.36	81.65	85.85	125.3	105.64	100.66	82.23	82.95	83.35	88.92	103.97	79.37	64.46	65.04	66.9	102.19	74.13	86.62	65.92	69.97	77.52	56.06	53.4	53.32	56.83	52.81	59.82	94.7833	84.62	110.533	82.8433	90.7533	65.4667	87.6467	71.1367	54.26	56.4867
gene-CTHT_0007380	CTHT_0007380	hypothetical protein	0	0	0	0.06	0	0	0	0	0	0	0.06	0	0.05	0	0.13	0	0	0.06	0	0	0	0	0.07	0	0.07	0	0	0.07	0	0.07	0	0.02	0	0.02	0.06	0.02	0	0.023333	0.023333	0.046667
gene-CTHT_0007390	CTHT_0007390	alanine racemase-like protein	162.9	135.53	135.39	105.55	114.62	116.08	232.32	164.62	170.34	163.35	147.41	152.01	191.96	211.01	182.77	150.26	155.51	166.51	188.21	170.45	207.53	175.44	185.9	194.13	85.69	85.32	69.92	92.31	54.91	58.8	144.607	112.083	189.093	154.257	195.247	157.427	188.73	185.157	80.31	68.6733
gene-CTHT_0007400	CTHT_0007400	hypothetical protein	23.69	19.6	20.25	20.41	20.23	18.29	22.92	20.91	27.3	32.57	30.38	29.45	21.05	22.75	17.45	19.68	18.07	19.16	18.43	13.92	15.54	17.67	17.33	16.71	10.87	14.87	12.38	14.46	12.31	13.15	21.18	19.6433	23.71	30.8	20.4167	18.97	15.9633	17.2367	12.7067	13.3067
gene-CTHT_0007410	CTHT_0007410	putative seryl-tRNA protein	82.89	76.21	75.52	56.54	50.85	56.26	83.35	74.46	80.35	61.62	76.63	80.24	101.88	104.09	104.99	60.86	69.27	65.97	120.49	110.22	119.34	60.27	88.31	109.3	164.45	160.79	162.66	174.43	164.54	161.37	78.2067	54.55	79.3867	72.83	103.653	65.3667	116.683	85.96	162.633	166.78
gene-CTHT_0007420	CTHT_0007420	hypothetical protein	12.08	12.61	12.27	10.48	11.03	10.67	11.72	11.74	10.68	10.01	8.27	8.23	9.37	8.03	9.5	12.45	8.86	9.31	7.05	7.68	6.45	5.97	6.29	5.84	14.77	13.17	13.75	16.12	11.88	17.03	12.32	10.7267	11.38	8.83667	8.96667	10.2067	7.06	6.03333	13.8967	15.01
gene-CTHT_0007430	CTHT_0007430	heat shock protein 70-like protein	3332.59	5792.5	5803.28	8089.19	10211.8	10609.5	3647.06	4347.74	5222.35	5746.09	5428.13	5394.75	4819.17	2681.4	4697.35	4775.07	4563.25	4250.41	5092.06	5199.61	5080.03	8282.84	9463.95	9701.86	2920.2	4175.52	3296.49	3292.84	3938.37	2977.19	4976.12	9636.81	4405.72	5522.99	4065.97	4529.58	5123.9	9149.55	3464.07	3402.8
gene-CTHT_0007440	CTHT_0007440	hypothetical protein	47.93	41.14	40.68	34.52	37.21	28.14	52.46	48.99	49.61	45.66	48.89	47.28	41.08	51.54	48.84	37.35	40.96	37.44	61.03	63.67	60.2	37.16	37.31	45.93	130.55	94.11	122.3	146.91	204.09	169.22	43.25	33.29	50.3533	47.2767	47.1533	38.5833	61.6333	40.1333	115.653	173.407
gene-CTHT_0007450	CTHT_0007450	NONE-like protein	11.06	9.05	8.25	5.74	8.53	7.35	8.68	9.66	8.75	10.34	12.29	13.56	7.25	7.51	8.44	5.44	7.42	7.15	13.11	11.92	12.97	6.56	8.21	9.78	32.47	31.58	38.05	46.14	70.2	56.76	9.45333	7.20667	9.03	12.0633	7.73333	6.67	12.6667	8.18333	34.0333	57.7
gene-CTHT_0007460	CTHT_0007460	putative centromeric DNA binding protein	28.27	20.61	21.99	19.75	19.77	19.98	25.53	22.95	27.68	24.59	30.67	29.7	20.25	24.14	17.76	15.81	17.44	18.04	32.42	31.68	34.2	20.73	21.04	25.27	31.29	30.3	35.03	42.45	46.91	41.87	23.6233	19.8333	25.3867	28.32	20.7167	17.0967	32.7667	22.3467	32.2067	43.7433
gene-CTHT_0007470	CTHT_0007470	hypothetical protein	10.4	8.74	8.62	8.47	6.62	9.26	10.48	14.13	11.05	11.15	12.33	16.77	9.2	6.97	8.63	7.59	9.3	7.84	22.08	23.73	24.1	11.82	12.4	14.79	24.33	15.15	18.51	19.01	24.75	20.78	9.25333	8.11667	11.8867	13.4167	8.26667	8.24333	23.3033	13.0033	19.33	21.5133
gene-CTHT_0007480	CTHT_0007480	hypothetical protein	148.68	137.94	169.08	179.49	186.22	185.22	145.47	121.68	159.39	141.69	121.95	110.17	192.91	152.21	181.21	192.44	152.01	165.47	100.05	63.67	75.76	181.74	141.06	137.26	55.52	70.22	60.81	78.49	70.51	75.75	151.9	183.643	142.18	124.603	175.443	169.973	79.8267	153.353	62.1833	74.9167
gene-CTHT_0007490	CTHT_0007490	hypothetical protein	40.67	37.68	36.8	35.5	36.74	34.93	44.46	47.2	43.27	39.91	38.28	38.76	40.64	42.02	49.97	48.15	44.91	42.12	22.89	29.1	24.17	38.96	37.34	26.51	11.05	17.04	13.53	9.55	5.45	8.8	38.3833	35.7233	44.9767	38.9833	44.21	45.06	25.3867	34.27	13.8733	7.93333
gene-CTHT_0007500	CTHT_0007500	hypothetical protein	2.25	2.09	2.36	1.91	1.53	2.05	2.67	1.62	1.99	3.1	1.7	2.64	1.9	2.18	1.76	1.09	1.26	1.69	2.38	1.57	1.21	2.09	2.11	0.84	1.02	0.81	0.46	0.49	1.07	0.29	2.23333	1.83	2.09333	2.48	1.94667	1.34667	1.72	1.68	0.763333	0.616667
gene-CTHT_0007510	CTHT_0007510	hypothetical protein	28.75	18.25	20.65	16.74	14.56	19.37	29.45	24.76	25.44	17.81	21.59	19.65	23.77	23.36	18.83	17.04	14.77	19.32	34.67	23.5	22.62	17.42	15.55	20.08	22.44	20.67	19.58	19.9	20.09	18.4	22.55	16.89	26.55	19.6833	21.9867	17.0433	26.93	17.6833	20.8967	19.4633
gene-CTHT_0007520	CTHT_0007520	hypothetical protein	0	0	0.87	0	0	0	0	0	0	0	0	0	0	0	0	0	0	0	0	0	0	0	0	0	0	0	0	0	0	0.8	0.29	0	0	0	0	0	0	0	0	0.266667
gene-CTHT_0007530	CTHT_0007530	hypothetical protein	10.76	10.99	9.22	160.08	153.01	150.79	14.3	20.12	20.79	683.33	727.81	730.92	14.44	19.63	20.73	688.39	887.75	851.97	14.69	19.14	22.22	462.83	276.34	93.69	10.37	7.42	12.16	20.95	22.51	19.06	10.3233	154.627	18.4033	714.02	18.2667	809.37	18.6833	277.62	9.98333	20.84
gene-CTHT_0007540	CTHT_0007540	putative inorganic phosphate transporter protein	883.58	1080.27	1011.67	741.99	682.71	797.8	944.08	1099.76	937.31	587.42	556.14	598.44	932.03	748.76	1055.31	511.49	581.69	599.01	1012.39	982.35	1088.76	637.42	1011.55	1099.11	649.57	676.99	627.26	616.46	589.54	506.42	991.84	740.833	993.717	580.667	912.033	564.063	1027.83	916.027	651.273	570.807
gene-CTHT_0007550	CTHT_0007550	DNA repair protein rad14-like protein	20.78	24.37	18.3	12.41	10.75	11.19	27.25	30.21	18.74	14.86	12.26	12.29	16.75	17.89	14.62	10.22	11.38	8.93	21.71	21.79	16.42	13.83	17.15	14.29	15.05	12.53	19.03	16.59	13.04	15.57	21.15	11.45	25.4	13.1367	16.42	10.1767	19.9733	15.09	15.5367	15.0667
gene-CTHT_0007560	CTHT_0007560	hypothetical protein	52.83	33.92	32.62	26.74	23.89	24.57	55.62	40.81	41.68	24.76	25.11	23.17	53.1	63.17	42.47	25.96	20.1	23.06	52.41	49.38	43	21.1	20.49	28.64	43.24	39.6	41.43	53.35	42.65	52.4	39.79	25.0667	46.0367	24.3467	52.9133	23.04	48.2633	23.41	41.4233	49.4667
gene-CTHT_0007570	CTHT_0007570	aspartic-type endopeptidase-like protein	2.84	2.18	2.08	1.93	1.18	3.34	0.07	1.7	3.27	4.22	4.57	4.22	0.35	0.56	0.73	1.57	0.74	1.33	0.67	0.39	0.36	0.69	0	0.49	0.18	0.56	0.25	0.34	0.32	0.51	2.36667	2.15	1.68	4.33667	0.546667	1.21333	0.473333	0.393333	0.33	0.39
gene-CTHT_0007580	CTHT_0007580	hypothetical protein	18.03	16.32	10.24	12.55	11.03	8.31	23.01	23.13	17.71	11.91	8.86	13.25	23.39	19.8	17.14	13.25	15.75	19.95	21.31	24.47	17.6	12.67	8.67	15.68	27.69	18.69	24.81	18.42	17.47	24.95	14.8633	10.63	21.2833	11.34	20.11	16.3167	21.1267	12.34	23.73	20.28
gene-CTHT_0007590	CTHT_0007590	anaphase promoting complex subunit 10-like protein	22.8	17.08	18.77	14.93	12.54	11.35	15.51	18.55	16.85	16.02	22.42	19.4	9.48	14.25	11.55	11.73	11.63	7.77	25.13	23.69	22.1	12.41	14.51	14.42	22.64	23.88	21.57	19.22	12.93	17.22	19.55	12.94	16.97	19.28	11.76	10.3767	23.64	13.78	22.6967	16.4567
gene-CTHT_0007600	CTHT_0007600	putative double-strand break protein	9.35	6.53	6.74	6.24	5.49	5.09	9.63	7.49	6.15	6.65	7.85	7.06	8.88	9.13	6.37	5.59	6.1	7.11	14.04	14.18	14.11	5.48	8.07	9.82	21.16	22.92	20.97	29.42	22.24	23.26	7.54	5.60667	7.75667	7.18667	8.12667	6.26667	14.11	7.79	21.6833	24.9733
gene-CTHT_0007610	CTHT_0007610	hypothetical protein	90.88	69.47	66.91	52.49	49.68	60.01	90.9	89.88	65.59	57.23	51.4	52.23	78.77	79.72	75.72	48.91	61.38	56.04	88.25	100.79	88.21	52.48	64.95	67.18	72.08	62.76	58.52	72.59	73.31	66.4	75.7533	54.06	82.1233	53.62	78.07	55.4433	92.4167	61.5367	64.4533	70.7667
gene-CTHT_0007620	CTHT_0007620	mitochondrial ribosomal protein s19-like protein	224.42	226.29	178.89	279.05	200.22	248.42	267.54	305	297.81	257.3	431.28	397.68	319.9	303.16	307.95	229.11	306.64	291.3	402.2	345.12	432.67	272.75	266.22	309.41	293.67	285.28	247.62	217.4	119.51	180.48	209.867	242.563	290.117	362.087	310.337	275.683	393.33	282.793	275.523	172.463
gene-CTHT_0007630	CTHT_0007630	tRNA-OTHER	0	0	0	0	0	0	0	0	0	0	0	0	0	0	0	0	0	0	0	0	0	0	0	0	0	0	0	0	0	0	0	0	0	0	0	0	0	0	0	0
gene-CTHT_0007640	CTHT_0007640	hypothetical protein	272.01	214.77	224.83	193.09	242.39	195.08	245.69	219.41	251.45	223.68	204.1	214.51	289.12	259.93	225.8	183.91	188.1	217.98	311.34	277.66	319.96	203.48	249.68	258.19	335.32	312.49	319.84	305.04	321.15	304.29	237.203	210.187	238.85	214.097	258.283	196.663	302.987	237.117	322.55	310.16
gene-CTHT_0007650	CTHT_0007650	hypothetical protein	26.68	24.31	20.12	22.22	19.3	19.72	27.31	20.76	19.99	19.1	16.57	15.85	25.49	28.95	19.6	20.15	17.93	16.63	20.09	13.48	12.43	11.96	11.09	13.31	25.7	32.08	31.85	45.15	59.79	60.61	23.7033	20.4133	22.6867	17.1733	24.68	18.2367	15.3333	12.12	29.8767	55.1833
gene-CTHT_0007660	CTHT_0007660	hypothetical protein	20.2	12.03	14.82	10.83	7.12	8.78	31.14	24.83	19.24	11.81	10.01	7.61	22.84	22.12	17	15.22	17.39	16.55	15.98	13.77	11.73	21.27	17.7	13.21	5.25	6.41	7.6	6.81	5.95	7.18	15.6833	8.91	25.07	9.81	20.6533	16.3867	13.8267	17.3933	6.42	6.64667
gene-CTHT_0007670	CTHT_0007670	hypothetical protein	0.11	0.77	1.13	0.77	0.55	0.48	0.09	0.59	0.73	0.62	3.06	3.98	0.27	0.63	0.53	1.08	1.33	0.65	0.55	0.5	0.58	0.4	0.11	0.21	0.94	1.35	0.96	0.9	1.03	1.21	0.67	0.6	0.47	2.55333	0.476667	1.02	0.543333	0.24	1.08333	1.04667
gene-CTHT_0007680	CTHT_0007680	hypothetical protein	78.38	69.04	73.8	70.52	70.84	76.89	69.06	64.5	82.82	75.65	78.93	70.18	70.24	74.93	77.95	74.47	76.58	68.45	56.75	44.75	53.35	75.5	87.62	89.5	87.04	125.95	118.72	157.74	167.79	151.32	73.74	72.75	72.1267	74.92	74.3733	73.1667	51.6167	84.2067	110.57	158.95
gene-CTHT_0007690	CTHT_0007690	26S protease regulatory subunit 8-like protein	274.74	243.63	281.33	280.2	295.28	313.73	271.67	265.83	319.09	311.31	358.64	337.08	308.31	287.82	295.08	281.3	280.38	274.84	335.59	330.3	378.22	333.72	376.1	372.33	381.19	388.95	440.47	482.64	404.7	452.98	266.567	296.403	285.53	335.677	297.07	278.84	348.037	360.717	403.537	446.773
gene-CTHT_0007700	CTHT_0007700	hypothetical protein	23.4	21.15	23.88	21.98	20.06	20.3	16.18	18.01	16.36	17.58	15.87	15.95	13.24	14.97	13.46	15.8	13.97	12.93	16.03	15.89	13.6	9.79	8.45	10.63	72.09	62	92.05	99.06	134.56	132.56	22.81	20.78	16.85	16.4667	13.89	14.2333	15.1733	9.62333	75.38	122.06
gene-CTHT_0007710	CTHT_0007710	hypothetical protein	33.68	28.94	40.89	34.05	31.38	27.38	48.63	45.96	35.31	37.94	28.81	27.45	32.31	39.32	25.67	28.54	22.04	22.56	39.65	35	34.46	25.34	27.46	25.5	60.24	57.52	70.95	78.36	135.05	87.08	34.5033	30.9367	43.3	31.4	32.4333	24.38	36.37	26.1	62.9033	100.163
gene-CTHT_0007720	CTHT_0007720	hypothetical protein	45.43	38.07	39.73	37.59	33.93	34.94	41.99	40.82	40.08	42.67	39	40.25	39.55	44.21	31.52	33.54	28.67	30.9	40.18	39.86	35.81	26.93	23.03	25.77	70.86	60.84	76.4	80.21	97.09	101.37	41.0767	35.4867	40.9633	40.64	38.4267	31.0367	38.6167	25.2433	69.3667	92.89
gene-CTHT_0007730	CTHT_0007730	hypothetical protein	8.38	5.38	6.48	7.66	7.32	7.84	3.83	6.17	6.76	9.95	7.72	9.42	2.9	4.12	2.48	4.84	3.85	5.34	3.84	4.19	4.6	3.8	3.15	2.27	10.04	7.12	9.59	9.61	11.11	12.33	6.74667	7.60667	5.58667	9.03	3.16667	4.67667	4.21	3.07333	8.91667	11.0167
gene-CTHT_0007740	CTHT_0007740	hypothetical protein	15.02	12.32	13.71	10.71	8.9	10.34	20.88	27.65	27.29	9.2	11.35	11.21	24.41	34.26	32.98	22.18	23.09	23.57	49.05	48.57	56.81	59.48	63.25	46.96	37.58	33.96	40.64	58.21	43.55	44.87	13.6833	9.98333	25.2733	10.5867	30.55	22.9467	51.4767	56.5633	37.3933	48.8767
gene-CTHT_0007750	CTHT_0007750	hypothetical protein	0	0.57	0.29	0.19	0	0.1	0.64	0	0.36	0.21	0	0.24	0.16	0.54	0.09	0.15	0.21	0.19	0.09	0.17	0.3	0.35	0	0.19	1.32	0.63	0.65	0.87	1.42	1.9	0.286667	0.096667	0.333333	0.15	0.263333	0.183333	0.186667	0.18	0.866667	1.39667
gene-CTHT_0007760	CTHT_0007760	5-methyltetrahydropteroyltriglutamate-homocysteine S-methyltransferase-like protein	16.42	12.37	14.25	42.81	45.34	47.16	17.79	17.11	23.24	57.65	53.96	43.88	17.1	18.63	15.89	77.83	68.12	74.69	12.95	7.84	11.56	56.81	29.85	20.7	9.79	8.83	8.16	11.38	10.55	13.64	14.3467	45.1033	19.38	51.83	17.2067	73.5467	10.7833	35.7867	8.92667	11.8567
gene-CTHT_0007770	CTHT_0007770	hypothetical protein	4.81	5.86	5.59	8.51	5.12	6.99	3.77	5.73	7.53	675.78	1345.86	1478.22	4.02	3.62	3.85	10.34	16.5	11.55	1.83	2.05	1.18	5.82	5.22	4.13	3.43	2.12	3.18	3.41	2.55	4.07	5.42	6.87333	5.67667	1166.62	3.83	12.7967	1.68667	5.05667	2.91	3.34333
gene-CTHT_0007780	CTHT_0007780	choline dehydrogenase-like protein	3.84	4	5.02	2.82	3.14	3.22	4.04	4.68	4.9	5.54	7.07	6.72	3.06	3.5	2.67	2.49	2.98	2.22	1.88	1.99	1.16	2.01	3.38	1.8	1.92	2.45	1.28	1.86	1.39	1.53	4.28667	3.06	4.54	6.44333	3.07667	2.56333	1.67667	2.39667	1.88333	1.59333
gene-CTHT_0007790	CTHT_0007790	hypothetical protein	7507.76	8007.9	8087.15	6263.43	6122.26	6608.07	7052.06	7474.61	7199.27	5901.4	5407.93	5215.03	6535.35	6348.88	6254.46	4965.14	6030.09	5643.12	3545.99	3222.42	3153.94	3354.82	3512.16	3166.87	1616.32	1977.93	1291.58	1024.15	507.47	366.12	7867.6	6331.25	7241.98	5508.12	6379.56	5546.12	3307.45	3344.62	1628.61	632.58
gene-CTHT_0007800	CTHT_0007800	hypothetical protein	45.83	56.95	62.19	100.56	121.55	142.08	32.95	32.37	36.8	45.51	43.04	40.79	34.82	25.82	39.18	62.73	83.03	65.6	7.98	7.08	8.19	44.56	31.15	24.94	6.61	14.56	7.98	8.32	6.33	4.44	54.99	121.397	34.04	43.1133	33.2733	70.4533	7.75	33.55	9.71667	6.36333
gene-CTHT_0007810	CTHT_0007810	gaba permease-like protein	100.42	96.49	87.03	75.07	74.87	83.88	103.73	82.9	59.29	46	45.81	54.88	99.27	106.15	89.47	66.81	55.06	50.33	86.17	87.23	74.97	46.39	53.88	65.91	143.65	124.08	146.35	196.75	141.76	187.32	94.6467	77.94	81.9733	48.8967	98.2967	57.4	82.79	55.3933	138.027	175.277
gene-CTHT_0007820	CTHT_0007820	hypothetical protein	129.99	111.38	141.14	107.6	127.84	120.03	128.13	117.72	108.56	132.16	109.38	111.19	93.92	112.4	102.17	131.33	136.34	130.39	39.3	29.77	30.49	60.73	50.88	40.42	15.77	14.65	15.67	22.93	21.67	19.4	127.503	118.49	118.137	117.577	102.83	132.687	33.1867	50.6767	15.3633	21.3333
gene-CTHT_0007830	CTHT_0007830	inositol or phosphatidylinositol phosphodiesterase-like protein	89.95	83.04	83.85	78.78	76.76	72.43	93.71	98.3	78.01	71.45	75.83	82.7	79.32	82.51	75.69	70.8	64.72	72.08	46.93	43.02	44.9	51.11	48.93	38.29	25.37	20.94	20.84	22.25	17.78	20.43	85.6133	75.99	90.0067	76.66	79.1733	69.2	44.95	46.11	22.3833	20.1533
gene-CTHT_0007840	CTHT_0007840	hypothetical protein	119.25	99.45	123.45	123.63	132.12	115.48	117.64	98.12	119.03	146.73	131.45	122.22	118.26	111.68	103.96	120.46	102.09	115.81	72.29	40.46	53.45	84.45	54.83	63.43	22.38	29.98	34.45	35.99	25.58	31.59	114.05	123.743	111.597	133.467	111.3	112.787	55.4	67.57	28.9367	31.0533
gene-CTHT_0007850	CTHT_0007850	hypothetical protein	15.85	23.45	19.75	15.16	27.9	13.98	34.52	11.96	8.67	8.52	15.91	9.87	17.87	18.69	13.24	25.17	10.26	14.79	6.94	4.61	9.49	10.66	4.71	3.28	2.48	1.06	4.53	4.09	2.88	1.12	19.6833	19.0133	18.3833	11.4333	16.6	16.74	7.01333	6.21667	2.69	2.69667
gene-CTHT_0007860	CTHT_0007860	zinc-finger transcription factor of the Zn(2)-cys binuclear cluster domain type-like protein	2.07	2.19	1.96	2.94	4.37	4.38	3.48	4.63	3.96	7.42	8.18	7.22	2.83	2.69	2.54	7.03	6.46	7.04	3.35	4.09	4.16	8.36	8.78	5.42	1.67	1.56	2.16	2.42	2.76	2.31	2.07333	3.89667	4.02333	7.60667	2.68667	6.84333	3.86667	7.52	1.79667	2.49667
gene-CTHT_0007870	CTHT_0007870	hypothetical protein	15.11	11.17	11.04	13.9	14.45	12.55	13.42	15.99	14.36	15.56	15.17	12.9	11.44	13.84	11.26	11.96	11.51	13.74	16.99	17.94	13.85	11.74	13.26	11.34	25.81	21.55	26.1	32.62	38.85	32.98	12.44	13.6333	14.59	14.5433	12.18	12.4033	16.26	12.1133	24.4867	34.8167
gene-CTHT_0007880	CTHT_0007880	alpha-1,2-galactosyltransferase-like protein	53.89	47.64	43.08	38.16	35.54	34.97	62.03	57.25	49.03	33.51	32.26	38.53	42.88	50	46.7	29.18	27.09	27.46	42.53	31.51	30.98	29.33	26.04	33.33	25.74	30.56	25.88	42.51	32.47	41.55	48.2033	36.2233	56.1033	34.7667	46.5267	27.91	35.0067	29.5667	27.3933	38.8433
gene-CTHT_0007890	CTHT_0007890	sphingosine-1-phosphate lyase-like protein	40.2	37.79	32.19	38.55	39.96	39.75	49.47	42.9	41.88	57.81	59.18	56.7	54.95	56.24	55.41	72.31	68.29	64.9	61.9	51.8	54.44	67.87	59.15	52.77	124	83.59	130.29	132.43	147.26	185	36.7267	39.42	44.75	57.8967	55.5333	68.5	56.0467	59.93	112.627	154.897
gene-CTHT_0007900	CTHT_0007900	GTPase-activating protein gyp2-like protein	13.88	11.49	10.12	12.19	11.29	10.8	15.5	12.96	11.03	11.42	10.2	9.61	10.5	12.81	8.8	9.19	7.96	8.53	13.39	10.36	10.28	9.04	7.63	9.26	13.85	13.75	15.86	26.45	31.45	31.93	11.83	11.4267	13.1633	10.41	10.7033	8.56	11.3433	8.64333	14.4867	29.9433
gene-CTHT_0007910	CTHT_0007910	hypothetical protein	0	0	2.26	0	0	3.7	4.73	2.98	0	0	0	0	2.17	0	2.61	0	0	7.28	0	1.69	0	6.12	0	0	0	0	0	0	0	0	0.753333	1.23333	2.57	0	1.59333	2.42667	0.563333	2.04	0	0
gene-CTHT_0007920	CTHT_0007920	hypothetical protein	34.24	29.5	25.94	27.16	20.29	25.97	42.15	46.58	27.61	25.24	22.77	23.98	32.11	31.83	28.39	27.58	22.57	19.84	29.94	25.46	21.2	18.26	16.54	16.33	39.44	35.28	37.12	35.43	38.62	44.93	29.8933	24.4733	38.78	23.9967	30.7767	23.33	25.5333	17.0433	37.28	39.66
gene-CTHT_0007930	CTHT_0007930	inositol or phosphatidylinositol phosphatase-like protein	24.77	20.89	19.48	24.79	29.71	23.86	23.72	21.91	28.39	36.32	30.2	35.05	21.52	21.55	18.92	30.57	26.87	25.83	21.74	21.07	21.16	24.13	22.94	20.43	20.56	18.03	18.94	26.63	34.73	27.18	21.7133	26.12	24.6733	33.8567	20.6633	27.7567	21.3233	22.5	19.1767	29.5133
gene-CTHT_0007940	CTHT_0007940	casein kinase I-like protein	655.9	640.16	646.43	684	732.9	750.2	757.66	583.3	577.56	572.4	534.18	502.21	769.87	695.53	653.83	702.71	595.53	607.18	452.83	336.95	385.38	508.83	514.08	526.48	495.11	613.37	578.47	543.53	580.98	547.92	647.497	722.367	639.507	536.263	706.41	635.14	391.72	516.463	562.317	557.477
gene-CTHT_0007950	CTHT_0007950	hypothetical protein	18.73	12.58	15.02	15.99	16.83	8.66	19.55	11.57	16.3	18.58	13.33	9.49	22.54	19.01	16.8	17.31	15.34	18.32	17.28	9.81	7.97	19.87	9.46	15.61	20.7	17.64	21.64	35.88	61.9	56.64	15.4433	13.8267	15.8067	13.8	19.45	16.99	11.6867	14.98	19.9933	51.4733
gene-CTHT_0007960	CTHT_0007960	hypothetical protein	46.76	35.88	38.22	37.37	34.46	36.93	44.54	38.84	47.01	46.3	46.24	45.7	41.33	42.33	36.13	36.02	32.99	33.84	53.63	45.3	43.27	36.6	34.95	36.85	89.23	83.2	107.17	129.51	154.05	157.07	40.2867	36.2533	43.4633	46.08	39.93	34.2833	47.4	36.1333	93.2	146.877
gene-CTHT_0007970	CTHT_0007970	hypothetical protein	14.41	11.19	9.82	7.86	7.98	7.54	14.21	11.05	10.41	7.38	6.69	7.81	9.66	11.61	10.01	8.27	6.35	10.12	7.6	6.68	6.03	6.2	3.75	4.94	7.03	5.11	5.57	4.31	5.76	5.72	11.8067	7.79333	11.89	7.29333	10.4267	8.24667	6.77	4.96333	5.90333	5.26333
gene-CTHT_0007980	CTHT_0007980	hypothetical protein	7.99	8.07	6.63	3.27	4.13	3.67	7.04	5.63	5.81	4.43	4.22	4.03	5.5	4.4	4.56	3.82	3.78	4.06	1.27	0.78	1.09	2.22	1.22	1.31	1.31	1.1	1.07	2.53	2.06	3.35	7.56333	3.69	6.16	4.22667	4.82	3.88667	1.04667	1.58333	1.16	2.64667
gene-CTHT_0007990	CTHT_0007990	hypothetical protein	10.2	12.76	11.35	12.19	9.18	10.31	11.05	13.33	10.2	8.92	9.73	8.92	6.5	9.32	6.81	8.59	7.88	7.31	8.08	6.31	3.85	5.39	4.12	4.26	8.94	9.01	13.43	23.17	47.22	35.57	11.4367	10.56	11.5267	9.19	7.54333	7.92667	6.08	4.59	10.46	35.32
gene-CTHT_0008000	CTHT_0008000	hypothetical protein	22.11	17.33	11.11	9.31	11.6	13.24	23.52	18.55	13.43	7.15	8.99	9.93	22.37	25.09	15.57	12.43	11.55	7.33	21.39	28.09	25.35	13.31	15.01	16.8	29.63	24.07	29.98	36.86	35.11	38.73	16.85	11.3833	18.5	8.69	21.01	10.4367	24.9433	15.04	27.8933	36.9
gene-CTHT_0008010	CTHT_0008010	putative heat shock protein	81.72	59.41	54.01	46.66	43.28	42.47	85.31	58.87	54.84	43.99	51.42	55.17	110.9	112.78	85.53	53.51	49.56	50.44	164.33	175.63	167.45	45.7	58.2	94.44	390.21	313.9	368.75	264.49	333.25	330.72	65.0467	44.1367	66.34	50.1933	103.07	51.17	169.137	66.1133	357.62	309.487
gene-CTHT_0008020	CTHT_0008020	hypothetical protein	23.58	25.86	29.36	6.58	9.77	13.69	23.56	15.32	12.52	1.24	4.15	4.48	28.89	16.67	29.24	6.93	7.51	7.32	25.22	12.75	7.16	9.6	13.23	10.74	5.57	4	3.38	2.98	3.69	4.21	26.2667	10.0133	17.1333	3.29	24.9333	7.25333	15.0433	11.19	4.31667	3.62667
gene-CTHT_0008030	CTHT_0008030	hypothetical protein	53.87	52.15	50.33	59.85	62.02	52.88	49.48	60.31	57.14	61.99	69.77	76.2	46.51	42.73	44.19	59.88	62.86	59.87	52.34	63.06	57.94	54.78	61.63	63.39	98.89	79.44	101.78	93	115.08	113.65	52.1167	58.25	55.6433	69.32	44.4767	60.87	57.78	59.9333	93.37	107.243
gene-CTHT_0008040	CTHT_0008040	hypothetical protein	462.87	509.14	580.67	469.54	472.14	530.94	324.57	344.59	466.53	402.84	413.3	419.59	434.28	375.33	424.95	436.26	440.2	436.96	357.2	303.87	340.73	442.54	435.56	457.86	394.32	505	464.85	556.05	636.31	507.88	517.56	490.873	378.563	411.91	411.52	437.807	333.933	445.32	454.723	566.747
gene-CTHT_0008050	CTHT_0008050	hypothetical protein	35.45	28.2	28.46	22.52	22.58	22.07	35.5	22.95	24.7	18.2	16.87	15.78	40.41	41.27	27.56	20.37	17.5	20.03	36.49	35.19	35.4	20.11	20.89	27.71	36.18	36.83	31.29	31.15	30.06	33.07	30.7033	22.39	27.7167	16.95	36.4133	19.3	35.6933	22.9033	34.7667	31.4267
gene-CTHT_0008060	CTHT_0008060	hypothetical protein	15.93	15.11	13.45	9.5	7.04	8.64	14.21	12.34	9.56	8.99	6.77	7.33	8.38	9.11	7.95	9.41	4.55	4.29	7.28	4.54	4.6	2.86	2.84	3.01	29.39	32.32	42.95	48.7	77.81	62.33	14.83	8.39333	12.0367	7.69667	8.48	6.08333	5.47333	2.90333	34.8867	62.9467
gene-CTHT_0008070	CTHT_0008070	hypothetical protein	3.84	2.52	2.95	2.04	1.55	1.93	2.59	2.62	2.79	2.94	3.54	4.07	1.82	2.31	1.83	1.33	1.58	2.12	3.56	2.85	1.83	1.36	1.89	2.74	4.91	5.42	6.39	8.2	9.29	9.27	3.10333	1.84	2.66667	3.51667	1.98667	1.67667	2.74667	1.99667	5.57333	8.92
gene-CTHT_0008080	CTHT_0008080	RHO1 GDP-GTP exchange protein 1-like protein	68.98	60.93	61.6	52.61	49.54	53.8	71.75	61.42	62.57	46.39	44.96	42.59	62.34	72.57	54.76	49.66	37.95	42.35	42.2	38.33	32.65	35.68	30.41	33.6	32.61	33.88	37.89	55.17	58.28	59.16	63.8367	51.9833	65.2467	44.6467	63.2233	43.32	37.7267	33.23	34.7933	57.5367
gene-CTHT_0008090	CTHT_0008090	hypothetical protein	179	169.01	161.4	131.07	120.6	130.94	167.98	184.38	187.84	157.4	164.54	189.47	138.74	153.12	146.76	130.73	134.05	141.68	153.15	164.2	178.89	110.95	128.4	123.74	102.73	100.15	104.28	108.05	69.49	103.26	169.803	127.537	180.067	170.47	146.207	135.487	165.413	121.03	102.387	93.6
gene-CTHT_0008100	CTHT_0008100	hypothetical protein	14.7	18.12	14.74	19.85	25.3	24.59	17.45	19.85	19.84	20.7	16.37	17.17	12.13	14.41	13.7	23.15	20.85	21.18	9.36	9.1	7.25	15.31	9.57	9.77	8.46	10.67	8.77	11.04	16.71	15.62	15.8533	23.2467	19.0467	18.08	13.4133	21.7267	8.57	11.55	9.3	14.4567
gene-CTHT_0008110	CTHT_0008110	ser/thr protein phosphatase family-like protein	11.01	5.89	5.62	6.95	4.63	4.8	8.14	6.37	5.72	5.53	5.17	5.96	3.45	4.67	2.25	2.73	3.28	3.49	3.7	2.47	2.31	1.59	1.92	1.44	4.58	4.52	5.54	11.64	9.65	10.51	7.50667	5.46	6.74333	5.55333	3.45667	3.16667	2.82667	1.65	4.88	10.6
gene-CTHT_0008120	CTHT_0008120	putative pre-mRNA splicing protein	48.61	33.39	31.12	25.32	22.83	23.23	47.22	45.03	40.61	31.47	36.45	44.56	31.44	44.17	31.86	21.08	23.53	27.21	57.73	65.32	52.04	20.76	25.2	28.85	89.61	71.61	80.98	100.68	104.23	105.58	37.7067	23.7933	44.2867	37.4933	35.8233	23.94	58.3633	24.9367	80.7333	103.497
gene-CTHT_0008130	CTHT_0008130	oligosaccharyl transferase-like protein	88.28	83.86	75.56	57.43	64.65	60.76	96.38	119.3	103.54	81.17	85.28	84.69	66.33	70.51	65.67	62.37	79.04	70.48	92.36	91.92	88.77	95.27	100.6	87.62	57.94	50.58	56.56	64.65	45.78	61.43	82.5667	60.9467	106.407	83.7133	67.5033	70.63	91.0167	94.4967	55.0267	57.2867
gene-CTHT_0008140	CTHT_0008140	hypothetical protein	335.53	393.93	317.95	338.6	303.69	395.08	468.39	430.47	373.68	199.12	274.63	338.88	369.21	417.96	381.59	293.57	305.67	337.31	338.7	524.09	565.16	351.64	377.97	388.31	204.02	252.32	220.29	238.32	248.78	153.25	349.137	345.79	424.18	270.877	389.587	312.183	475.983	372.64	225.543	213.45
gene-CTHT_0008150	CTHT_0008150	hypothetical protein	11.03	8.82	8.84	8.7	8.89	7.67	10.68	8.82	10.63	10.17	10.33	9.13	8.42	9.97	7.36	7.53	6.1	6.56	10.12	8.25	7.8	6.39	7.07	6.87	8.24	8.78	9.91	15.15	13.13	15.61	9.56333	8.42	10.0433	9.87667	8.58333	6.73	8.72333	6.77667	8.97667	14.63
gene-CTHT_0008160	CTHT_0008160	serine-type endopeptidase-like protein	340.45	332.77	343.46	559.32	594.28	571.08	278.52	357.65	421.06	652.64	604.24	630.23	315.25	342.18	319.31	564.39	490.38	496.79	285.27	252.25	262.58	445.41	424.35	342.29	174.33	189.78	219.37	340.67	328.39	326.52	338.893	574.893	352.41	629.037	325.58	517.187	266.7	404.017	194.493	331.86
gene-CTHT_0008170	CTHT_0008170	hypothetical protein	1.95	2.4	3.78	5.58	4.98	3.86	0.86	3.52	3.52	3.43	1.64	4.92	2.11	2.67	1.48	2.39	4.74	5.12	1.64	3.1	3.99	4.95	6.48	4.43	2.3	2.63	2.21	4.92	6.72	7.69	2.71	4.80667	2.63333	3.33	2.08667	4.08333	2.91	5.28667	2.38	6.44333
gene-CTHT_0008180	CTHT_0008180	hypothetical protein	22.14	18.52	20.48	19.94	17.46	16.52	18.51	16.67	18.71	15.37	16.2	16.5	14.69	14.6	13.02	12.64	13.02	12.52	14.97	10.98	11.7	15.58	13.85	14.32	11.96	12.19	13.76	25.22	27.87	28.04	20.38	17.9733	17.9633	16.0233	14.1033	12.7267	12.55	14.5833	12.6367	27.0433
gene-CTHT_0008190	CTHT_0008190	NONE-like protein	74.08	59.45	59.28	51.32	55.17	54.23	68.92	63.83	56.34	51.66	49.37	57.93	74.87	81.97	68.13	56.7	52.83	60.14	153.34	167.95	158.87	59.3	79.41	109.59	309.32	264.62	281.58	263.59	277.57	263.69	64.27	53.5733	63.03	52.9867	74.99	56.5567	160.053	82.7667	285.173	268.283
gene-CTHT_0008200	CTHT_0008200	hypothetical protein	0.18	0	0.18	0	0	0.58	0.15	0	0	0.2	0.53	0.3	0	0	0	0	0.58	0	0.35	0.47	0.37	0.16	1.23	0.17	1.87	2.14	2.71	1.98	3.07	2.43	0.12	0.193333	0.05	0.343333	0	0.193333	0.396667	0.52	2.24	2.49333
gene-CTHT_0008210	CTHT_0008210	hypothetical protein	5.88	4.48	4.11	19.02	21.06	17.05	8.04	8.33	9.09	26.14	20.84	19.43	4.41	8.06	6.58	15.79	23.07	20.67	8.49	9.16	7.92	27.54	21.82	14.4	0.9	0.51	0.58	3.39	2.92	2.15	4.82333	19.0433	8.48667	22.1367	6.35	19.8433	8.52333	21.2533	0.663333	2.82
gene-CTHT_0008220	CTHT_0008220	hypothetical protein	1.09	1.77	2.21	2.45	2.5	2.72	1.73	1.04	1.78	1.18	1.74	2.49	1.92	1.34	3.05	2.39	2.56	1.76	1.51	1.51	1.26	1.85	2.84	2.97	4.58	5.23	5.28	4.92	6.03	4.79	1.69	2.55667	1.51667	1.80333	2.10333	2.23667	1.42667	2.55333	5.03	5.24667
gene-CTHT_0008230	CTHT_0008230	hypothetical protein	36.64	29.95	28	21.83	20.09	24.16	40.19	34.51	28.82	18.97	20.13	19.14	40.14	40.49	30.73	22.01	18.59	18.9	45.57	52.4	43.26	25.34	27.2	31.53	45.43	36.62	41.99	47.95	70.8	51.37	31.53	22.0267	34.5067	19.4133	37.12	19.8333	47.0767	28.0233	41.3467	56.7067
gene-CTHT_0008240	CTHT_0008240	hypothetical protein	322.4	428.85	415.75	312.23	316.4	328.02	222.28	683.74	882.5	563.14	438.11	501.33	196.82	227.89	258.92	327.99	307	300.33	127.97	105.98	93.61	243.33	131.24	113.32	73.4	82.41	91.33	128.3	174.72	146.62	389	318.883	596.173	500.86	227.877	311.773	109.187	162.63	82.38	149.88
gene-CTHT_0008250	CTHT_0008250	putative transcription factor	123.88	134.79	141.76	141.42	127.86	129.69	111.67	109.94	114.98	119.82	136.51	127.36	119.44	120.79	82.42	77.63	79.33	79.01	100.21	86.04	64.94	75.82	60.86	76.35	88.06	82.66	100.77	71.37	97.94	77.71	133.477	132.99	112.197	127.897	107.55	78.6567	83.73	71.01	90.4967	82.34
gene-CTHT_0008260	CTHT_0008260	putative calcium-dependent phospholipid binding protein	97.06	72.49	82.53	68.2	74.45	71.93	81.51	62.04	84.83	81.2	81.43	78.6	91.82	89.67	78.51	117.6	90.7	101.69	99.41	72.02	83.85	119.59	112.8	109.49	48.25	58.2	54.04	76.53	71.5	67.09	84.0267	71.5267	76.1267	80.41	86.6667	103.33	85.0933	113.96	53.4967	71.7067
gene-CTHT_0008270	CTHT_0008270	glutamate synthase-like protein	35.34	36.83	40.2	50.33	45.86	42.78	41.65	27.15	30.29	46.53	44.11	45.99	33.57	33.11	28.61	35.62	30.09	34.05	23.37	16.15	16.71	11.08	14.66	14.87	7.69	12.1	12.45	19.99	22.84	28.54	37.4567	46.3233	33.03	45.5433	31.7633	33.2533	18.7433	13.5367	10.7467	23.79
gene-CTHT_0008280	CTHT_0008280	hypothetical protein	19.81	14.72	15.66	15.71	14.53	14.4	16.27	13.82	17.13	14.21	12.7	12.8	13.86	14.51	11.36	13.78	10.41	12.39	13.34	9.55	10.08	11.38	8.85	8.18	25.28	26.31	34.01	53.63	67.34	58.07	16.73	14.88	15.74	13.2367	13.2433	12.1933	10.99	9.47	28.5333	59.68
gene-CTHT_0008290	CTHT_0008290	putative vea protein	138.46	149.37	128.57	152.54	149.44	152.39	162.79	162.13	142.35	160.45	124.44	143.79	145.82	163.12	124.47	152.88	131.82	144.72	112.67	108.63	87.53	111.18	78.27	81.49	142.2	150.24	166.74	211.11	255.25	236.65	138.8	151.457	155.757	142.893	144.47	143.14	102.943	90.3133	153.06	234.337
gene-CTHT_0008300	CTHT_0008300	hypothetical protein	37.77	35.16	32.95	34.16	32.03	32.67	32.99	36.83	37.55	32.29	28.52	27.22	24.67	28.68	27.05	25.56	24.7	23.72	18.94	17.97	15.58	21.36	16.29	15.31	13.14	17.75	15.02	15.81	21.65	15.67	35.2933	32.9533	35.79	29.3433	26.8	24.66	17.4967	17.6533	15.3033	17.71
gene-CTHT_0008310	CTHT_0008310	tRNA-Arg	0	0	0	0	0	0	0	0	0	0	0	0	0	0	0	0	0	0	0	0	0	0	0	0	0	0	0	0	0	0	0	0	0	0	0	0	0	0	0	0
gene-CTHT_0008320	CTHT_0008320	suppressor protein spt23-like protein	26.52	21.98	24.85	28.51	26.25	26.38	21.85	20.89	24.53	27.36	27.42	26.11	21.15	24.35	17.21	23.07	21.71	20.56	19.32	17.12	15.45	14.85	14.66	15.41	32.47	35.18	38.58	52.42	69.76	65.97	24.45	27.0467	22.4233	26.9633	20.9033	21.78	17.2967	14.9733	35.41	62.7167
gene-CTHT_0008330	CTHT_0008330	tRNA-Gly	0	0	0	0	0	0	0	0	0	0	0	0	0	0	0	0	0	0	0	0	0	0	0	0	0	0	0	0	0	0	0	0	0	0	0	0	0	0	0	0
gene-CTHT_0008340	CTHT_0008340	tRNA-specific adenosine-34 deaminase subunit tad3-like protein	23.02	17.96	19.08	23.44	23.64	26.71	32.06	17.65	19.79	24.5	24.11	23.32	34.53	39.64	30.18	46.79	34.95	38.15	41.58	29.1	31.56	32.39	38.4	39.12	44.11	52.59	50.45	49.32	54.3	58.65	20.02	24.5967	23.1667	23.9767	34.7833	39.9633	34.08	36.6367	49.05	54.09
gene-CTHT_0008350	CTHT_0008350	6-phosphofructo-2-kinase 1-like protein	122.82	108.94	142.75	250.89	265.67	284.17	153.04	86.1	106.89	268.49	250.06	214.76	263.23	228.74	187.16	457.03	394.01	403.48	141.2	80.72	92.2	325.33	372.14	332.24	227.49	289.74	297.22	426	399.58	489.5	124.837	266.91	115.343	244.437	226.377	418.173	104.707	343.237	271.483	438.36
gene-CTHT_0008360	CTHT_0008360	hypothetical protein	105.99	120.52	119.94	106.56	103.28	116.52	94.43	104.28	90.46	71.34	57.33	64.84	70.28	63.36	55.25	47.77	33.58	41.04	64.72	74.05	67.95	22.12	24.41	31.17	152.12	129.53	148.44	141.51	131.56	142.11	115.483	108.787	96.39	64.5033	62.9633	40.7967	68.9067	25.9	143.363	138.393
gene-CTHT_0008370	CTHT_0008370	hypothetical protein	14.46	10.41	12.3	11.2	10.01	6.92	11.41	8.61	11.38	8.38	7.95	8.47	7.04	8.46	7.72	6.82	5.85	5.27	9.04	5.94	5.04	5.58	5.07	3.89	16.08	13.66	15.01	23.19	27.31	26.89	12.39	9.37667	10.4667	8.26667	7.74	5.98	6.67333	4.84667	14.9167	25.7967
gene-CTHT_0008380	CTHT_0008380	hypothetical protein	64.31	47.09	43.76	47.54	45.73	46.69	62.07	53.03	52.93	47.72	53.83	51.27	40.32	48.44	38.22	42.59	43.94	46.22	72.19	75.78	69.62	43.07	47.83	53.92	70.05	63.13	66.44	55.51	53.83	47.31	51.72	46.6533	56.01	50.94	42.3267	44.25	72.53	48.2733	66.54	52.2167
gene-CTHT_0008390	CTHT_0008390	hypothetical protein	0.07	0.28	0.29	0.21	0.63	0.59	0.29	0.22	0.26	0.54	0.2	0.12	0	0.07	0.07	0.23	0.08	0.14	0.07	0.19	0.22	0.32	0.21	0.61	0.22	0.2	0.2	0.99	0.79	1.12	0.213333	0.476667	0.256667	0.286667	0.046667	0.15	0.16	0.38	0.206667	0.966667
gene-CTHT_0008400	CTHT_0008400	hypothetical protein	25.3	31.25	28.56	23.47	26.48	29.19	27.33	27.93	27.97	22.96	23.07	21.66	27.4	27.04	23.98	24.43	23.7	22.21	20.03	19.68	16.8	17.58	15.7	24.1	45.52	37.28	34.62	40.81	35.89	38.96	28.37	26.38	27.7433	22.5633	26.14	23.4467	18.8367	19.1267	39.14	38.5533
gene-CTHT_0008410	CTHT_0008410	hypothetical protein	165.46	158.81	151.96	390.63	399.03	420.66	236.6	291.75	282.93	587.31	600.97	599.35	203.64	247.78	273.68	1204.99	1292.37	1323.29	192.31	181.06	192.21	1224.75	578.23	342	142.99	110.19	147.95	147.47	147.34	145.21	158.743	403.44	270.427	595.877	241.7	1273.55	188.527	714.993	133.71	146.673
gene-CTHT_0008420	CTHT_0008420	hypothetical protein	11.75	12.24	11.73	9.39	8.25	9.11	13.72	14.37	11.79	7.91	9.12	9.74	9.86	13.08	10.23	7.38	6.76	5.93	12.01	11.33	9.73	6.36	7.31	9.11	17.72	15.31	17.59	26.58	33.79	28.53	11.9067	8.91667	13.2933	8.92333	11.0567	6.69	11.0233	7.59333	16.8733	29.6333
gene-CTHT_0008430	CTHT_0008430	hypothetical protein	123.48	118.16	115.61	149.04	152.83	149.43	81.97	191.38	211.5	176.08	181.51	199.55	65.48	77.27	78.94	95.11	124.74	110.93	83	75.81	63.58	96.04	72.79	71.05	29.86	40.11	39.89	51.08	54.2	44.39	119.083	150.433	161.617	185.713	73.8967	110.26	74.13	79.96	36.62	49.89
gene-CTHT_0008440	CTHT_0008440	hypothetical protein	330.12	292.17	285.04	238.32	308.8	433.34	395.66	467.64	200.23	262.98	201.83	180.18	362.83	482.56	326.65	279.66	335.49	249.98	119.3	114.95	174.53	224.35	129.22	96.03	49.54	80.65	36.91	18.57	19.93	37.9	302.443	326.82	354.51	214.997	390.68	288.377	136.26	149.867	55.7	25.4667
gene-CTHT_0008450	CTHT_0008450	hypothetical protein	11.38	13.25	16.34	37.52	34.55	37.34	11.04	18.33	30.8	83.27	104.1	100.31	15.36	13.39	18.38	53.06	60.83	61.83	42.94	42.47	42.37	43.15	42.17	43.39	85.76	73.54	85.82	93.29	91.44	113.65	13.6567	36.47	20.0567	95.8933	15.71	58.5733	42.5933	42.9033	81.7067	99.46
gene-CTHT_0008460	CTHT_0008460	hypothetical protein	42.01	48.26	33.54	25.57	29.37	27.6	49.64	48.77	37.38	37.86	38.71	50.24	27.21	40.73	34.12	22	31.39	35.65	71.86	68.68	64.61	32.69	52.44	47.74	53.9	36.97	45.44	39.31	35.86	31.01	41.27	27.5133	45.2633	42.27	34.02	29.68	68.3833	44.29	45.4367	35.3933
gene-CTHT_0008470	CTHT_0008470	hypothetical protein	21.81	17.23	16.35	13.75	13.29	13.51	22.6	20.22	20.52	18.24	20.38	18.56	16.04	19.29	14.89	13.56	17.15	18.1	24.77	24.86	25.18	18.68	22.81	20.11	30.55	21.38	25.04	21.99	20.29	22.44	18.4633	13.5167	21.1133	19.06	16.74	16.27	24.9367	20.5333	25.6567	21.5733
gene-CTHT_0008480	CTHT_0008480	putative nuclear pore protein	66.91	47.91	53.76	47.54	44.29	43.49	62.57	46.21	57.41	53.11	56.59	50.03	65.18	66.89	50.6	49.2	43.52	48.13	64.67	55.44	61.24	42.4	41.58	46.68	73.13	67.81	69.84	71.96	61.85	70.52	56.1933	45.1067	55.3967	53.2433	60.89	46.95	60.45	43.5533	70.26	68.11
gene-CTHT_0008490	CTHT_0008490	hypothetical protein	19.79	20.8	23.28	16.46	17.38	17.18	21.47	29.37	31.68	16.23	18.87	19.11	16.38	19.12	19.31	15.63	13.57	13.43	21.11	24.33	16.93	14.57	12.29	16.16	24.58	23.31	22.5	22.55	29.01	25.15	21.29	17.0067	27.5067	18.07	18.27	14.21	20.79	14.34	23.4633	25.57
gene-CTHT_0008500	CTHT_0008500	hypothetical protein	5.7	4.91	3.89	6.82	3.69	5.89	9.18	6.81	4.7	6.24	4.05	6.34	4.62	6.7	4.89	7.02	6.22	6.11	5.43	5.64	3.75	4.78	3.8	3.68	17.1	9.84	15	16.51	14.04	19.91	4.83333	5.46667	6.89667	5.54333	5.40333	6.45	4.94	4.08667	13.98	16.82
gene-CTHT_0008510	CTHT_0008510	putative plasma membrane protein	1743.57	1589.44	1501.91	1048.64	955.82	992.23	1704.32	1634.74	1549.36	1351.66	1352.71	1403.82	1497.61	1640.54	1236.32	1250.35	1077.18	1135.39	1345.92	1167.89	1132.35	946.5	845.2	964.16	1704.16	1492.97	1873.32	1686.17	1607.26	2076.61	1611.64	998.897	1629.47	1369.4	1458.16	1154.31	1215.39	918.62	1690.15	1790.01
gene-CTHT_0008520	CTHT_0008520	putative mitochondrial carrier protein	196.27	162.69	146.88	122.27	112.8	136.94	221.04	218.88	169.96	142.71	147.36	166.67	201.67	228.55	206.06	126.1	135.08	127	232.95	241.89	223.85	132.26	112.69	144.91	152.35	148.41	148.5	189.83	154.39	185.37	168.613	124.003	203.293	152.247	212.093	129.393	232.897	129.953	149.753	176.53
gene-CTHT_0008530	CTHT_0008530	citrate synthase-like protein	891.9	850.65	844.47	815.52	789.13	799.9	1108.67	1020.96	973.82	904.69	1012.08	1056.19	1377.22	1381.76	1359	1176.65	1108.64	1181.8	1430.24	1501.45	1541.45	1305.25	1255.57	1375.52	1382.77	1204.58	1338.52	1271.49	1509.94	1413.82	862.34	801.517	1034.48	990.987	1372.66	1155.7	1491.05	1312.11	1308.62	1398.42
gene-CTHT_0008540	CTHT_0008540	hypothetical protein	47.75	38.26	34.83	34.09	32.23	33.89	39.42	37.69	37.38	33.46	32.4	31.77	30.77	40.85	33.83	24.59	25	25.46	38.89	35.87	30.87	21.14	23.29	26.33	39.42	40.65	39.92	40.12	39.24	48.06	40.28	33.4033	38.1633	32.5433	35.15	25.0167	35.21	23.5867	39.9967	42.4733
gene-CTHT_0008550	CTHT_0008550	hypothetical protein	9.64	7.77	6.72	7.04	5.95	7.16	9.37	8.76	7.53	8.93	9.76	10.06	7.2	8.15	7.35	7.46	7.15	6.66	10.07	10.8	10.6	6.19	8.62	10.44	20.55	20.24	24.17	28.96	24.15	24.28	8.04333	6.71667	8.55333	9.58333	7.56667	7.09	10.49	8.41667	21.6533	25.7967
gene-CTHT_0008560	CTHT_0008560	long-chain fatty acid CoA ligase-like protein	28.94	27.23	25.63	43.32	43.56	43.6	38.2	32.76	29.59	38.42	33.9	33.67	33.53	36.12	26.61	56.83	42.25	43.39	29.67	33.63	32.79	55.04	47.04	35.5	16.98	16.87	24.58	43.5	40.62	49.49	27.2667	43.4933	33.5167	35.33	32.0867	47.49	32.03	45.86	19.4767	44.5367
gene-CTHT_0008570	CTHT_0008570	hypothetical protein	0.54	0	0.54	0.53	0	0.6	0.92	0.86	1.05	0.62	1.61	0.46	0	0	0	0.66	0.29	0.78	0.26	0.46	0.27	0.71	0.52	0.25	0.55	0.24	0	0	0.24	0.26	0.36	0.376667	0.943333	0.896667	0	0.576667	0.33	0.493333	0.263333	0.166667
gene-CTHT_0008580	CTHT_0008580	O-acetylhomoserine (thiol)-lyase-like protein	383.88	326.32	330.94	184.68	186.57	200.8	410.8	265.36	147.46	69.25	85.11	81.74	92.22	97.44	81.81	47.61	63.81	51.07	217.35	221.9	252.02	47.05	71.39	81.12	41.32	48.56	51.13	53.75	32.07	39.75	347.047	190.683	274.54	78.7	90.49	54.1633	230.423	66.52	47.0033	41.8567
gene-CTHT_0008590	CTHT_0008590	hypothetical protein	28.72	19.86	24.48	14.72	16.72	16.97	34.69	32.73	26.53	20.68	19.34	21.02	23.22	26.56	20.04	15.78	14.34	14.49	30.24	32.01	31.34	19.74	15.85	24.79	26.4	21.53	22.16	27.34	26.88	21.37	24.3533	16.1367	31.3167	20.3467	23.2733	14.87	31.1967	20.1267	23.3633	25.1967
gene-CTHT_0008600	CTHT_0008600	hypothetical protein	105.74	103.68	96.91	193.18	177.68	187.14	86.76	170.01	158.4	255.78	236.22	249.16	62.88	84.24	99.66	159.12	203.21	188.11	114.59	125.75	113.11	171.18	123.94	111.49	101.94	97.7	119.67	135.2	165.31	148.76	102.11	186	138.39	247.053	82.26	183.48	117.817	135.537	106.437	149.757
gene-CTHT_0008610	CTHT_0008610	hypothetical protein	67.74	69.93	77	52.51	45.73	45.92	69.68	54.71	54.75	26.77	24.58	25.2	40.94	35.74	37.2	35.16	24.75	27.07	32.14	23.14	22.38	22.35	20.82	23.27	27.83	32.81	35.37	45.62	60.57	53.09	71.5567	48.0533	59.7133	25.5167	37.96	28.9933	25.8867	22.1467	32.0033	53.0933
gene-CTHT_0008620	CTHT_0008620	hypothetical protein	233.19	269.39	244.15	202.01	217.59	239.44	300.6	291.35	231.44	182.87	173.97	172.42	290.64	266.66	309.65	225.85	210.81	217.18	221.04	223.16	214.33	233.31	247.14	270.2	118.51	131.51	134.19	175.25	164.72	151.23	248.91	219.68	274.463	176.42	288.983	217.947	219.51	250.217	128.07	163.733
gene-CTHT_0008630	CTHT_0008630	dolichyl-phosphate-mannose-protein mannosyltransferase 2-like protein	240.65	238.6	228.62	243.05	262.48	264.31	228.75	274.86	275.63	292.63	252.1	260.04	197.59	217.92	211.93	273.85	237.85	246.76	143.96	120.17	117.54	169.02	140.08	131.01	89.97	92.91	93.93	97.95	100.77	97.86	235.957	256.613	259.747	268.257	209.147	252.82	127.223	146.703	92.27	98.86
gene-CTHT_0008640	CTHT_0008640	hypothetical protein	234.11	227.05	223.89	169.23	183.44	194.95	261.23	215.26	229.92	188.27	223.7	222.38	284.6	283.18	263.42	180.34	207.6	226.7	398.66	392.06	422.15	236.91	339.23	364.89	545.95	494.7	476.42	432.8	355.71	414.38	228.35	182.54	235.47	211.45	277.067	204.88	404.29	313.677	505.69	400.963
gene-CTHT_0008650	CTHT_0008650	hypothetical protein	21.06	20.17	16.94	12.75	11.19	12.14	21.86	19.67	15.84	10.27	11.75	9.39	24.41	27.51	22.36	12.7	12.74	13.23	25.74	30.7	25.41	11.48	12.54	20.16	48.79	36.05	47.05	46.18	68.74	55.11	19.39	12.0267	19.1233	10.47	24.76	12.89	27.2833	14.7267	43.9633	56.6767
gene-CTHT_0008660	CTHT_0008660	cytochrome c oxidase-like protein	230.27	209.13	222.93	171.17	158.65	152.33	219.7	214.87	218.84	170.12	221.08	200.09	254.06	252.87	268.8	193.84	199.03	213.24	249.16	223.68	238.58	195.94	240.23	254.83	141.5	169.17	130.06	155.09	91.36	125.36	220.777	160.717	217.803	197.097	258.577	202.037	237.14	230.333	146.91	123.937
gene-CTHT_0008670	CTHT_0008670	hypothetical protein	6.71	5.23	5.95	7.15	5.28	4.99	4.96	8.04	6.45	6.25	6.89	6.99	3.57	4.58	4.17	4.48	3.69	4.17	7.82	5.69	6.91	4.56	6.25	4.21	5.93	8.51	6.3	3.08	4.46	4.49	5.96333	5.80667	6.48333	6.71	4.10667	4.11333	6.80667	5.00667	6.91333	4.01
gene-CTHT_0008680	CTHT_0008680	tRNA-Ser	0	0	0	0	0	0	0	0	0	0	0	0	0	0	0	0	0	0	0	0	0	0	0	0	0	0	0	0	0	0	0	0	0	0	0	0	0	0	0	0
gene-CTHT_0008690	CTHT_0008690	hypothetical protein	33.33	26.73	28.52	23.37	20.35	18.95	29.24	29.87	30.05	19.05	20.27	19.34	18.75	19.98	20.59	17.09	16.66	17.36	16.9	13.45	14.26	15.77	12.87	13.37	11.79	12.39	10.27	11.81	11.89	12.05	29.5267	20.89	29.72	19.5533	19.7733	17.0367	14.87	14.0033	11.4833	11.9167
gene-CTHT_0008700	CTHT_0008700	ornithine carbamoyltransferase-like protein	127.89	109.81	102.9	94.35	92.46	93.3	149.34	136.15	118.83	79.54	77.01	73.41	128.9	147.23	113.95	81.83	79.23	83.63	209.31	219.3	211.45	111.71	115.8	135.47	107.47	100.41	88.69	64.55	37.43	51.63	113.533	93.37	134.773	76.6533	130.027	81.5633	213.353	120.993	98.8567	51.2033
gene-CTHT_0008710	CTHT_0008710	acetolactate synthase small subunit-like protein	430.12	461.31	444.38	337.49	352.22	374.96	509.97	408.12	317.35	239.15	203.17	226.38	441.5	423.95	375.78	325.62	237.16	247.73	441.67	489.38	439.38	442.45	422.62	391.51	173.21	197.46	168.41	179.99	121.09	125.37	445.27	354.89	411.813	222.9	413.743	270.17	456.81	418.86	179.693	142.15
gene-CTHT_0008720	CTHT_0008720	hypothetical protein	47.53	44.77	44.24	36.13	41.12	40.83	50.54	44.8	38.82	33.44	31.3	30.54	44.74	45.31	36.17	32.02	30.92	28.54	42.81	50.58	44.45	30.44	30.66	38.13	61.64	47.02	50.51	45.96	45.82	44.51	45.5133	39.36	44.72	31.76	42.0733	30.4933	45.9467	33.0767	53.0567	45.43
gene-CTHT_0008730	CTHT_0008730	hypothetical protein	48.3	44.7	44.23	40.79	40.07	39.73	55.28	45.22	41.97	29.21	23.59	22.36	38.18	42.98	32.74	35.66	28.67	32.12	20.65	17.64	13.48	20.54	14.69	11.91	22.75	20.55	26.59	41.17	40.18	45.35	45.7433	40.1967	47.49	25.0533	37.9667	32.15	17.2567	15.7133	23.2967	42.2333
gene-CTHT_0008740	CTHT_0008740	hypothetical protein	116.47	118.46	118.11	95.19	90.61	99.68	131.92	145.71	129.14	80.39	81.11	87.73	127.35	117.43	131.49	82.71	91.82	80.73	149.2	159.1	136.92	85.74	90.61	107.86	129.93	139.11	170.6	197.61	196.01	180.28	117.68	95.16	135.59	83.0767	125.423	85.0867	148.407	94.7367	146.547	191.3
gene-CTHT_0008750	CTHT_0008750	hypothetical protein	27.39	22.66	25.1	23.01	18.8	17.53	23.23	20.33	27.05	25.35	34.31	28.98	22.46	25.71	20.96	16.47	17.3	20.25	34.84	22.73	21.3	18.96	20.03	24.64	21.9	29.59	24.81	19.56	16.17	22.15	25.05	19.78	23.5367	29.5467	23.0433	18.0067	26.29	21.21	25.4333	19.2933
gene-CTHT_0008760	CTHT_0008760	vesicular-fusion protein sec17-like protein	129.56	91.14	103.02	104.57	105.9	102.7	125.36	100.28	138.07	149.76	155.26	153	100.45	116.38	110.11	119.5	121.02	137.28	153.72	128.92	147.47	125.41	144.32	138	87.92	91.21	85.08	109.92	68.67	72.17	107.907	104.39	121.237	152.673	108.98	125.933	143.37	135.91	88.07	83.5867
gene-CTHT_0008770	CTHT_0008770	hypothetical protein	14.36	11.03	8.75	8.56	7.92	7.29	14.51	11.3	8.26	7.93	10.12	9.68	20.98	23.21	14.25	10.66	9.58	10.43	18.88	19.23	17.99	5.05	6.4	9.94	40.35	30.97	37.16	30.07	34.14	43.73	11.38	7.92333	11.3567	9.24333	19.48	10.2233	18.7	7.13	36.16	35.98
gene-CTHT_0008780	CTHT_0008780	regulator of V-ATPase-like protein	32.41	23.09	23.04	19.58	18.12	18.98	37.93	23.07	27.39	18.19	16.26	15.69	32.17	31.85	21.67	20.74	14.67	15.87	20.62	14.59	17.57	14	14.28	15.6	14.94	15.53	18.14	26.44	20.06	24.34	26.18	18.8933	29.4633	16.7133	28.5633	17.0933	17.5933	14.6267	16.2033	23.6133
gene-CTHT_0008790	CTHT_0008790	oligopeptide transporter-like protein	6.42	5.88	4.87	4.05	4.27	4.07	6.32	4.92	6.04	4.01	3.68	3.49	5.11	5.06	2.91	3.9	3.08	3.1	4.23	4.73	3.65	1.74	2.51	2.04	4.07	4.51	5.19	8.34	5.75	8.64	5.72333	4.13	5.76	3.72667	4.36	3.36	4.20333	2.09667	4.59	7.57667
gene-CTHT_0008800	CTHT_0008800	arginine N-methyltransferase-like protein	9.89	11.35	5.45	12.23	10.29	11.6	8.6	9.65	11.45	11.78	14.13	14.95	7.24	11.45	7.66	13.08	11.11	11.25	15.66	20.17	19.51	6.31	6.13	9.04	33.84	16.99	27.62	28.83	27.51	26.94	8.89667	11.3733	9.9	13.62	8.78333	11.8133	18.4467	7.16	26.15	27.76
gene-CTHT_0008810	CTHT_0008810	hypothetical protein	5.45	2.71	4.9	4.63	3.02	3.71	2.44	2.33	3.92	7.71	7.46	6.67	5.11	6.78	3.45	5.36	3.29	4.43	10.94	10.44	9.69	3.21	4.09	4.75	20.63	16.92	20.69	21.85	16.66	20.68	4.35333	3.78667	2.89667	7.28	5.11333	4.36	10.3567	4.01667	19.4133	19.73
gene-CTHT_0008820	CTHT_0008820	intracellular protein transport-like protein	36.19	26.12	27.72	25.98	24.59	25.16	37.82	27.28	33.06	29.12	27.48	24.27	31.28	32.75	23.52	25	25.47	23.17	28.34	25.2	25.77	23.87	23.23	25.4	22.31	23.46	23.02	27.01	29.38	33.02	30.01	25.2433	32.72	26.9567	29.1833	24.5467	26.4367	24.1667	22.93	29.8033
gene-CTHT_0008830	CTHT_0008830	hypothetical protein	29.38	24.53	24.51	20.01	19.08	18.68	25.89	26.23	23.6	20.44	20.78	20.89	22.24	23.94	20.33	17.91	14.65	15.11	26.27	25.76	24.02	13.51	15.76	17.5	71.23	53.15	66.24	71.41	85.89	98.9	26.14	19.2567	25.24	20.7033	22.17	15.89	25.35	15.59	63.54	85.4
gene-CTHT_0008840	CTHT_0008840	putative GTPase activating protein	6.44	6.32	6.64	6.05	5.57	5.74	7.33	7.66	7.39	6.05	5.43	6.76	6.44	6.81	5.77	5.67	4.41	4.87	6.05	5.52	5.33	5.45	4.98	5.25	5.7	5.66	6.72	9.38	8.19	9.26	6.46667	5.78667	7.46	6.08	6.34	4.98333	5.63333	5.22667	6.02667	8.94333
gene-CTHT_0008850	CTHT_0008850	putative transcription activator protein	97.89	140.91	205.35	265.44	253.03	265.58	50.54	97.88	223.91	228.87	261.67	250.4	78.92	61.09	115.66	212.29	229.84	219.91	185.01	114.78	189.57	433.29	336.82	310.15	608.84	838.43	1003.73	887.54	1472.13	1233.18	148.05	261.35	124.11	246.98	85.2233	220.68	163.12	360.087	817	1197.62
gene-CTHT_0008860	CTHT_0008860	pentafunctional arom polypeptide-like protein	21.35	18.94	18.67	18.23	18.04	16.56	26.48	20	21.04	20.98	19.86	18.31	20.91	24.55	17.46	22.8	16.96	18.39	25.91	23.87	26.01	25.72	25.12	21.29	10.41	13.05	13.14	23.92	17.28	16.37	19.6533	17.61	22.5067	19.7167	20.9733	19.3833	25.2633	24.0433	12.2	19.19
gene-CTHT_0008870	CTHT_0008870	hypothetical protein	30.98	28.34	35.18	46.71	51.15	47.66	29.53	30.01	29.11	35.62	38.29	39.68	20.84	20.92	17.92	17.37	17.1	17.25	49.37	51.42	52.68	18.1	21.16	23.99	10.92	13.01	11.78	13.52	7.57	10.66	31.5	48.5067	29.55	37.8633	19.8933	17.24	51.1567	21.0833	11.9033	10.5833
gene-CTHT_0008880	CTHT_0008880	hypothetical protein	3.12	3.71	3.29	1.36	1.36	1.01	3.26	2.29	2.3	1.2	1	1.19	4.26	3.53	2.95	0.77	0.67	1.21	2.65	3.25	3.37	0.5	0.82	1.33	3.22	2.58	2.59	2.77	1.28	3.14	3.37333	1.24333	2.61667	1.13	3.58	0.883333	3.09	0.883333	2.79667	2.39667
gene-CTHT_0008890	CTHT_0008890	hypothetical protein	66.18	54.32	52.29	47.8	46.54	47.14	68.38	65.12	63.72	49.2	52.42	44	56.59	73.43	54.24	49.23	39.83	43.57	54.62	48.04	47.98	42.76	35.97	38.6	49.97	54.56	53.95	65.61	58.89	57.98	57.5967	47.16	65.74	48.54	61.42	44.21	50.2133	39.11	52.8267	60.8267
gene-CTHT_0008900	CTHT_0008900	putative proteasome regulatory protein	195.43	143.64	138.93	90.08	97.03	96.96	108.08	170.36	213.1	99.98	82.5	88.74	94.69	98.53	104.88	86	93.39	89.16	129.08	144.68	149.41	96.09	103.81	114.62	84.51	75.18	83.41	67.24	57.07	58.85	159.333	94.69	163.847	90.4067	99.3667	89.5167	141.057	104.84	81.0333	61.0533
gene-CTHT_0008910	CTHT_0008910	putative pre-mRNA splicing protein	54.73	41.98	42.48	35.72	37.66	37.36	42.33	49.9	49.12	36.89	39.01	40.98	39.93	45.24	42.1	31.41	31.5	28.99	55.74	55.68	62.45	30.49	33.36	40.29	66.63	51.95	57.6	62.02	45.22	61.49	46.3967	36.9133	47.1167	38.96	42.4233	30.6333	57.9567	34.7133	58.7267	56.2433
gene-CTHT_0008920	CTHT_0008920	hypothetical protein	10.01	5.69	5.96	4.03	3.83	3.52	10.81	6.73	6.81	4.59	4.65	3.97	8.66	10.37	5.99	4.38	2.99	3.95	11.14	9.11	9.39	4.82	4.77	5.64	7.73	7.69	8.17	9.43	7.41	9.3	7.22	3.79333	8.11667	4.40333	8.34	3.77333	9.88	5.07667	7.86333	8.71333
gene-CTHT_0008930	CTHT_0008930	hypothetical protein	4.15	6.5	4.33	3.23	3.11	2.72	5.34	5.09	5.71	4.66	4.19	5.27	3.92	4.68	4.39	2.51	1.73	3.39	4.47	5.96	5.53	2.89	1.87	3.17	12.08	6.94	10.62	6.88	9.23	8.71	4.99333	3.02	5.38	4.70667	4.33	2.54333	5.32	2.64333	9.88	8.27333
gene-CTHT_0008940	CTHT_0008940	hypothetical protein	8.37	7.67	8.12	4.75	3.6	4.67	8.69	7.43	8.39	4.94	3.07	3.38	5.35	5.46	5.28	2.78	2.73	2.69	6.77	7.73	8.07	3.7	4.01	2.67	6.12	3.11	5.63	5.01	4.77	4.53	8.05333	4.34	8.17	3.79667	5.36333	2.73333	7.52333	3.46	4.95333	4.77
gene-CTHT_0008950	CTHT_0008950	hypothetical protein	228.67	229.17	180.78	199.19	148.25	168.87	253.13	301.94	256.4	262.59	277.96	323.79	229.27	230.23	251.36	184.9	215.05	203.59	296.67	288.49	323.79	212.23	279.38	252.15	318.82	288.84	283.82	246.8	158.97	190.91	212.873	172.103	270.49	288.113	236.953	201.18	302.983	247.92	297.16	198.893
gene-CTHT_0008960	CTHT_0008960	hypothetical protein	23.99	16.86	16.53	13.72	11.92	12.32	21.12	16.99	16.1	14.65	19.02	16.53	22.03	24.66	18.85	14.46	13.18	13.16	26.21	24.41	28.46	12.09	13.67	16.97	51.3	41.65	46.48	43.04	35.39	48.15	19.1267	12.6533	18.07	16.7333	21.8467	13.6	26.36	14.2433	46.4767	42.1933
gene-CTHT_0008970	CTHT_0008970	hypothetical protein	140.66	115.71	133.71	108.54	114.33	110.49	153.72	133.4	159.21	125.41	118.2	114.14	156.36	180.26	153.73	136.07	111.99	112.06	132.16	113.91	112.55	136.8	116.46	113.33	47.9	51.64	53.05	74.36	72.84	71.87	130.027	111.12	148.777	119.25	163.45	120.04	119.54	122.197	50.8633	73.0233
gene-CTHT_0008980	CTHT_0008980	-	121.99	72.84	81.99	73.46	66.34	70.32	106.61	73.75	74.7	60.98	69.45	69.67	117.36	118.77	94.77	61.37	59.49	65.06	167.54	153.2	155.98	51.63	77	111.41	324.62	282.86	295.45	245.79	302.8	264.27	92.2733	70.04	85.02	66.7	110.3	61.9733	158.907	80.0133	300.977	270.953
gene-CTHT_0008990	CTHT_0008990	tRNA-Ala	0	0	0	0	0	0	0	0	0	0	0	0	0	0	0	0	0	0	0	0	0	0	0	0	0	0	0	0	0	0	0	0	0	0	0	0	0	0	0	0
gene-CTHT_0009000	CTHT_0009000	hypothetical protein	101.32	113.78	124.28	137.09	123.01	118.56	95.19	111.87	117.32	119.38	109.92	109.59	92.19	105.13	94.66	103.28	98.72	97.37	73.47	57.61	37.25	72.15	79.51	80.38	92.29	121.26	105.12	124.67	136.04	118.5	113.127	126.22	108.127	112.963	97.3267	99.79	56.11	77.3467	106.223	126.403
gene-CTHT_0009010	CTHT_0009010	hypothetical protein	19.91	18.14	15.66	13.31	12.48	13.32	22.51	19.49	31.14	27.87	42.48	36.8	24.38	28.99	29.45	23.4	32.31	29.07	31.91	23.27	30.18	16.88	15.29	16.99	21.96	19.64	17.01	15.4	9.04	11.97	17.9033	13.0367	24.38	35.7167	27.6067	28.26	28.4533	16.3867	19.5367	12.1367
gene-CTHT_0009020	CTHT_0009020	hypothetical protein	13.02	11.54	16.09	16.95	17.82	16.19	11.12	12.54	15.74	18.02	17.01	20.31	14.4	12.47	13.9	14.18	11.77	12.83	6.43	4.71	5.19	6.25	6.22	5.27	8.57	7.71	10.56	12.51	11.22	11.99	13.55	16.9867	13.1333	18.4467	13.59	12.9267	5.44333	5.91333	8.94667	11.9067
gene-CTHT_0009030	CTHT_0009030	hypothetical protein	41.61	48.36	37.41	22.87	22.84	37.6	29.73	42.18	30.72	32	24.16	20.8	37.11	34.31	36.77	20.86	29.81	30.49	24.41	12.27	11.36	15.93	19.93	16.48	24.37	22.52	19.88	22.29	30.94	23.7	42.46	27.77	34.21	25.6533	36.0633	27.0533	16.0133	17.4467	22.2567	25.6433
gene-CTHT_0009040	CTHT_0009040	hypothetical protein	18.77	14.28	15.27	11.14	12.18	10.73	19.92	17.86	16.62	13.84	15.61	14.76	17.78	20.78	13.33	15	13.64	12.83	19.03	15.78	13.44	10.98	9.83	11.71	15.05	14.27	14.89	16.29	14.85	15.63	16.1067	11.35	18.1333	14.7367	17.2967	13.8233	16.0833	10.84	14.7367	15.59
gene-CTHT_0009050	CTHT_0009050	putative ribosomal protein	245.18	217.05	229.48	163.4	193.17	188.78	253.93	205.21	204.61	170.71	178.17	167.57	309.74	299.69	268.71	173.64	173.84	184.31	306.19	352.79	345.83	217.11	261.07	297.8	393.58	364.08	389.69	297.51	395.35	345.34	230.57	181.783	221.25	172.15	292.713	177.263	334.937	258.66	382.45	346.067
gene-CTHT_0009060	CTHT_0009060	60S acidic ribosomal protein P2-like protein	1489.35	1312.42	1271.21	1101.57	1157.01	1346.5	1753.05	1674.83	1530.83	1699.34	2105.22	2418.97	2256.23	2244.14	2253.16	1324.98	1651.53	1518.16	3166.21	3932.24	4716.98	1805.17	2817.35	3128.3	4373.43	4017.39	3482.96	3905.04	1784.33	2660.12	1357.66	1201.69	1652.9	2074.51	2251.18	1498.22	3938.48	2583.61	3957.93	2783.16
gene-CTHT_0009070	CTHT_0009070	putative SPT2 chromatin protein	102.07	89.2	96.1	104.03	101.04	116.48	85.06	84.91	91.03	110.04	122.89	131.89	88.12	95.02	78.45	81.75	97.27	81.5	106.21	100.98	87.97	84.84	104.9	110.05	228.23	246.95	269.36	242.73	269.93	236.11	95.79	107.183	87	121.607	87.1967	86.84	98.3867	99.93	248.18	249.59
gene-CTHT_0009080	CTHT_0009080	hypothetical protein	134.81	111.05	102.46	118.74	103.31	110.03	128.29	139.32	103.17	114.06	117.15	116.17	134.75	139.87	116.48	99.12	113.11	102.97	185.24	222.68	190.09	76.63	97.74	135.8	572.16	440.17	514.13	366.99	383.17	412.18	116.107	110.693	123.593	115.793	130.367	105.067	199.337	103.39	508.82	387.447
gene-CTHT_0009090	CTHT_0009090	putative peroxisomal membrane protein	65	65.98	66.24	59.58	59.35	60.22	96.24	83.98	77.34	49.72	45.17	54.61	79.67	84.3	80.67	65.22	52.7	50.25	56.31	52.53	51.99	62.91	60.72	51.7	38.49	32.38	38.89	49.58	50.19	54.34	65.74	59.7167	85.8533	49.8333	81.5467	56.0567	53.61	58.4433	36.5867	51.37
gene-CTHT_0009100	CTHT_0009100	disulfide oxidoreductase-like protein	15.98	8.62	12.59	9.98	8.41	9.54	12.33	9.66	13.12	7.27	12.29	14.59	11.21	10.23	8.64	8.49	7.56	12.07	11.96	8.77	8.69	5.33	6.2	8.2	12.85	15.16	20.02	20.57	41.06	29.72	12.3967	9.31	11.7033	11.3833	10.0267	9.37333	9.80667	6.57667	16.01	30.45
gene-CTHT_0009110	CTHT_0009110	-	1.08	0.83	1.28	6.9	7.18	5.37	3.43	0.9	1.84	38.88	57.25	45.2	1.05	1.42	1.85	71.39	77.19	84.67	1.64	1.47	0.86	67.18	29.85	13.6	0.66	0.97	0.2	1.5	1.14	0.82	1.06333	6.48333	2.05667	47.11	1.44	77.75	1.32333	36.8767	0.61	1.15333
gene-CTHT_0009120	CTHT_0009120	40S ribosomal protein s15-like protein	2339.19	2135.26	1775.12	1517.54	1494.58	1747.2	2551.29	2580.79	2098.66	1924.43	2208.24	2419.32	3111.64	2900.98	2680.55	1602.58	1973.07	1857.51	3490.92	4058.87	4536.68	2014.72	2927.93	3078.96	3776.69	3633.18	3128.91	2953.21	1436.38	2164.82	2083.19	1586.44	2410.25	2184	2897.72	1811.05	4028.82	2673.87	3512.93	2184.8
gene-CTHT_0009130	CTHT_0009130	hypothetical protein	131.9	158.82	136.01	106.63	107.39	118.8	150.25	156.49	146.29	75.08	66.47	57.47	130.98	134.24	137.2	95.5	83.15	91.89	56.38	44.34	33.47	77.55	58.8	52.38	35.41	31.37	30.28	29.91	27.23	27.2	142.243	110.94	151.01	66.34	134.14	90.18	44.73	62.91	32.3533	28.1133
gene-CTHT_0009140	CTHT_0009140	hypothetical protein	529.24	552.49	499.7	385.6	407.59	453.38	641.5	777.64	636.07	479.89	496.94	533.61	588.02	681.73	715.29	462.52	500.15	487.93	688.64	885.56	819.03	522.83	633.37	646.66	381.84	357.22	339.32	282.98	222.1	228.55	527.143	415.523	685.07	503.48	661.68	483.533	797.743	600.953	359.46	244.543
gene-CTHT_0009150	CTHT_0009150	hypothetical protein	25.65	28.74	28	16.96	19.13	22.47	27.2	31.71	31.79	26.03	25.32	25.33	22.19	23.14	23.63	21.06	19.49	19.67	18.38	16.25	16.83	24.72	22.75	20.3	21.87	18.34	19.52	16.09	20.43	24.08	27.4633	19.52	30.2333	25.56	22.9867	20.0733	17.1533	22.59	19.91	20.2
gene-CTHT_0009160	CTHT_0009160	hypothetical protein	17.79	13.83	14.63	13.69	10.43	10.56	17.71	13.34	12.86	13.48	14.36	11.54	15.38	18.95	12.34	10.14	9.15	11.61	20.5	10.53	9.56	9.99	11.18	12.36	18.7	23.76	23.33	26.92	35.97	33.42	15.4167	11.56	14.6367	13.1267	15.5567	10.3	13.53	11.1767	21.93	32.1033
gene-CTHT_0009170	CTHT_0009170	DNA-directed RNA polymerase III subunit-like protein	57.13	48.99	44.72	36.31	31.84	30.53	49.38	61.21	44.15	42.34	47.64	46.61	39.9	41.16	37.33	26.39	32.02	31.09	54.66	75.84	59.83	33.89	38.37	42.3	75.29	55.01	61.16	53.87	43.75	45.66	50.28	32.8933	51.58	45.53	39.4633	29.8333	63.4433	38.1867	63.82	47.76
gene-CTHT_0009180	CTHT_0009180	hypothetical protein	81.78	87.17	77.83	64.7	76.65	67.21	78.73	98.97	92.17	65.3	70.51	79.21	59.39	69.15	73.08	51.99	60.4	58.45	67.86	74.88	73.24	62.74	72.46	61.43	31.61	36.12	33.49	34.19	20.63	27.09	82.26	69.52	89.9567	71.6733	67.2067	56.9467	71.9933	65.5433	33.74	27.3033
gene-CTHT_0009190	CTHT_0009190	signal peptidase complex-like protein	139.82	121.96	117.77	104	109.46	112.46	143.44	169.46	164.82	143.24	153.04	150.49	101.13	113.01	112.1	122.37	135.54	135.42	141.43	128.25	143.27	157.86	148.09	135.84	128.48	115.55	123.26	147.59	135.42	148.7	126.517	108.64	159.24	148.923	108.747	131.11	137.65	147.263	122.43	143.903
gene-CTHT_0009200	CTHT_0009200	putative DNA repair protein	15.13	11.71	12.01	8.67	7.36	6.69	16.34	12.96	11.12	11.26	12.51	13.25	13.02	15.54	11.39	8.2	8.52	7.84	23.93	22.48	18.67	9.51	9.4	13.7	31.96	30.99	31.42	31.98	29.44	31.55	12.95	7.57333	13.4733	12.34	13.3167	8.18667	21.6933	10.87	31.4567	30.99
gene-CTHT_0009210	CTHT_0009210	methylenetetrahydrofolate dehydrogenase (NAD+)-like protein	155.04	147.54	129.56	116.64	111.13	113.51	172.21	157.49	135.78	111.68	147.92	148.41	200.36	186.07	193.1	120.27	118.26	132.37	339.19	352.05	363.54	139.94	223.87	280.54	445.24	463.44	430.08	369.18	395.2	333.8	144.047	113.76	155.16	136.003	193.177	123.633	351.593	214.783	446.253	366.06
gene-CTHT_0009220	CTHT_0009220	hypothetical protein	15.5	12.86	14.92	11.9	9.04	9.23	9.59	10.69	13.08	7.84	8.51	6.94	7.04	10.54	6.92	6.51	5.65	7.04	4.97	3.28	3.41	3.23	2.15	2.38	7.14	8.05	7.32	9.4	11.2	10.61	14.4267	10.0567	11.12	7.76333	8.16667	6.4	3.88667	2.58667	7.50333	10.4033
gene-CTHT_0009230	CTHT_0009230	hypothetical protein	60.56	58.11	52.96	41.76	41.74	42.41	52.62	55.82	45.49	39.03	47.01	46.38	39.61	52.25	49.72	38.09	39.08	41.5	50.57	50.54	47.08	33.36	23.28	32.1	54.16	44.52	51.48	46.88	61.68	50.45	57.21	41.97	51.31	44.14	47.1933	39.5567	49.3967	29.58	50.0533	53.0033
gene-CTHT_0009240	CTHT_0009240	hypothetical protein	41.68	27.77	18.81	20.04	12.55	15.87	36.97	36.21	30.59	23.5	26.11	31.11	28.09	28.9	25.06	20.56	18.92	20.43	36.78	33.78	35.35	20.98	18.69	24.23	43.01	26.67	36.04	36.74	37.47	35.02	29.42	16.1533	34.59	26.9067	27.35	19.97	35.3033	21.3	35.24	36.41
gene-CTHT_0009250	CTHT_0009250	putative transcription factor	33.86	23.54	23.35	12.72	14.47	14.18	30.94	22.23	20.48	12.39	17.45	14.11	33.18	38.9	30.81	13.58	13.39	15.64	35.95	37.63	28.63	12.54	15.47	18.97	46.4	42.49	41.04	46.28	47.29	48.88	26.9167	13.79	24.55	14.65	34.2967	14.2033	34.07	15.66	43.31	47.4833
gene-CTHT_0009260	CTHT_0009260	putative S-adenosylmethionine protein	389.18	406.86	366.53	394.08	366.64	405.62	528.18	481.34	382.19	279.87	262.48	295.01	405.31	434.58	399.39	280.79	270.87	263.25	503.55	556.74	495.45	229.92	301.38	410.57	1646.82	1424.51	1516	1209.1	949.61	1048.23	387.523	388.78	463.903	279.12	413.093	271.637	518.58	313.957	1529.11	1068.98
gene-CTHT_0009270	CTHT_0009270	hypothetical protein	220.73	175.52	160.78	149.56	133.67	149.19	227.82	216.26	190.7	142.09	127.74	130.92	185.97	218.71	190.03	157.35	119.52	154.5	187.7	177.21	171.14	124.72	100.55	100.49	149.3	114.77	120.27	99.59	91.54	120.97	185.677	144.14	211.593	133.583	198.237	143.79	178.683	108.587	128.113	104.033
gene-CTHT_0009280	CTHT_0009280	hypothetical protein	20.38	16.16	21.8	11.54	13	16.86	12.71	10.92	5.5	5.16	6.57	4.49	11.27	9.47	7.99	6.46	4.93	7.8	1.6	1.46	1.46	3.02	2.58	2.71	1.15	1.21	0.31	0.44	0.3	1.07	19.4467	13.8	9.71	5.40667	9.57667	6.39667	1.50667	2.77	0.89	0.603333
gene-CTHT_0009290	CTHT_0009290	hypothetical protein	134.93	153.39	159.88	81.25	85.14	85.06	119.45	102.92	94.42	41.56	37.64	38	71.96	63.83	60.42	46.13	38.09	42.83	41.26	35.38	36.76	38.65	32.62	35.82	37.65	42.33	41.26	53.13	58.74	50.63	149.4	83.8167	105.597	39.0667	65.4033	42.35	37.8	35.6967	40.4133	54.1667
gene-CTHT_0009300	CTHT_0009300	putative vacuolar protein sorting-associated protein	35.75	26.07	22.75	17.2	19.04	18.09	37.81	29.27	26.41	20.8	18.32	13.95	26.49	32.7	21.6	17.77	13.58	15.12	23.22	18.02	16.67	13.17	10.11	11.33	12.99	13.49	15.22	24.02	23.37	26.94	28.19	18.11	31.1633	17.69	26.93	15.49	19.3033	11.5367	13.9	24.7767
gene-CTHT_0009310	CTHT_0009310	hypothetical protein	3364.76	3196.58	3314.15	3350.17	3847.92	3738.34	2502.97	2226.53	2348.51	1931.43	1570.32	1431.62	1996.15	1747.33	1698.76	1901.71	1640.25	1748.95	864.25	659.25	722.17	941.74	789.56	816.7	1136.95	1123.62	1105.2	943.92	834.23	941.93	3291.83	3645.48	2359.34	1644.46	1814.08	1763.64	748.557	849.333	1121.92	906.693
gene-CTHT_0009320	CTHT_0009320	hypothetical protein	33.74	29.26	32.12	26.48	27.12	22.63	36.82	29.49	30.31	26.45	23.44	22.78	27.53	30.76	27.07	22.99	22.71	23.52	34.16	24.67	26.58	22.36	23.11	20.78	21.72	25.46	27.16	39.72	41.93	35.18	31.7067	25.41	32.2067	24.2233	28.4533	23.0733	28.47	22.0833	24.78	38.9433
gene-CTHT_0009330	CTHT_0009330	hypothetical protein	8.34	10.71	9.5	8.41	9.03	9.88	11.22	10.14	9.34	8.47	6.54	8.42	9.7	7.77	8	11	6.58	7.86	4.5	4.88	3.94	5.67	5.4	4.29	9.71	7.4	9.44	9.85	7.9	10.23	9.51667	9.10667	10.2333	7.81	8.49	8.48	4.44	5.12	8.85	9.32667
gene-CTHT_0009340	CTHT_0009340	hypothetical protein	11.1	8.51	8.15	6.72	6.02	6.52	13.09	10.43	8.51	8.64	6.02	6.42	7.76	8.19	6.02	6.52	6.58	5.84	5.01	3.97	3.67	5.9	3.84	3.31	4.98	4.96	4.76	6.02	5.85	6.54	9.25333	6.42	10.6767	7.02667	7.32333	6.31333	4.21667	4.35	4.9	6.13667
gene-CTHT_0009350	CTHT_0009350	endonuclease-like protein	21.54	21.25	20.2	12.82	14.86	15.77	18.33	18.53	16.11	11.51	13.16	13.25	18.07	18.63	16.72	9.69	11.91	11.02	14.53	14.21	13.95	8.73	9.79	10.89	24.48	21.81	24.35	32.11	28.61	31.98	20.9967	14.4833	17.6567	12.64	17.8067	10.8733	14.23	9.80333	23.5467	30.9
gene-CTHT_0009360	CTHT_0009360	zinc finger domain-containing protein	325.16	373.96	335.84	574.66	582.35	576.16	260.04	376.46	379.87	560.11	490.38	540.08	218.96	250.6	287.66	424.82	404.3	388.71	186.54	184.74	159.45	296.64	221.54	197.91	218.52	261.59	258.35	314.9	381.71	346.54	344.987	577.723	338.79	530.19	252.407	405.943	176.91	238.697	246.153	347.717
gene-CTHT_0009370	CTHT_0009370	glycine rich nucleic binding domain-containing protein	33.5	24.76	25.98	11.6	10.08	10.97	37.05	24.47	23.2	8.36	12.07	8.24	25.55	28.67	21.46	13.25	11.26	10.77	23.52	20.27	19.29	9.74	12.66	12.72	18.81	16.93	22.09	35.2	34.69	30.09	28.08	10.8833	28.24	9.55667	25.2267	11.76	21.0267	11.7067	19.2767	33.3267
gene-CTHT_0009380	CTHT_0009380	hypothetical protein	30.22	22.37	18.71	10.86	11.17	10.97	28.14	25.1	15.9	10.39	9.49	10.2	28.62	32.01	23.19	11.53	9.39	9.93	23	19.34	18.58	7.87	8.84	11.3	30.12	20.75	23.68	27.73	28.31	34.76	23.7667	11	23.0467	10.0267	27.94	10.2833	20.3067	9.33667	24.85	30.2667
gene-CTHT_0009390	CTHT_0009390	RNA 3'-terminal phosphate cyclase-like protein	76.48	61.47	54.43	43.29	38.84	40.11	80.82	62.15	53.92	50.07	55.55	59.26	83.38	80.11	70.35	47.81	52.42	49.78	118.2	141.32	128.4	38.14	51.52	83.56	229.56	175.55	186.13	122.33	144.89	138.92	64.1267	40.7467	65.63	54.96	77.9467	50.0033	129.307	57.74	197.08	135.38
gene-CTHT_0009400	CTHT_0009400	hypothetical protein	74.58	75.1	74.72	55.35	55.36	58.91	84.63	82.25	81.83	48.76	51.28	51.42	63.84	73.42	69.29	46.41	51.45	43.79	53.31	52.66	51.75	47.92	38.94	46.3	45.87	52.3	52.48	69.71	89.1	62.38	74.8	56.54	82.9033	50.4867	68.85	47.2167	52.5733	44.3867	50.2167	73.73
gene-CTHT_0009410	CTHT_0009410	carbamoyl-phosphate synthase arginine-specific large chain-like protein	72.42	62.88	59.13	58.86	55.89	55.33	73.4	55.22	48.51	52.85	55.27	58.01	87.31	90.1	65.98	49.03	48.07	47.61	97.09	107.64	98.63	44.64	54.7	69.89	176.18	152.07	156.93	124.56	87.77	129.98	64.81	56.6933	59.0433	55.3767	81.13	48.2367	101.12	56.41	161.727	114.103
gene-CTHT_0009420	CTHT_0009420	hypothetical protein	68.8	55.36	50.96	45.43	45.29	44.67	82.81	67.27	63.31	52.61	56.09	52.99	74.66	86.67	71.56	52.95	49.88	51.1	95.49	95.64	90.43	54.61	60.68	67.46	92.73	93.45	100.4	106.91	99.36	118.61	58.3733	45.13	71.13	53.8967	77.63	51.31	93.8533	60.9167	95.5267	108.293
gene-CTHT_0009430	CTHT_0009430	translocation protein (sec66)-like protein	186.56	169	145.02	130.35	114.64	136	163.01	206.4	203.64	155.31	156.19	178.13	112.69	124.08	115.17	118.84	136.66	134.9	186.79	204.94	212.37	210.92	215.97	186.94	304.1	204.34	248.62	222.1	208.68	246.72	166.86	126.997	191.017	163.21	117.313	130.133	201.367	204.61	252.353	225.833
gene-CTHT_0009440	CTHT_0009440	hypothetical protein	36.25	44.15	39.08	39.48	55.11	62.63	31.56	28.64	22.52	16.24	7.34	13.21	21.98	14.08	19.98	18.1	13.42	12.99	3.76	1.67	6.2	7.4	2.44	6.26	6.92	3.8	8.11	13.86	15	19.76	39.8267	52.4067	27.5733	12.2633	18.68	14.8367	3.87667	5.36667	6.27667	16.2067
gene-CTHT_0009450	CTHT_0009450	putative origin recognition complex protein	28.8	25.74	25.2	23.78	26.5	26.29	28.23	24.69	18.49	18.04	18.03	17.8	22.76	22.43	20.36	15.51	16.1	16.7	16.57	17.75	16.02	11.58	11.26	11.66	21.53	14.64	19.06	13.98	11.97	15.35	26.58	25.5233	23.8033	17.9567	21.85	16.1033	16.78	11.5	18.41	13.7667
gene-CTHT_0009460	CTHT_0009460	PWWP domain-containing protein	88.68	87.05	86.13	99.76	94.36	97.55	99.49	88.37	87.25	83.86	74.81	76.11	90.9	95.91	81.63	81.74	71.54	74.6	71.29	72.9	64.04	56.83	53.99	54	79.98	74.42	74.78	80.84	73.68	87.25	87.2867	97.2233	91.7033	78.26	89.48	75.96	69.41	54.94	76.3933	80.59
gene-CTHT_0009470	CTHT_0009470	pre-mRNA splicing helicase-like protein	24.76	21.37	17.94	14.53	14.61	14.91	22.61	19.75	20.52	14.97	15.07	14.2	18.47	20.34	16.57	13.36	12.12	12.77	16.95	18.35	16.39	12.28	11.57	13.38	17.46	12.97	15.38	17.63	14.79	19.99	21.3567	14.6833	20.96	14.7467	18.46	12.75	17.23	12.41	15.27	17.47
gene-CTHT_0009480	CTHT_0009480	hypothetical protein	10.85	9.53	6.39	6.11	4.57	6.24	12.73	10.78	8.78	5.36	6.15	6.34	7.3	11.31	5.39	5.51	5.66	6.44	7.75	8.71	6.62	4.48	4.46	6.47	8.79	6.8	8.24	12.55	14.2	10.93	8.92333	5.64	10.7633	5.95	8	5.87	7.69333	5.13667	7.94333	12.56
gene-CTHT_0009490	CTHT_0009490	replication factor C subunit 2-like protein	27.12	23.71	17.85	15.17	16.72	17.19	31.68	29.98	20.43	21.24	23.19	20.55	22.59	19.33	20.2	15.78	12.07	14.78	33.55	35.73	33.62	16.15	15.76	22.61	39.88	30.8	40.72	48.58	43.41	47.08	22.8933	16.36	27.3633	21.66	20.7067	14.21	34.3	18.1733	37.1333	46.3567
gene-CTHT_0009500	CTHT_0009500	small conjugating protein ligase-like protein	84.08	77.57	68.58	75.17	75.61	72.01	92.96	89.76	88.04	93.13	94.08	96.79	64.34	79.3	68.49	61.64	70.14	74.79	89.69	79.65	76.12	64.42	76.22	76.52	58.82	58.47	53.99	65.42	45.24	51.9	76.7433	74.2633	90.2533	94.6667	70.71	68.8567	81.82	72.3867	57.0933	54.1867
gene-CTHT_0009510	CTHT_0009510	hypothetical protein	64.1	52.86	56.98	35.5	35.37	34.35	66.46	57.12	57.76	39.82	34.44	28.61	52.61	58.39	60.97	44.29	35.46	40.24	45.16	27.22	30.63	37.87	35.87	38.82	41.45	50.76	37.27	42.87	37.41	33.31	57.98	35.0733	60.4467	34.29	57.3233	39.9967	34.3367	37.52	43.16	37.8633
gene-CTHT_0009520	CTHT_0009520	putative GTPase-activating protein	25.97	18.16	19.21	20.06	20.88	19.76	27.35	21.21	21.41	17.29	17.41	16.07	17.97	23.19	17.84	18.1	13.14	17.04	13.72	9.64	9.17	9.78	8.56	9.77	11.57	13.99	14.63	27.2	26.7	29.37	21.1133	20.2333	23.3233	16.9233	19.6667	16.0933	10.8433	9.37	13.3967	27.7567
gene-CTHT_0009530	CTHT_0009530	C-3 sterol dehydrogenase/C-4-like protein	171.46	120.63	136.3	110.65	105.11	110.06	152.72	137.03	148.03	114.11	119.02	113.12	132.43	138.82	124.62	95.26	86.62	90.33	134.63	99.09	119.95	102.56	105.03	96.93	82.35	84.47	78.72	75.23	65.59	71.79	142.797	108.607	145.927	115.417	131.957	90.7367	117.89	101.507	81.8467	70.87
gene-CTHT_0009540	CTHT_0009540	hypothetical protein	3.77	8	3.19	5.31	3.69	5.26	4.88	6.11	4.8	3.36	3.68	4.37	3.22	3.88	4.84	3.33	4.03	1.26	3.25	3.09	4.94	2.97	1.46	1.76	3.29	1.54	1.93	2.99	2.84	4.32	4.98667	4.75333	5.26333	3.80333	3.98	2.87333	3.76	2.06333	2.25333	3.38333
gene-CTHT_0009550	CTHT_0009550	hypothetical protein	639.32	579.02	569.9	504.5	531.78	560.36	655.93	653.01	580.51	561.85	484.94	501.54	631.69	673.31	656.37	526.55	534.32	542.35	630.06	720.35	691.69	563.01	561.98	625.56	596.71	529.76	531.95	490.73	464.88	421.87	596.08	532.213	629.817	516.11	653.79	534.407	680.7	583.517	552.807	459.16
gene-CTHT_0009560	CTHT_0009560	hypothetical protein	51.15	43.56	47.14	43.45	40.21	40.72	48.49	40.09	41.36	40.19	40.21	35.17	51.1	51.1	43.56	38.41	32.48	37.49	40.54	29.47	31.37	27.93	24.92	25.94	59.73	62.48	62.8	64.98	63.4	76.2	47.2833	41.46	43.3133	38.5233	48.5867	36.1267	33.7933	26.2633	61.67	68.1933
gene-CTHT_0009570	CTHT_0009570	hypothetical protein	78.63	61.94	47.81	48.12	42.32	38.1	53.57	67.07	74.37	60.2	68.78	57.21	41.82	39.55	40.14	35.44	51.16	52.99	33.95	25.47	35.15	38.87	33.1	19.94	24.14	16.03	15.59	14.48	16.11	12.22	62.7933	42.8467	65.0033	62.0633	40.5033	46.53	31.5233	30.6367	18.5867	14.27
gene-CTHT_0009580	CTHT_0009580	putative specific RNA polymerase II transcription factor	19.52	16.6	13.83	13.41	10.39	9.49	19.37	15.5	14.66	10.15	9.66	10.13	15.45	18.15	14.67	11.3	7.05	8.02	11.82	8.85	8.08	7.21	4.8	7.39	14.01	11.12	12.26	10.88	12.03	12.76	16.65	11.0967	16.51	9.98	16.09	8.79	9.58333	6.46667	12.4633	11.89
gene-CTHT_0009590	CTHT_0009590	dipeptidyl-peptidase III (DPP III)-like protein	127.68	114.94	119.21	202.33	208.51	211.11	150.43	161.84	173.83	254.87	246.48	252.2	157.42	185.57	178.95	259.57	256.82	261.32	184.38	180.06	199.62	292.11	275.43	230.4	112.45	111.46	109.82	134.07	89.65	111.59	120.61	207.317	162.033	251.183	173.98	259.237	188.02	265.98	111.243	111.77
gene-CTHT_0009600	CTHT_0009600	gluconokinase-like protein	96.76	65.99	67.84	66.73	57.06	65.58	132.06	102.57	63.91	54.6	47.52	50.57	84.69	115.45	70.23	54.88	45.64	46.51	71.52	57.52	52.47	46.62	41.61	47.55	169.45	140.53	203.06	247.01	388.89	399.1	76.8633	63.1233	99.5133	50.8967	90.1233	49.01	60.5033	45.26	171.013	345
gene-CTHT_0009610	CTHT_0009610	hypothetical protein	227.45	164.52	192.88	254.45	235.66	239.05	268.77	291.52	365.24	412.18	432.7	406.72	408.78	400.36	429.87	574.95	497.57	534.45	420.21	351.77	413.7	685.54	713.77	590.89	730.34	721.64	728.25	856.39	835.42	889.71	194.95	243.053	308.51	417.2	413.003	535.657	395.227	663.4	726.743	860.507
gene-CTHT_0009620	CTHT_0009620	hypothetical protein	115.55	71.9	94.04	103.8	97.76	104.84	117.87	104.39	138.43	162.1	180.61	180.96	155.75	147.5	155.86	203.97	157.71	162.72	181.85	162.93	186.67	232.29	294.14	264.13	227.5	247.91	243.59	446.18	440.21	389.04	93.83	102.133	120.23	174.557	153.037	174.8	177.15	263.52	239.667	425.143
gene-CTHT_0009630	CTHT_0009630	putative golgi snare protein	165.85	141.23	158.44	126.28	122.42	133.24	154.51	159.95	182.6	144.29	169.39	150.26	141.93	141.6	155.6	119.38	138	117.79	158.78	114.08	135.65	153.17	175.7	167.49	133.06	161.01	164.31	202.08	240.95	178.34	155.173	127.313	165.687	154.647	146.377	125.057	136.17	165.453	152.793	207.123
gene-CTHT_0009640	CTHT_0009640	60S ribosomal protein L6-like protein	2476.59	2001.18	2035.5	1769.72	1705.75	1712.22	2890.65	2286.79	2271.98	1968.8	2413.81	2589.43	3813.74	3836.28	3403.59	2032.7	2132.43	2211.58	6106.81	5822.74	6627.63	3153.1	4623.99	5037.88	7108.78	7113.55	6699.28	6431.22	4044.71	5629.9	2171.09	1729.23	2483.14	2324.01	3684.54	2125.57	6185.73	4271.66	6973.87	5368.61
gene-CTHT_0009650	CTHT_0009650	ribosomal protein L35-like protein	173.97	151.65	141.29	115.79	110.67	114.68	182.84	177.41	149.16	144.11	168.33	167.4	184.49	182.18	166.14	111.42	135.16	143.73	280.78	361.12	355.57	173.17	232.8	254.27	312.43	309.98	276.03	255.1	217.36	221.65	155.637	113.713	169.803	159.947	177.603	130.103	332.49	220.08	299.48	231.37
gene-CTHT_0009660	CTHT_0009660	hypothetical protein	1.61	1.76	2.02	2.51	1.16	1.82	1.01	2.94	2.31	1.49	1.96	2.54	1	1.14	0.54	1.09	0.86	1.28	2.42	2.07	1.88	1.45	2.16	2.01	7.13	9.19	7.92	6.01	4.64	5.39	1.79667	1.83	2.08667	1.99667	0.893333	1.07667	2.12333	1.87333	8.08	5.34667
gene-CTHT_0009670	CTHT_0009670	hypothetical protein	18.97	13.51	14.22	17.07	17.51	18.61	20.28	15.21	15.05	16.32	16.18	15.69	18.28	18.94	12.19	27.44	20.42	23.43	13.23	12.71	10.4	21.57	17.12	16.19	13.09	13.19	14.78	22.31	19.2	21.87	15.5667	17.73	16.8467	16.0633	16.47	23.7633	12.1133	18.2933	13.6867	21.1267
gene-CTHT_0009680	CTHT_0009680	hypothetical protein	74.76	82.37	87.85	94.86	94.45	97.39	88.98	76.52	75.48	62.15	59.41	52.04	74.23	77.57	69.1	80.87	73.96	78.55	38.95	30.25	28.46	65.45	60.81	54.78	29.06	42.84	41.06	61.83	86.43	73.16	81.66	95.5667	80.3267	57.8667	73.6333	77.7933	32.5533	60.3467	37.6533	73.8067
gene-CTHT_0009690	CTHT_0009690	hypothetical protein	28.38	20.42	22.52	17.81	14.02	15.46	24.49	19.53	17.89	14.42	14.03	12.18	25.69	28.06	20.67	16.3	15.08	16.39	19.45	14.18	16.59	8.41	8.2	9.79	29.79	22.74	24.44	26.84	37.36	29.64	23.7733	15.7633	20.6367	13.5433	24.8067	15.9233	16.74	8.8	25.6567	31.28
gene-CTHT_0009700	CTHT_0009700	hypothetical protein	54.34	38.61	43.09	39.88	30.56	33.82	41.81	40.19	35.81	33.27	34.92	37.33	50.35	57.19	45.03	38.33	32.77	38.25	73.13	91.39	71.28	23.17	26.35	44.29	182.84	133.54	153.55	89.08	95.16	110.69	45.3467	34.7533	39.27	35.1733	50.8567	36.45	78.6	31.27	156.643	98.31
gene-CTHT_0009710	CTHT_0009710	hypothetical protein	31.93	21.56	24.94	19.74	19.31	17.61	26.7	20.91	26.98	18.83	18.05	14.45	23.98	26.86	20.19	18.35	15.06	16.37	12.75	8.08	11.37	13.55	10.71	9.3	9.92	11.61	12.73	18.54	17.13	18.36	26.1433	18.8867	24.8633	17.11	23.6767	16.5933	10.7333	11.1867	11.42	18.01
gene-CTHT_0009720	CTHT_0009720	hypothetical protein	99.39	86.25	85.15	57.99	56.97	64.23	86.19	84.05	79.87	54.75	56.27	55.74	66.36	70.75	65.89	45.38	46.98	44.53	64.56	53.63	56.63	47.49	49.08	52.87	34.55	45.15	47.16	74.3	71.91	59.64	90.2633	59.73	83.37	55.5867	67.6667	45.63	58.2733	49.8133	42.2867	68.6167
gene-CTHT_0009730	CTHT_0009730	-	71.66	53.13	67.08	40.53	36.22	40.92	45.97	38.37	46.6	35.9	32.94	35.7	41.79	42.1	29.94	27.37	23.08	26.76	35.28	29.19	28.1	16.27	21.54	21.37	45.25	52	42.87	39.58	33.65	40.47	63.9567	39.2233	43.6467	34.8467	37.9433	25.7367	30.8567	19.7267	46.7067	37.9
gene-CTHT_0009740	CTHT_0009740	60S ribosomal protein l9-like protein	1621.21	1644.94	1506.18	1259.52	1235.57	1319.42	1871.34	1730.63	1457.1	1311.39	1683.66	1735.67	2601.45	2288.59	2295.87	1227.61	1449.44	1543.24	3389.21	3861.55	4219.01	1914.44	2883.29	3148.64	3634.28	3690.46	3260.26	2958.27	1919.62	2470.51	1590.78	1271.5	1686.36	1576.91	2395.3	1406.76	3823.26	2648.79	3528.33	2449.47
gene-CTHT_0009750	CTHT_0009750	vacuolar protein sorting-associated protein 26-like protein	65.4	62.5	55.09	45.23	45.41	45.63	89.38	88.51	73	44.52	39.12	43.97	58.98	73.37	62.52	30.77	40.6	32.82	63.51	60.85	56.65	32.78	36.4	50.79	46.32	57.6	49.94	72.93	69.17	60.86	60.9967	45.4233	83.63	42.5367	64.9567	34.73	60.3367	39.99	51.2867	67.6533
gene-CTHT_0009760	CTHT_0009760	hypothetical protein	32.2	23.34	25.02	23.79	24.64	23.09	30.69	25.27	28.39	26.62	26.52	24.07	31.73	29.63	23.17	22.22	19.23	21.72	30.35	27.74	27.71	20.43	21.42	22.11	26.59	26.26	28.22	36.63	31.46	35	26.8533	23.84	28.1167	25.7367	28.1767	21.0567	28.6	21.32	27.0233	34.3633
gene-CTHT_0009770	CTHT_0009770	hypothetical protein	43.55	36.22	31.95	24.95	31.4	32.59	53.32	41.17	33.25	31.3	38.02	32.14	54.65	49.92	41.88	30.96	27.29	29.94	61.08	51.44	48.07	26.18	40.7	46.13	41.44	46.62	45.26	48.12	26.35	36.55	37.24	29.6467	42.58	33.82	48.8167	29.3967	53.53	37.67	44.44	37.0067
gene-CTHT_0009780	CTHT_0009780	hypothetical protein	435.79	404.71	458.29	423.92	424.64	464.88	359.87	431.08	439.21	434.5	412.2	453.66	353.74	382.35	413.12	355.42	397.22	361.2	352.15	329.41	305.93	297.73	273.84	283.28	255.83	273.85	220.01	239.46	178.28	161.83	432.93	437.813	410.053	433.453	383.07	371.28	329.163	284.95	249.897	193.19
gene-CTHT_0009790	CTHT_0009790	hypothetical protein	18.06	14.38	16.44	28.88	30.34	28.12	12.28	14.65	16.89	25.6	19.98	22.7	7.97	10.97	7.97	25.62	23.26	23.24	7.06	5.86	4.44	14.36	10.73	9.82	15.05	16.85	17.67	32.11	36.99	36.09	16.2933	29.1133	14.6067	22.76	8.97	24.04	5.78667	11.6367	16.5233	35.0633
gene-CTHT_0009800	CTHT_0009800	putative calcium ion binding protein	190.82	186.29	174.3	261.82	337.4	344.9	226.02	198.77	171.22	262.94	247.33	222.13	274.65	249.92	235.82	335.87	271.18	285.91	160.07	136.95	132.85	269.12	288.35	256.93	58.8	79.58	65.53	85.44	67.71	79.3	183.803	314.707	198.67	244.133	253.463	297.653	143.29	271.467	67.97	77.4833
gene-CTHT_0009810	CTHT_0009810	cation transport regulator-like protein	41.5	37.4	35.97	43.74	46.69	49.16	51.69	39.51	41.19	49.39	58.38	60.55	63.65	56.55	54.82	96.63	88.04	89.78	60.49	50.25	51.88	112.18	117.19	104.31	36.3	29.93	28.51	21.93	19.22	19.98	38.29	46.53	44.13	56.1067	58.34	91.4833	54.2067	111.227	31.58	20.3767
gene-CTHT_0009820	CTHT_0009820	hypothetical protein	0	0	0	0.54	0	0	0.47	0.3	0.27	0	0.28	0.47	0.46	0.27	0.27	1.14	0	0	0	0.47	0.55	0.97	0.27	0	0	0	0	0.28	0	0	0	0.18	0.346667	0.25	0.333333	0.38	0.34	0.413333	0	0.093333
gene-CTHT_0009830	CTHT_0009830	hypothetical protein	254.29	244.91	247.22	201.96	232.16	267.58	198.92	231.79	317.94	272.72	291.21	310.08	185.51	180.17	241.37	215.13	249.76	221.54	169.2	143.69	162.8	205.4	203.32	192.41	70.22	82.15	72.6	72.21	50.82	46.84	248.807	233.9	249.55	291.337	202.35	228.81	158.563	200.377	74.99	56.6233
gene-CTHT_0009840	CTHT_0009840	hypothetical protein	171.88	167.82	146.23	256.94	254.75	247.93	122.35	188.6	187.47	282.07	271.14	291.9	88.02	109.1	112.98	180.63	189.77	193.99	74.83	71.53	67.63	106.53	71.91	69.66	74.12	62.14	81.48	89.35	69.4	84.8	161.977	253.207	166.14	281.703	103.367	188.13	71.33	82.7	72.58	81.1833
gene-CTHT_0009850	CTHT_0009850	hypothetical protein	45.16	30.87	37.99	32.08	35.07	30.53	46.47	33.15	36.33	29.89	28.32	26.62	35.62	41.11	31.24	24.75	21.51	25.8	32.96	32.35	25.69	29.78	25.76	25.03	47.16	38.3	45.28	57.77	57.63	60.38	38.0067	32.56	38.65	28.2767	35.99	24.02	30.3333	26.8567	43.58	58.5933
gene-CTHT_0009860	CTHT_0009860	hypothetical protein	63.3	87.83	80.85	73.14	76.06	75.08	64.21	84.62	84.01	57.58	48.08	45.28	55.75	53.64	57.8	66.4	61.01	58.48	45.33	40.88	41.41	46.83	41.31	40.96	59.96	57.99	60.1	74.7	120.68	84.64	77.3267	74.76	77.6133	50.3133	55.73	61.9633	42.54	43.0333	59.35	93.34
gene-CTHT_0009870	CTHT_0009870	hypothetical protein	44.17	37.23	35.91	28.97	28.54	30.43	40.69	33.76	34.93	26.48	37.94	36.38	55.74	52.31	44.62	29.41	27.26	29.47	88.47	108.17	94.34	22.83	39.96	66.12	270.49	218.48	237.61	173.49	181.17	189.71	39.1033	29.3133	36.46	33.6	50.89	28.7133	96.9933	42.97	242.193	181.457
gene-CTHT_0009880	CTHT_0009880	pre-mRNA splicing factor ATP-dependent RNA helicase prp16-like protein	21.98	15.55	15.99	12.2	14.17	13.56	21.58	15.57	14.99	12.91	13.88	13.74	22.08	22.18	17.59	14.27	12.68	14.1	19.2	16.48	18.04	14.25	13.77	14.54	21.71	18.88	21.55	22.19	19.59	26.64	17.84	13.31	17.38	13.51	20.6167	13.6833	17.9067	14.1867	20.7133	22.8067
gene-CTHT_0009890	CTHT_0009890	hypothetical protein	104.87	84.34	88.07	88.7	89.54	90.83	158.86	121.44	106.11	67.52	69.71	75.26	142.36	157.33	141.93	104.87	87.98	93.21	122.99	104.21	104.09	121.27	114.35	117.71	232.22	220	224.08	261.06	278.89	252.13	92.4267	89.69	128.803	70.83	147.207	95.3533	110.43	117.777	225.433	264.027
gene-CTHT_0009900	CTHT_0009900	hypothetical protein	41.52	33.09	38.76	38.29	37.48	40.2	51.43	42.97	49.41	40.4	50.19	52.27	38.77	45.11	41.82	37.05	36.04	36.58	63.27	52.1	55.84	44.21	46.69	50.71	92.45	105.21	109.69	136.98	129.52	141.07	37.79	38.6567	47.9367	47.62	41.9	36.5567	57.07	47.2033	102.45	135.857
gene-CTHT_0009910	CTHT_0009910	hypothetical protein	19.73	15.02	15.27	9.53	8.64	10.94	20.41	17.88	15.73	12.22	11.55	9.92	19.18	22.01	17.97	13.62	11.23	11.25	17.25	17.32	15.9	12.21	12.37	14.61	11.19	10.65	12.59	20.42	28.27	22.23	16.6733	9.70333	18.0067	11.23	19.72	12.0333	16.8233	13.0633	11.4767	23.64
gene-CTHT_0009920	CTHT_0009920	putative bhlh/zip transcription factor	84.36	70.44	71.82	111.21	114	100.48	81.74	79.15	77.49	114.71	101.5	97.61	75.8	81.48	75.46	107.93	96.49	104.2	80.5	68.79	63.17	95.12	83.28	80.1	70.5	84.41	84.38	116.51	138.42	128.18	75.54	108.563	79.46	104.607	77.58	102.873	70.82	86.1667	79.7633	127.703
gene-CTHT_0009930	CTHT_0009930	hypothetical protein	77.27	87.5	71.81	72.37	92.99	70.69	99.23	108.74	83.84	70.42	59.38	62.95	70.87	72.89	85.01	76.49	73.2	68.36	57.57	64.52	59.31	56.07	51.95	52.5	23.74	24.74	20.01	25.49	17.88	14.84	78.86	78.6833	97.27	64.25	76.2567	72.6833	60.4667	53.5067	22.83	19.4033
gene-CTHT_0009940	CTHT_0009940	hypothetical protein	38.43	22.47	23.26	23.32	19.83	19.84	35.71	16.8	20.78	16.47	16.79	16.32	57.47	61.35	30.51	29.26	23.03	26.6	24.82	13.23	13.97	10.21	9.4	11.97	43.65	60.88	56.6	61.74	61.8	86.09	28.0533	20.9967	24.43	16.5267	49.7767	26.2967	17.34	10.5267	53.71	69.8767
gene-CTHT_0009950	CTHT_0009950	hypothetical protein	51.54	44.75	48.16	57.95	52.57	56.55	48.21	52.66	47.65	55.5	45.4	46.51	46.92	48.85	51.41	62.31	58.98	66.53	34.07	27.1	26.86	43.85	35.1	33.34	28	28.43	28.06	33.2	36.26	27.5	48.15	55.69	49.5067	49.1367	49.06	62.6067	29.3433	37.43	28.1633	32.32
gene-CTHT_0009960	CTHT_0009960	hypothetical protein	174.95	250.45	287.36	434.97	513.1	535.71	130.02	150.72	237.33	413.97	445.42	427.4	207.32	175.49	249.57	397.7	424.3	369.06	172.62	117.29	128.22	419.32	454.24	412.6	112.43	207.69	141.53	177.6	166.9	157.11	237.587	494.593	172.69	428.93	210.793	397.02	139.377	428.72	153.883	167.203
gene-CTHT_0009970	CTHT_0009970	G2/M cyclins accumulate steadily during G2 and are abruptly destroyed at mitosis-like protein	82.83	78.39	74.34	65.28	61.36	63.89	81.36	82.02	92.55	91.19	94.36	80.47	87.19	87.52	81.26	67.71	69.61	75.97	105.73	93	95.26	85.83	91.05	101.6	95.21	130.92	115.95	116.95	136.2	108.44	78.52	63.51	85.31	88.6733	85.3233	71.0967	97.9967	92.8267	114.027	120.53
gene-CTHT_0009980	CTHT_0009980	mitochondrial 60S ribosomal protein rml2-like protein	311.9	327.36	298.56	224.07	237.2	231.8	369.44	317.44	287.93	208.84	236.44	238.42	424.92	404.58	380.48	233.11	232.85	219.72	492.55	521.05	505.53	272.89	380.67	413.78	488.49	438.23	429.16	398.48	282.37	355.05	312.607	231.023	324.937	227.9	403.327	228.56	506.377	355.78	451.96	345.3
gene-CTHT_0009990	CTHT_0009990	acid phosphatase-like protein	88.95	79.12	85.5	88.35	80.7	88.49	71.27	99.04	109.77	110.48	104.19	101.94	43.21	57.59	64.3	78.61	81.87	75.86	66.17	70.27	60.08	70.68	62.4	62.44	79.94	78.37	87.89	130.73	126.5	121.8	84.5233	85.8467	93.36	105.537	55.0333	78.78	65.5067	65.1733	82.0667	126.343
gene-CTHT_0010000	CTHT_0010000	enzyme regulator-like protein	54.99	45.1	46.42	48.04	46.04	44.14	54.62	48.29	50.79	47.24	47.32	44.54	49.87	53.11	48.32	44.45	45.11	45.33	43.88	39.46	40.82	39.61	40.86	38.58	27.08	29.58	26.56	31.24	25.73	29.02	48.8367	46.0733	51.2333	46.3667	50.4333	44.9633	41.3867	39.6833	27.74	28.6633
gene-CTHT_0010010	CTHT_0010010	WD40 repeat-containing protein	25.35	19.11	17.9	13.72	13.12	16.35	27.13	21.57	17.68	11.45	10.1	12.51	22.81	23.89	18.57	10.47	10.93	14.1	26.05	24.83	20.67	13.33	11.25	13.7	19.46	16.32	18.66	14.84	8.22	11.29	20.7867	14.3967	22.1267	11.3533	21.7567	11.8333	23.85	12.76	18.1467	11.45
gene-CTHT_0010020	CTHT_0010020	hypothetical protein	62.71	64.69	60.88	56.67	59.87	52.3	63.18	70.39	63.51	54.09	55.13	51.85	45.72	54.95	43.49	54.81	55.44	57.55	41.13	33.5	32.77	44.37	31.68	27.08	49.79	55.48	60.15	63.17	74.72	67.01	62.76	56.28	65.6933	53.69	48.0533	55.9333	35.8	34.3767	55.14	68.3
gene-CTHT_0010030	CTHT_0010030	phosphotransferase-like protein	829.27	859.03	966.87	528.43	515.47	567.76	752.45	749.81	930.63	547.37	525.01	451.91	681.64	636.26	730.87	584.07	661.52	650.57	550.27	528.23	551.81	433.45	405.76	505.88	670.81	813.7	609.55	368.98	326.12	233.03	885.057	537.22	810.963	508.097	682.923	632.053	543.437	448.363	698.02	309.377
gene-CTHT_0010040	CTHT_0010040	hypothetical protein	46.52	51.16	55.86	29.94	34.05	33.38	41.76	41.34	56.09	34.94	42.29	34.72	47.69	33.15	54.3	41.25	38.07	40.77	34.21	25.87	36.92	34.21	30.45	34.17	71.45	81.62	65.97	93.79	89.58	86.35	51.18	32.4567	46.3967	37.3167	45.0467	40.03	32.3333	32.9433	73.0133	89.9067
gene-CTHT_0010050	CTHT_0010050	putative RNA splicing factor	43.68	39.32	37.91	33.63	38.18	33.89	39.83	41.84	44.25	37.8	36.92	34.15	33.36	36.83	30.8	31.61	28.98	29.21	46.76	37.38	44.67	27.61	28.38	30.64	62.18	51.74	66.64	70.49	79.56	76.81	40.3033	35.2333	41.9733	36.29	33.6633	29.9333	42.9367	28.8767	60.1867	75.62
gene-CTHT_0010060	CTHT_0010060	hypothetical protein	47.31	35.52	41.89	34.94	33.17	34.13	43.41	36.97	40.14	36.37	37.97	35.66	40.23	42.29	35.02	36.49	30.08	33.21	50.44	45.25	48.14	29.09	34.22	38.56	58.42	60.91	61.68	72.22	75.86	76.32	41.5733	34.08	40.1733	36.6667	39.18	33.26	47.9433	33.9567	60.3367	74.8
gene-CTHT_0010070	CTHT_0010070	hypothetical protein	14.63	12.07	15.1	19.4	20.04	19.51	15.67	16.59	23.51	42.45	53.59	53.08	17.94	16.8	25.51	32.61	35.79	35.46	32.08	20.32	24.55	39.11	41.52	40.14	28.66	33.26	33.7	54.11	75.03	59.63	13.9333	19.65	18.59	49.7067	20.0833	34.62	25.65	40.2567	31.8733	62.9233
gene-CTHT_0010080	CTHT_0010080	hypothetical protein	466.2	641.52	666.14	239.67	178.61	218.49	581.4	512.89	592.9	249.51	183.17	203.58	282.18	205.74	234.69	208.01	251.58	199.03	140.33	97.97	119.21	124.39	118.3	128.98	132.28	190.82	141.96	121.26	238.55	184.08	591.287	212.257	562.397	212.087	240.87	219.54	119.17	123.89	155.02	181.297
gene-CTHT_0010090	CTHT_0010090	calcium channel-like protein	6.06	4.68	4.62	4.94	5.25	4.45	6	5.03	4.94	5.87	5.66	4.98	4.36	5.31	3.34	4.21	4.31	4.02	4.67	3.88	3.44	3.49	2.96	3.79	6.94	7.54	8.15	13.3	15.21	16.71	5.12	4.88	5.32333	5.50333	4.33667	4.18	3.99667	3.41333	7.54333	15.0733
gene-CTHT_0010100	CTHT_0010100	PHD zinc finger-like protein	12.15	8.56	7.57	6.76	7.17	7.91	14.32	12.72	8.75	7.28	7.96	7.48	11.05	14.39	8.81	7.26	6.17	7.46	16.38	17.16	12.57	8.15	7.57	9.73	20.96	18.66	21.12	27.48	32.48	29.13	9.42667	7.28	11.93	7.57333	11.4167	6.96333	15.37	8.48333	20.2467	29.6967
gene-CTHT_0010110	CTHT_0010110	hypothetical protein	1.68	0.59	1.82	0.88	0.47	0.69	0.69	0.99	0.66	1.5	1.67	0.93	0.92	0.89	0.51	0.95	0.71	0.58	0.53	0.27	0.31	0.38	0.24	0.58	1.4	1.68	0.81	1.98	2.01	2.43	1.36333	0.68	0.78	1.36667	0.773333	0.746667	0.37	0.4	1.29667	2.14
gene-CTHT_0010120	CTHT_0010120	putative mismatched DNA binding protein	9.2	7.85	8.63	5.27	4.69	4.86	10.1	10.6	7.88	6.77	7.88	8.72	5.72	7.39	6.44	5.77	6.22	6.95	8.31	10.21	8.59	5.9	6.97	6.48	5.59	5.14	5.27	5.28	3.44	5.88	8.56	4.94	9.52667	7.79	6.51667	6.31333	9.03667	6.45	5.33333	4.86667
gene-CTHT_0010130	CTHT_0010130	hypothetical protein	67.07	49.02	50.34	53.06	48.67	48.72	61.52	47.78	46.67	56.03	59.08	64.08	94.56	90.98	66.88	58.52	60	64.58	107.35	106.74	109	44.28	52.4	80.59	245.38	215.39	213.81	170.58	167.8	189.95	55.4767	50.15	51.99	59.73	84.14	61.0333	107.697	59.09	224.86	176.11
gene-CTHT_0010140	CTHT_0010140	hypothetical protein	91.3	81.52	72.46	67.97	62.57	60.25	119.27	97.63	103.48	86.86	93.23	92.54	108.07	129.66	118.2	63.87	75.98	79.44	191.05	207.39	195.84	100.43	150.23	162.54	84.69	101.28	80.51	97.46	81.37	62.15	81.76	63.5967	106.793	90.8767	118.643	73.0967	198.093	137.733	88.8267	80.3267
gene-CTHT_0010150	CTHT_0010150	hypothetical protein	44.34	32.52	26.6	20.69	20.9	21.82	47.31	31.84	25.47	21.71	28.14	25.02	69.43	71.41	53.59	39.12	36.38	35.97	61.77	69.61	59.43	22.06	25.12	42.36	117.37	99.08	100.46	79.66	63.03	88.72	34.4867	21.1367	34.8733	24.9567	64.81	37.1567	63.6033	29.8467	105.637	77.1367
gene-CTHT_0010160	CTHT_0010160	hypothetical protein	25.17	25.87	25.73	11.19	8.64	11.51	37.29	29.62	23.73	10.55	11.22	9.41	28.47	26.3	30.55	13.76	13.54	11.26	10.91	9.25	5.7	12.66	11.35	8.15	4.24	4.06	2.64	6.47	4.43	4.73	25.59	10.4467	30.2133	10.3933	28.44	12.8533	8.62	10.72	3.64667	5.21
gene-CTHT_0010170	CTHT_0010170	hypothetical protein	268.64	206.4	184.24	137.32	176.41	196.65	260.58	231.41	245.3	212.85	232.19	207.56	258.21	258.96	233.69	194.85	225.55	203.6	204.38	187.85	201.93	155.81	177.83	198.84	132.53	143.54	124.19	118.06	104.09	113.64	219.76	170.127	245.763	217.533	250.287	208	198.053	177.493	133.42	111.93
gene-CTHT_0010180	CTHT_0010180	hypothetical protein	181.97	175.06	171.78	158.11	164.79	171.62	221.59	200.6	187.1	157.04	144.58	134.77	197.55	216.67	183.72	163.51	160.62	163.58	144.96	128.1	105.37	152.47	137.32	132.3	80.61	91	94.4	128.37	96.67	110.46	176.27	164.84	203.097	145.463	199.313	162.57	126.143	140.697	88.67	111.833
gene-CTHT_0010190	CTHT_0010190	hypothetical protein	63.68	56.4	48.89	41.52	39.08	49.32	74.02	59.92	59.81	44.91	46.44	52.14	59.55	64.44	56.84	52.18	49.59	60.27	67.15	73.49	70.68	49.36	60.52	50.63	59.28	51.79	46.76	55.06	50.35	55.2	56.3233	43.3067	64.5833	47.83	60.2767	54.0133	70.44	53.5033	52.61	53.5367
gene-CTHT_0010200	CTHT_0010200	hypothetical protein	50.21	35.24	37.83	31.11	28.88	26.32	42.29	35.19	37.75	28.72	26.11	25.57	30.36	43.52	28.59	26.13	19.94	22.1	25.58	20.57	18.57	14.75	12.7	14.04	30.52	33.76	40.45	57.59	67.57	61.38	41.0933	28.77	38.41	26.8	34.1567	22.7233	21.5733	13.83	34.91	62.18
gene-CTHT_0010210	CTHT_0010210	6,7-dimethyl-8-ribityllumazine synthase-like protein	281.68	259.18	235.2	233.69	234.7	254.6	332.3	393.79	373.89	331.91	386.05	410.51	263.66	292.61	311.46	269.01	319.44	303.27	443.39	467.31	508.56	337.21	391.77	371.44	225.59	204.48	197.52	171.32	125.12	137.7	258.687	240.997	366.66	376.157	289.243	297.24	473.087	366.807	209.197	144.713
gene-CTHT_0010220	CTHT_0010220	hypothetical protein	95.61	95.19	90.29	96.8	88.48	94.37	92.19	97.94	90.48	82.27	75	77.59	86.65	96.72	79.46	77.23	68.95	67.84	65.62	57.49	50.56	55.97	48.25	50.54	104.89	99.04	133.02	148.09	186.17	176.01	93.6967	93.2167	93.5367	78.2867	87.61	71.34	57.89	51.5867	112.317	170.09
gene-CTHT_0010230	CTHT_0010230	hypothetical protein	0	0	0	0	0	0	0	0	0	2.22	0	0	0	0	0	0	0	0	0	0	0	0	0	0	1.58	0	0	0	0	0	0	0	0	0.74	0	0	0	0	0.526667	0
gene-CTHT_0010240	CTHT_0010240	hypothetical protein	34.97	31.1	34.46	27.85	25.93	32.79	26.55	40.08	36.63	37.94	48.08	38.13	26.34	32.32	33.16	31.17	27.88	30.46	34.66	28.21	24.7	20.23	17.39	20.57	77.25	78.9	79.35	97.69	92.51	112.45	33.51	28.8567	34.42	41.3833	30.6067	29.8367	29.19	19.3967	78.5	100.883
gene-CTHT_0010250	CTHT_0010250	phosphatidylinositol-4- kinase-like protein	14.94	13.59	12.13	12.97	11.75	11.47	16.94	15.23	13.33	11.7	11.08	11.71	12.98	15.16	10.46	9.86	8.11	8.36	12.32	11.28	9.15	7.38	6.55	7.59	13.12	11.77	13.03	16.3	15.7	17.9	13.5533	12.0633	15.1667	11.4967	12.8667	8.77667	10.9167	7.17333	12.64	16.6333
gene-CTHT_0010260	CTHT_0010260	putative proteasome protein	204.1	185.71	160.17	193.17	187.94	194.83	226.54	257.87	232.08	241.57	250.58	276.4	173.81	203.06	188.43	166.85	171.49	166.75	234.36	272.01	290.95	177.19	184.39	187.87	177.06	156.61	162.22	159.38	121.54	129.22	183.327	191.98	238.83	256.183	188.433	168.363	265.773	183.15	165.297	136.713
gene-CTHT_0010270	CTHT_0010270	hypothetical protein	33.11	21	22.67	24.23	23.62	22.34	32.19	21.26	22.03	19.8	19.37	16.96	26.13	29.93	22.32	20.14	17.46	17.44	15.16	11.7	11.21	13.76	9.59	12.16	14.68	18.54	16.39	26.31	34.75	30.28	25.5933	23.3967	25.16	18.71	26.1267	18.3467	12.69	11.8367	16.5367	30.4467
gene-CTHT_0010280	CTHT_0010280	hypothetical protein	417.63	423.58	357.81	259.87	255.39	294.22	453.3	436.67	363.16	269.65	275.41	278.62	478.78	487.56	470.5	287.44	285.84	279.33	440.69	470.55	422.63	262.75	309.95	357.9	393.39	369.63	350.1	302.48	308.18	293.3	399.673	269.827	417.71	274.56	478.947	284.203	444.623	310.2	371.04	301.32
gene-CTHT_0010290	CTHT_0010290	hypothetical protein	42.45	29.77	27.71	25.02	21.59	22.05	48.8	35.61	32.08	25.09	22.87	18.96	36.81	45.22	31.46	24.68	19.31	22.5	18.98	15.53	12.74	14.98	12.68	14.64	13.48	17.97	18.12	26.44	26.59	26.01	33.31	22.8867	38.83	22.3067	37.83	22.1633	15.75	14.1	16.5233	26.3467
gene-CTHT_0010300	CTHT_0010300	hypothetical protein	1673.61	1487.01	1440.36	1523.31	1398.86	1576.67	1712.59	1880.85	1646.56	1889.65	1862.65	2002.17	1592.75	1639.03	1613.2	1556.88	1773.65	1576.86	1439.81	1428.75	1354.3	1143.21	1398	1210.23	1722.02	1564.91	1614.03	1771.01	1412.62	1260.17	1533.66	1499.61	1746.67	1918.16	1614.99	1635.8	1407.62	1250.48	1633.65	1481.27
gene-CTHT_0010310	CTHT_0010310	hypothetical protein	503.36	420.01	399.08	259.61	278.98	283.68	626.08	597.85	502.45	364.54	361.23	319.39	563.86	697.96	666.05	369.62	349.96	360.39	692.65	665.64	651.28	462.75	611.57	596.39	131.64	148.8	133.34	154.95	126.28	97.62	440.817	274.09	575.46	348.387	642.623	359.99	669.857	556.903	137.927	126.283
gene-CTHT_0010320	CTHT_0010320	hypothetical protein	24.56	17.85	20.55	15.33	16.35	10.77	16.9	18.36	19.42	18.73	22.21	20.93	12.25	16.62	12.8	13.81	16.3	19.89	19.77	15.68	16.3	13.54	15.62	14.09	19.77	14.5	18.78	13.19	23.64	25.93	20.9867	14.15	18.2267	20.6233	13.89	16.6667	17.25	14.4167	17.6833	20.92
gene-CTHT_0010330	CTHT_0010330	putative oxysterol binding protein	103.42	87.49	83.27	79.04	73.46	82.41	108.47	116.48	107.87	97.09	98.36	99.63	85.9	91.95	92.29	72.09	77.69	74.21	145.19	168.86	155.76	74.01	91.63	106.96	205.92	174.03	179.82	168.04	126.21	171.46	91.3933	78.3033	110.94	98.36	90.0467	74.6633	156.603	90.8667	186.59	155.237
gene-CTHT_0010340	CTHT_0010340	hypothetical protein	19.95	19.79	20.5	26.91	32.63	26.83	20.69	19.26	19.37	34.72	25.12	24.66	24.99	23.34	23.65	31.65	26.08	28.34	8.59	6.47	4.43	14.86	8.39	7.14	6.23	5.09	5.22	8.07	12.73	8.92	20.08	28.79	19.7733	28.1667	23.9933	28.69	6.49667	10.13	5.51333	9.90667
gene-CTHT_0010350	CTHT_0010350	hypothetical protein	2.96	2.01	2.01	3.48	3.26	2.91	1.21	2.03	2.14	4.81	5.77	4.39	0.9	1.11	1.24	1.78	1.82	1.95	1.59	0.85	1.13	1.28	1.22	1	0.93	0.9	1.05	1.26	1.38	1.41	2.32667	3.21667	1.79333	4.99	1.08333	1.85	1.19	1.16667	0.96	1.35
gene-CTHT_0010360	CTHT_0010360	hypothetical protein	11.09	11.74	15.26	14.82	10.92	10.9	5.05	6.86	8.14	5.53	5.21	3.66	3.98	3.74	4.6	3.97	3.8	4.44	1.8	1.11	0.58	2.49	1.52	1.54	0.86	1.26	1.17	1.03	1.55	1.08	12.6967	12.2133	6.68333	4.8	4.10667	4.07	1.16333	1.85	1.09667	1.22
gene-CTHT_0010370	CTHT_0010370	hypothetical protein	0.18	0.31	0.65	0.54	0.41	0.33	0.34	0.19	0.59	0.55	0.37	0.22	0.19	0.17	0.44	0.47	0	0.22	0.14	0	0.14	0.95	0.5	0.76	0.15	0	0.18	0	0.04	0.18	0.38	0.426667	0.373333	0.38	0.266667	0.23	0.093333	0.736667	0.11	0.073333
gene-CTHT_0010380	CTHT_0010380	hypothetical protein	0	0	0	0	0	0	0	0	0	0	7.73	0	0	0	0	0	0	0	0	0	0	0	0	0	0	0	0	0	0	0	0	0	0	2.57667	0	0	0	0	0	0
gene-CTHT_0010390	CTHT_0010390	hypothetical protein	4.95	5.21	4.02	5.68	8.83	10.51	1.7	3.55	4.5	7.59	8.62	10.14	1.29	3.61	2.37	6.18	5.78	5.58	1.93	1.53	1.8	1.96	0.87	1.67	3.91	2.63	2.3	3.58	4.15	2.99	4.72667	8.34	3.25	8.78333	2.42333	5.84667	1.75333	1.5	2.94667	3.57333
gene-CTHT_0010400	CTHT_0010400	hypothetical protein	11.16	10.79	8.83	14.46	14.59	15.2	10.64	10	10.34	31.69	30.75	23.75	6.2	9.46	6.74	36.11	58	51.86	6.63	5.99	3.94	61.17	18.53	8.46	5.3	3.7	3.48	4.23	2.05	2.89	10.26	14.75	10.3267	28.73	7.46667	48.6567	5.52	29.3867	4.16	3.05667
gene-CTHT_0010410	CTHT_0010410	hypothetical protein	11.34	10.56	9.62	14.7	13.5	14.52	9.79	10.02	8.59	12.81	12.87	13.02	9.2	12.26	8.47	12.19	12.22	12.83	10.15	10.81	9.31	11.46	10.43	8.69	21.7	21.51	20.61	20.14	21.08	23.58	10.5067	14.24	9.46667	12.9	9.97667	12.4133	10.09	10.1933	21.2733	21.6
gene-CTHT_0010420	CTHT_0010420	hypothetical protein	165.59	152.33	178.34	121.82	144.32	165.98	174.68	162.9	196.04	135.64	113.95	76.81	243.31	202.62	252.08	227.91	247.43	223.98	91.87	69.73	78.15	218.7	156.73	139.53	35.51	47.87	34.17	30.79	20.8	15.5	165.42	144.04	177.873	108.8	232.67	233.107	79.9167	171.653	39.1833	22.3633
gene-CTHT_0010430	CTHT_0010430	beta-glucosidase-like protein	44.2	46.27	47.07	39.86	44.66	48.67	35.66	33.15	34.94	28.9	28.99	23.34	36.03	32.65	43.18	43.26	46.65	44.83	18.8	14.56	15.5	34.5	22.52	19.97	32.26	34.53	36.29	42.04	44.13	50.57	45.8467	44.3967	34.5833	27.0767	37.2867	44.9133	16.2867	25.6633	34.36	45.58
gene-CTHT_0010440	CTHT_0010440	hypothetical protein	1.29	1.24	1.46	0.89	1.26	1.18	2.76	2.69	1.56	3.27	2.69	2.74	0.9	1.72	1.22	1.18	0.98	1.93	1.58	0.95	1.85	1.13	0.89	1.37	0.95	0.5	0.86	2.01	1.8	1.23	1.33	1.11	2.33667	2.9	1.28	1.36333	1.46	1.13	0.77	1.68
gene-CTHT_0010450	CTHT_0010450	putative transporter protein	20.36	17.4	16.34	16.44	15.32	16.26	22.7	18.92	16.22	15.68	18.41	19.79	16.77	15.77	16.85	13.44	11.66	13.61	23.08	23.51	21.02	13.24	15.66	15.8	32.39	26.91	33.61	29.54	27.24	35.38	18.0333	16.0067	19.28	17.96	16.4633	12.9033	22.5367	14.9	30.97	30.72
gene-CTHT_0010460	CTHT_0010460	hypothetical protein	33.78	25.4	29.93	71.87	72.2	91.2	24.93	40.91	39.61	57.42	39.35	37.55	51.28	50.91	44.1	111.42	105.71	118.69	41.15	31.08	37.18	208.94	90.62	61.34	3.45	2.84	3.13	4.25	2.97	4.06	29.7033	78.4233	35.15	44.7733	48.7633	111.94	36.47	120.3	3.14	3.76
gene-CTHT_0010470	CTHT_0010470	hypothetical protein	349.18	331.62	355.08	281.51	277.61	343.41	554.9	395.49	350.19	496	519.61	547.05	792.49	816.57	874.04	706.65	675.76	683.97	364.91	334.47	327.68	637.35	491.13	453.77	50.19	70.69	41.57	95.22	62.13	37.75	345.293	300.843	433.527	520.887	827.7	688.793	342.353	527.417	54.15	65.0333
gene-CTHT_0010480	CTHT_0010480	putative actin binding protein	115.77	101.2	107.14	93.72	82.55	87.04	164.96	143.55	134.01	124.76	168.07	160.89	150.85	156.76	166.89	118.46	135.91	146.63	180.31	176.03	183.9	177.15	184.09	156.45	74.92	77.42	70.22	68.22	69.71	66.54	108.037	87.77	147.507	151.24	158.167	133.667	180.08	172.563	74.1867	68.1567
gene-CTHT_0010490	CTHT_0010490	tetracycline:hydrogen antiporter-like protein	71.36	105.73	119.23	133.7	116.51	132.39	57.2	84.39	117.17	144.19	130.74	140.33	64.14	56.34	92.11	108.28	113.98	105.41	97.8	99.6	105.55	156.77	132.08	133.02	181.55	185.21	191.99	165	213.69	191.51	98.7733	127.533	86.2533	138.42	70.8633	109.223	100.983	140.623	186.25	190.067
gene-CTHT_0010500	CTHT_0010500	formyltetrahydrofolate deformylase-like protein	726.71	706.03	746.69	912.54	942.32	897.78	512.7	529.5	546.14	582.37	579.96	544.19	553.22	530.13	563.5	629.14	650.9	673.42	532.89	424.96	445.83	611.45	506.27	465.82	312.62	330.85	321.2	301.35	293.07	308.96	726.477	917.547	529.447	568.84	548.95	651.153	467.893	527.847	321.557	301.127
gene-CTHT_0010510	CTHT_0010510	hypothetical protein	4.39	3.52	3.96	3.29	2.98	2.71	5.02	2.87	2.81	1.62	2.11	1.61	3.48	3.42	2.17	2.02	1.44	1.77	1.89	1.38	1.3	0.86	1.53	1.33	2.04	3.1	3.02	1.5	2.67	2.44	3.95667	2.99333	3.56667	1.78	3.02333	1.74333	1.52333	1.24	2.72	2.20333
gene-CTHT_0010520	CTHT_0010520	hydrolase-like protein	250.08	296.72	284.78	301.45	303.37	319.13	240.19	307.1	307.27	323.88	250.57	290.12	182.24	204.47	189.26	266.07	235.55	232.36	116.49	122.75	109.93	160.36	111.73	104.33	120.72	107.12	118.61	111.6	108.17	118.87	277.193	307.983	284.853	288.19	191.99	244.66	116.39	125.473	115.483	112.88
gene-CTHT_0010530	CTHT_0010530	tRNA-Leu	0	0	0	0	0	0	0	0	0	0	0	0	0	0	0	0	0	0	0	0	0	0	0	0	0	0	0	0	0	0	0	0	0	0	0	0	0	0	0	0
gene-CTHT_0010540	CTHT_0010540	hypothetical protein	151.09	136.69	149.77	108.21	110.57	109.52	145.94	161	166.62	152.04	161	167.31	187.33	193.05	179.19	128.84	130.61	130.96	207.76	232.09	226.75	133.75	183.97	179.73	109.68	138.92	103.35	97.19	71.73	77.04	145.85	109.433	157.853	160.117	186.523	130.137	222.2	165.817	117.317	81.9867
gene-CTHT_0010550	CTHT_0010550	mitochondrial ribosomal protein s24-like protein	376.46	371.49	361.6	238.51	213.83	287.39	356.12	414.68	250.48	204.86	238.25	244.48	435.93	392.81	410.91	223.54	345.4	331.67	459.09	487.39	457.01	288.65	344.54	444.41	434.76	452.66	334.62	315.12	543.26	367.52	369.85	246.577	340.427	229.197	413.217	300.203	467.83	359.2	407.347	408.633
gene-CTHT_0010560	CTHT_0010560	putative transporter protein	29.25	14.06	16.19	20.03	15.08	16.51	19.99	14.8	18.82	18.53	20.71	18.99	13.69	22.34	12.91	18.79	17.54	15.92	14.53	12.28	9.67	12.41	10.84	10.22	19.33	18.62	22.37	39.52	64.08	51.56	19.8333	17.2067	17.87	19.41	16.3133	17.4167	12.16	11.1567	20.1067	51.72
gene-CTHT_0010570	CTHT_0010570	hypothetical protein	22.54	19.64	18.59	17.72	19.23	16.29	21.44	17.89	19.57	16.53	16.23	9.79	24.95	24.09	14.98	16.34	15.3	20.91	23.31	19.82	15.26	19.3	18.46	19.24	33.59	27.19	36.6	46.82	48.51	66.8	20.2567	17.7467	19.6333	14.1833	21.34	17.5167	19.4633	19	32.46	54.0433
gene-CTHT_0010580	CTHT_0010580	hypothetical protein	0	0	0	0	0	0	0	0	0	0	0	0	0	4.41	0	0	0	0	0	0	0	3.41	0	0	0	0	0	0	0	3.53	0	0	0	0	1.47	0	0	1.13667	0	1.17667
gene-CTHT_0010590	CTHT_0010590	hypothetical protein	82.36	85.66	79.28	82.43	81.84	83.99	76.87	86.88	73.38	74.65	68.1	83.91	56.1	76.5	66.84	73.04	67.29	71.16	49.85	65.35	48.54	46.76	44.46	48.25	76.7	75.9	79.86	93.42	86.67	86.74	82.4333	82.7533	79.0433	75.5533	66.48	70.4967	54.58	46.49	77.4867	88.9433
gene-CTHT_0010600	CTHT_0010600	putative DASH complex protein	55.55	52.27	42.87	52.33	50.49	57.93	57.42	60.06	64.78	67.8	73.79	70.2	71.37	68.43	61.24	65.27	66.16	68.72	100.35	102.44	100.4	65.22	65.08	76.76	87.55	87.83	100.3	107.04	111.4	98.81	50.23	53.5833	60.7533	70.5967	67.0133	66.7167	101.063	69.02	91.8933	105.75
gene-CTHT_0010610	CTHT_0010610	tRNA-Pro	0	0	0	0	0	0	0	0	0	0	0	0	0	0	0	0	0	0	0	0	0	0	0	0	0	0	0	0	0	0	0	0	0	0	0	0	0	0	0	0
gene-CTHT_0010620	CTHT_0010620	hypothetical protein	230.99	223.74	203.43	186.78	179.69	185.85	216.16	211.15	192.54	150.99	142.64	130.96	185.1	192.25	189.71	169.66	150.41	154.02	133.85	147.65	134.8	121.19	105.81	115.62	119.54	116.76	117.82	111.68	102.85	87.46	219.387	184.107	206.617	141.53	189.02	158.03	138.767	114.207	118.04	100.663
gene-CTHT_0010630	CTHT_0010630	putative ABC transporter PMR5 protein	3.01	2.19	2.43	2.18	2.32	2.57	2.88	1.97	2.03	1.81	1.85	1.85	2.23	2.46	1.88	1.82	1.29	1.61	2.95	1.87	1.57	0.84	1.14	1.55	2.43	2.15	2.63	3.28	2.91	3.65	2.54333	2.35667	2.29333	1.83667	2.19	1.57333	2.13	1.17667	2.40333	3.28
gene-CTHT_0010640	CTHT_0010640	hypothetical protein	56.28	50.9	57.53	727.62	916.36	657.48	135.47	156.66	142.22	817.43	887.98	972.63	165.82	200.55	240.74	846.57	933.92	931.28	72.81	45.58	50.28	261.83	128.47	106.32	5.02	9.99	5.57	5.92	4.18	4.66	54.9033	767.153	144.783	892.68	202.37	903.923	56.2233	165.54	6.86	4.92
gene-CTHT_0010650	CTHT_0010650	hypothetical protein	2.41	2.8	3.05	1.72	1.74	2.23	2.28	2.52	2.27	1.6	1.25	1.33	1.05	3.01	2.45	1.93	1.55	2.31	1.08	0.84	0.98	1.84	0.94	1.36	1.5	0.59	2.87	0.48	2.74	1.7	2.75333	1.89667	2.35667	1.39333	2.17	1.93	0.966667	1.38	1.65333	1.64
gene-CTHT_0010660	CTHT_0010660	hypothetical protein	0	0	0	0.11	0.06	0	0	0.06	0	0	0	0.05	0	0.05	0	0	0.12	0	0	0	0	0	0.06	0.05	0.36	0.16	0.22	0.28	0.84	0.5	0	0.056667	0.02	0.016667	0.016667	0.04	0	0.036667	0.246667	0.54
gene-CTHT_0010670	CTHT_0010670	hypothetical protein	0.83	0.67	1.46	3.51	3.32	3.31	1.25	2.07	1.15	2.85	2.92	3.54	0.73	1.6	1.11	3.78	2.96	2.93	1.08	0.93	0.79	1.91	1.02	1.92	2.26	1.42	2.18	2.69	4.79	3.39	0.986667	3.38	1.49	3.10333	1.14667	3.22333	0.933333	1.61667	1.95333	3.62333
gene-CTHT_0010680	CTHT_0010680	hypothetical protein	1.68	4.52	1.98	1.95	1.65	3.76	4	2.5	1.96	5.81	3.02	4.28	4.98	4.82	0.65	1.65	1.08	2.55	1.89	2.49	1.98	1.44	2.22	2.44	0	0.89	0.31	3.67	0.86	1.56	2.72667	2.45333	2.82	4.37	3.48333	1.76	2.12	2.03333	0.4	2.03
gene-CTHT_0010690	CTHT_0010690	hypothetical protein	23.28	18.65	18.87	19.16	21.19	18.68	31.31	24.95	22.13	25.8	24.6	26.9	30.24	30.86	27.09	29.22	27.88	27.92	43.09	45.9	45.76	30.75	32.41	31.4	22.45	20.58	20.24	25.23	21.77	19.96	20.2667	19.6767	26.13	25.7667	29.3967	28.34	44.9167	31.52	21.09	22.32
gene-CTHT_0010700	CTHT_0010700	hypothetical protein	52.77	48.41	46.25	57.15	62.9	70.29	69.4	78.02	67.27	90.89	81.51	85.74	57.31	66.35	71.95	108.19	102.86	113.39	78	92.82	85.94	108.85	81.98	71.67	131.95	99.62	125.67	170	160.89	168.01	49.1433	63.4467	71.5633	86.0467	65.2033	108.147	85.5867	87.5	119.08	166.3
gene-CTHT_0010710	CTHT_0010710	hypothetical protein	11.19	8.69	9.92	10.88	9.58	7.9	16.66	11.99	10.49	12.2	10.57	10.66	11.13	13.69	11.83	12.23	9.1	10.11	14.86	10.72	8.96	9.17	6.43	7.26	4.24	6.33	5.92	10.81	7.78	7.43	9.93333	9.45333	13.0467	11.1433	12.2167	10.48	11.5133	7.62	5.49667	8.67333
gene-CTHT_0010720	CTHT_0010720	hypothetical protein	20.23	20.21	19.58	21.91	21.36	16.27	23.7	19.06	19.55	25.78	23.63	22.32	21.54	23.79	21.25	23.93	22.09	23.58	24.86	22.98	20.31	24.04	26.43	25.29	14.81	14.43	16.56	21.51	29.78	26.27	20.0067	19.8467	20.77	23.91	22.1933	23.2	22.7167	25.2533	15.2667	25.8533
gene-CTHT_0010730	CTHT_0010730	hypothetical protein	15.36	8.48	8.46	8.29	9.38	8.81	13.55	12.72	12.27	10.24	8.43	10.75	13.79	14.27	11.08	7.95	10.23	11.01	15.03	16.57	15.03	8.53	9.15	8.81	28.4	23.64	22.53	24.23	33.98	28.01	10.7667	8.82667	12.8467	9.80667	13.0467	9.73	15.5433	8.83	24.8567	28.74
gene-CTHT_0010740	CTHT_0010740	hypothetical protein	443.8	400.63	428.9	621.26	790.12	737.45	285.41	394.58	539.6	868.87	983.24	905.72	292.85	295.64	290.67	640.77	689.88	763.58	334.13	335.22	401.37	431.76	351.36	380.08	287.13	318.51	277.43	187.02	196.58	246.71	424.443	716.277	406.53	919.277	293.053	698.077	356.907	387.733	294.357	210.103
gene-CTHT_0010750	CTHT_0010750	hypothetical protein	0.74	1.01	1.05	1.01	0.89	0.9	0.99	0.94	1.06	0.98	1.19	1.21	0.33	0.27	0.74	0.33	0.49	0.96	0.41	0.11	0.22	0.37	0.04	0.16	0.66	0.43	0.87	0.66	1.23	1.8	0.933333	0.933333	0.996667	1.12667	0.446667	0.593333	0.246667	0.19	0.653333	1.23
gene-CTHT_0010760	CTHT_0010760	hypothetical protein	3.99	2.55	2.94	2.89	5.22	6.69	1.69	1.41	0.65	3.06	3.32	7.05	1.37	1.59	0.96	4.08	2.13	2.2	0.62	0.55	0.33	1.71	0.63	0.9	4	2.63	3.93	3.96	11.03	7.71	3.16	4.93333	1.25	4.47667	1.30667	2.80333	0.5	1.08	3.52	7.56667
gene-CTHT_0010770	CTHT_0010770	hypothetical protein	29.31	23.93	21.19	32.26	29.75	31.35	38.77	33.06	33.96	44.67	41.11	43.31	31.73	37.52	31.09	42.84	37.56	42.86	43.23	33.87	38.9	52.75	40.4	39.73	20.33	23.59	22.65	34.37	33.1	31.06	24.81	31.12	35.2633	43.03	33.4467	41.0867	38.6667	44.2933	22.19	32.8433
gene-CTHT_0010780	CTHT_0010780	glutamine synthetase-like protein	17.33	15.15	16.59	23.02	24.6	20.36	18.16	22.43	19.5	26.67	25.36	26.26	17.33	22.04	18.92	23.03	20.01	23.04	32.27	31.69	27.62	29.53	36.79	31.2	24.04	26.17	27.54	53.48	57.05	53.82	16.3567	22.66	20.03	26.0967	19.43	22.0267	30.5267	32.5067	25.9167	54.7833
gene-CTHT_0010790	CTHT_0010790	putative short-chain protein	134.47	121.95	133.91	116.95	117.83	125.7	162.48	171.12	195.29	174.12	200.22	176.94	211.69	217.47	234.51	200.31	218.67	221.57	218.07	180.41	231.85	324.13	293.99	217.2	47.39	45.36	41.46	60.15	50.65	50.85	130.11	120.16	176.297	183.76	221.223	213.517	210.11	278.44	44.7367	53.8833
gene-CTHT_0010800	CTHT_0010800	2-methylisocitrate lyase-like protein	205.42	175.41	167.59	164.49	171.21	168.23	267.72	201.93	185.67	165.67	163.21	155.8	285.34	304.33	258.14	243.03	209.22	237.24	172.14	158.42	169.58	324.7	248.05	195.13	55.43	58.57	51.7	91.94	64.59	66.35	182.807	167.977	218.44	161.56	282.603	229.83	166.713	255.96	55.2333	74.2933
gene-CTHT_0010810	CTHT_0010810	citrate synthase-like protein	801.86	782.8	759.34	1057.14	1014.72	1082.61	1036.85	1155.98	1068.38	1250.38	1184.94	1291.62	1167.32	1448.69	1514.4	1744.46	1686.98	1628.77	901.03	911.03	913.23	2478.6	1907.49	1503.72	213.08	225.23	255.69	497.74	579.18	421.72	781.333	1051.49	1087.07	1242.31	1376.8	1686.74	908.43	1963.27	231.333	499.547
gene-CTHT_0010820	CTHT_0010820	hypothetical protein	5.1	3.85	4.84	111.92	70.91	85.91	5.39	12.34	38.15	3100.55	3786.62	4354.89	11.22	6.06	11.65	1297.19	2107.33	1990.59	19.65	28.76	20.66	1352.98	288.67	143.78	52.61	36.74	56.19	29.74	34.32	30.11	4.59667	89.58	18.6267	3747.35	9.64333	1798.37	23.0233	595.143	48.5133	31.39
gene-CTHT_0010830	CTHT_0010830	hypothetical protein	47.2	30.18	48.35	22.91	26.3	36.96	13.33	11.3	11.42	0	0	0	19.94	24.74	9.78	4.86	24.13	9.39	8.05	6.19	8.42	11.52	4.34	3.93	0	3.63	0	5.78	9.41	11.89	41.91	28.7233	12.0167	0	18.1533	12.7933	7.55333	6.59667	1.21	9.02667
gene-CTHT_0010840	CTHT_0010840	hypothetical protein	0.16	0.27	0.16	0.43	0.39	0.45	0.07	0.08	0.18	0.3	0.11	0.1	0.03	0.07	0.08	0.03	0.04	0.12	0.27	0.07	0	0.11	0.04	0	0	0.26	0.12	0.28	0.15	0.12	0.196667	0.423333	0.11	0.17	0.06	0.063333	0.113333	0.05	0.126667	0.183333
gene-CTHT_0010850	CTHT_0010850	tRNA-Tyr	0	0	0	0	0	0	0	0	0	0	0	0	0	0	0	0	0	0	0	0	0	0	0	0	0	0	0	0	0	0	0	0	0	0	0	0	0	0	0	0
gene-CTHT_0010860	CTHT_0010860	hydrolase-like protein	134.33	113.82	127.12	76.08	84.28	88.13	103.52	100.13	112.51	72.55	66.66	69.71	85.85	85.03	74.95	61.18	61.62	64.42	61.32	52.95	58.61	43.76	37.75	44.87	40.3	37.9	41.37	49.5	36.28	41.87	125.09	82.83	105.387	69.64	81.9433	62.4067	57.6267	42.1267	39.8567	42.55
gene-CTHT_0010870	CTHT_0010870	hypothetical protein	206.79	174.36	179.73	120.01	111.74	113.31	150.83	150.05	159.47	103.11	95.82	88.83	138.66	151.69	116.73	83.58	81.27	77.02	78.34	57.19	57.52	45.65	38.08	44.66	51.48	56.44	49.26	52.63	43.2	53.04	186.96	115.02	153.45	95.92	135.693	80.6233	64.35	42.7967	52.3933	49.6233
gene-CTHT_0010880	CTHT_0010880	hypothetical protein	13.29	9.5	10.07	7.3	7.09	6.44	8.41	6.99	8.04	4.21	4.49	4.84	7.43	8.33	6.09	6.32	5.45	5	10.14	10.39	7.67	2.66	2.45	3.99	53.1	31.24	45.31	30.07	38.95	39.68	10.9533	6.94333	7.81333	4.51333	7.28333	5.59	9.4	3.03333	43.2167	36.2333
gene-CTHT_0010890	CTHT_0010890	hypothetical protein	0	0	0	0	0	0	0	0	0	0	0	0	0	0	0	0	0	0	0	0	0	0	0	0	0	0	0	0	0	0	0	0	0	0	0	0	0	0	0	0
gene-CTHT_0010900	CTHT_0010900	putative RNA binding protein	39.96	36.54	36.75	29.27	32.78	30.5	40.69	39.96	36.85	35.42	37.11	33.67	40.29	40.05	38.86	29.93	28.71	28.99	58.27	57.79	51.38	35.46	37.73	43.61	78.18	63.96	81.89	70.41	57.37	71.47	37.75	30.85	39.1667	35.4	39.7333	29.21	55.8133	38.9333	74.6767	66.4167
gene-CTHT_0010910	CTHT_0010910	hypothetical protein	0.33	0	0	0	0	0	0	0	0.32	0	0	0	0	0.64	0	0	0	0	0	0	0	0.29	0	0	0.33	0	0.61	0	0	0	0.11	0	0.106667	0	0.213333	0	0	0.096667	0.313333	0
gene-CTHT_0010920	CTHT_0010920	hypothetical protein	36.83	32.25	32.21	26.74	30.57	33.4	44.14	42.46	37.78	32.36	43.57	42.93	47.49	52.06	46.66	31.23	28.83	32.91	99.53	120.32	110.21	30.03	49.64	68.6	342.9	227.29	302.49	199.45	245.69	242.01	33.7633	30.2367	41.46	39.62	48.7367	30.99	110.02	49.4233	290.893	229.05
gene-CTHT_0010930	CTHT_0010930	glycine dehydrogenase-like protein	104.92	96.36	102.57	80.53	75.46	78.06	122.59	96.42	90.97	56.76	60.57	59.38	138.3	124.92	115.04	80.43	61.62	63.39	108.88	96.04	97.13	66.73	71.31	86.99	171.39	177.98	175.59	181.49	176.17	197.41	101.283	78.0167	103.327	58.9033	126.087	68.48	100.683	75.01	174.987	185.023
gene-CTHT_0010940	CTHT_0010940	hypothetical protein	98.43	79.47	87.94	75.41	76.87	79.64	82.45	81.21	98	81.87	89.18	89.11	74.86	84.55	73.27	61.03	59.57	60.22	112.54	129.34	120.37	70.9	81.21	99.01	174.32	149.23	161.07	142.07	114.67	120.19	88.6133	77.3067	87.22	86.72	77.56	60.2733	120.75	83.7067	161.54	125.643
gene-CTHT_0010950	CTHT_0010950	hypothetical protein	951.01	929.83	839.95	774.25	754.5	814.59	1063.83	1239.49	975.77	846.9	834.53	879.79	923.2	1005.49	1054.28	815.79	924.63	916.55	1145.37	1347.62	1304.4	945.05	1079.99	1074.33	688.87	689.66	623.58	567.59	560.56	474.82	906.93	781.113	1093.03	853.74	994.323	885.657	1265.8	1033.12	667.37	534.323
gene-CTHT_0010960	CTHT_0010960	SCP / tpx-1 / ag5 / PR-1 / sc7 family of extracellular domain-containing protein	130.24	156.8	153.05	241.95	245.19	260.37	117.97	153.16	142.85	211.36	174.98	196.87	121.35	111.79	118.24	210.88	202.73	221.03	145.25	182.2	159.17	163.71	135.1	138.2	131.13	118.25	133.58	116.85	104.41	104.72	146.697	249.17	137.993	194.403	117.127	211.547	162.207	145.67	127.653	108.66
gene-CTHT_0010970	CTHT_0010970	hypothetical protein	61.2	53.94	61.23	50.42	50.91	52.68	79.49	60.22	68.17	45.36	43.05	41.16	71.2	75.68	67.9	50.08	42.01	45.9	68.65	59.3	65.93	53.74	59.32	59.07	44.26	46.4	47.31	68.86	63.18	63.06	58.79	51.3367	69.2933	43.19	71.5933	45.9967	64.6267	57.3767	45.99	65.0333
gene-CTHT_0010980	CTHT_0010980	putative motor protein	85.39	74.43	75.86	67.13	72.27	68.31	78.19	72.72	79.84	70.01	66.75	67.52	72.17	74.82	67.44	53.24	50.38	56.6	73.99	67.77	74.67	56.7	55.62	55.64	57.68	59.67	50.22	55.39	45.78	50.05	78.56	69.2367	76.9167	68.0933	71.4767	53.4067	72.1433	55.9867	55.8567	50.4067
gene-CTHT_0010990	CTHT_0010990	hypothetical protein	371.37	475.48	463.46	531.31	588.43	622.24	330.54	449.81	467.02	544.9	540.32	601.86	324.98	253.67	386.49	442.37	463.62	443.08	346.76	350.44	313.47	532.78	474.07	488.06	339.06	440.93	413.17	466.44	587.42	471.06	436.77	580.66	415.79	562.36	321.713	449.69	336.89	498.303	397.72	508.307
gene-CTHT_0011000	CTHT_0011000	hypothetical protein	218.39	173.04	216.4	199.69	203.09	197.01	235.81	193.7	240.31	208.27	197.63	187.8	245.4	252.63	226.26	204.07	204.53	196.55	180.5	146.23	147.2	210.27	195.15	209.81	89.93	122.45	103.74	148.84	120.18	129.42	202.61	199.93	223.273	197.9	241.43	201.717	157.977	205.077	105.373	132.813
gene-CTHT_0011010	CTHT_0011010	hypothetical protein	29.08	22.7	25.8	26.52	23.56	21.94	26.54	22.64	22.04	18.93	16.51	20.07	23.57	25	22.56	17.29	16.78	18.61	21.33	20.06	19.66	14.05	16.07	17.27	14.71	15.54	17.21	20.73	19.74	18.09	25.86	24.0067	23.74	18.5033	23.71	17.56	20.35	15.7967	15.82	19.52
gene-CTHT_0011020	CTHT_0011020	hypothetical protein	32.03	18.46	20.51	15.36	14.82	15.25	31.06	20.83	26.78	15.61	14.7	14.8	30.64	25.81	21.12	19.68	14.83	17.49	29.88	21.81	25.4	17.95	16.69	21.52	28.85	25.39	23.27	31.49	37.05	28.22	23.6667	15.1433	26.2233	15.0367	25.8567	17.3333	25.6967	18.72	25.8367	32.2533
gene-CTHT_0011030	CTHT_0011030	putative longevity-assurance protein	41.69	31.42	27.42	30.97	27.7	27.54	32.22	37.02	30.58	35.2	42.21	40.44	32.22	38	30.83	27.36	29.13	27.31	32.89	30.09	31.06	23.55	27.32	26.7	57.05	47.69	51.46	60.69	53.55	73.04	33.51	28.7367	33.2733	39.2833	33.6833	27.9333	31.3467	25.8567	52.0667	62.4267
gene-CTHT_0011040	CTHT_0011040	rhamnogalacturonan acetylesterase-like protein	0.34	0.16	0.34	5.4	4.62	2.88	0.28	0.18	0	94.18	125.98	117.45	0.27	0.16	0	92.89	123.81	123.65	0.32	0.44	0	60.23	18.43	4.26	0	0	0.47	0.33	0.3	0.81	0.28	4.3	0.153333	112.537	0.143333	113.45	0.253333	27.64	0.156667	0.48
gene-CTHT_0011050	CTHT_0011050	putative sequence-specific DNA binding protein	158.84	165.41	141.13	172.94	169.6	158.13	196.69	252.14	228.06	262.63	212.8	229.29	132.23	165.75	155.99	292.28	245.02	246.22	145.74	155.96	150.2	268.75	226.88	190.94	121.22	78.18	117.15	175.62	240.34	191.79	155.127	166.89	225.63	234.907	151.323	261.173	150.633	228.857	105.517	202.583
gene-CTHT_0011060	CTHT_0011060	hypothetical protein	378.36	331.39	324.61	214.51	176.16	209.62	397.54	314.22	254.78	178.41	177.83	145.8	547.92	488.4	388.14	185.62	184.88	192.58	467.94	462.49	466.02	173.05	236.63	313.19	620.23	523.2	488.34	374.66	245.89	349.7	344.787	200.097	322.18	167.347	474.82	187.693	465.483	240.957	543.923	323.417
gene-CTHT_0011070	CTHT_0011070	hypothetical protein	523.2	478.58	560.71	446.04	450.37	472.17	468.83	477.09	585.43	483.09	449.07	429.31	498	442.31	516.94	343.93	390.69	366.38	385.84	332.1	342.77	299.6	330.84	348.37	378.58	435.95	455.32	420.32	442	447.4	520.83	456.193	510.45	453.823	485.75	367	353.57	326.27	423.283	436.573
gene-CTHT_0011080	CTHT_0011080	RNA helicase (ski2)-like protein	40.48	27.87	28.23	19.26	23.25	22	30.81	22.01	23.55	19.36	22.15	17.04	28.47	27.34	24.05	16.78	17.02	17.71	22.54	15.67	18.07	14.77	15.64	15.92	13.31	12.72	14.92	25.15	21.93	24.49	32.1933	21.5033	25.4567	19.5167	26.62	17.17	18.76	15.4433	13.65	23.8567
gene-CTHT_0011090	CTHT_0011090	hypothetical protein	12.61	8.89	9.3	6.83	6.94	6.19	12.24	10.97	11.85	11.36	14.42	11.03	7.7	7.68	8.72	7.44	6.67	8.82	15.69	13.34	13.58	7.69	10	11.19	16.42	13.72	14.89	19.16	22.04	19.98	10.2667	6.65333	11.6867	12.27	8.03333	7.64333	14.2033	9.62667	15.01	20.3933
gene-CTHT_0011100	CTHT_0011100	NADH-ubiquinone oxidoreductase-like protein	1379	1188.48	1203.79	1051.19	1084.32	1162.62	1429.59	1351.42	1414.31	1284.04	1372.36	1372.27	1468.91	1532.31	1476.35	1278.72	1469.48	1409.82	1525.19	1409.97	1753.21	1578.67	1560.5	1532.91	915.05	887.31	839.52	818.34	666.89	663.33	1257.09	1099.38	1398.44	1342.89	1492.52	1386.01	1562.79	1557.36	880.627	716.187
gene-CTHT_0011110	CTHT_0011110	lactonohydrolase-like protein	1.71	1.66	1.64	1.93	2.6	1.63	1.18	1.9	1.48	2.57	2.41	2.22	1.05	0.66	0.85	0.89	1.16	1.09	0.79	0.9	0.94	1.13	1.83	1.73	0.95	1.22	1.04	0.72	1.34	0.89	1.67	2.05333	1.52	2.4	0.853333	1.04667	0.876667	1.56333	1.07	0.983333
gene-CTHT_0011120	CTHT_0011120	hypothetical protein	0.19	0.18	0.19	0.18	0	0.2	0	0.59	0	0	0	0.16	0	0.18	0	0	0	0.18	0	0	0	0.33	0	0	0	0	0	0	0	0	0.186667	0.126667	0.196667	0.053333	0.06	0.06	0	0.11	0	0
gene-CTHT_0011130	CTHT_0011130	hypothetical protein	30.39	18.48	20.47	15.27	16.02	14.44	28.14	20.55	24.38	14.97	18.63	14.15	26.31	28.34	21.66	17.42	12.62	15.57	23.45	17.66	18.54	11.92	12.08	15.72	30.5	27.54	32.24	35.46	32.4	35.57	23.1133	15.2433	24.3567	15.9167	25.4367	15.2033	19.8833	13.24	30.0933	34.4767
gene-CTHT_0011140	CTHT_0011140	SWIRM domain-containing protein	98.41	110.61	111.47	119.23	112.42	128.86	93.53	103.71	104.22	96.14	93.44	93.34	67.49	63.05	69.1	112.42	80.98	81.34	73.09	54.47	52.41	76.63	76.73	80.7	235.66	279.14	305.39	281.73	411.37	348.4	106.83	120.17	100.487	94.3067	66.5467	91.58	59.99	78.02	273.397	347.167
gene-CTHT_0011150	CTHT_0011150	reductase-like protein	4.88	3.42	2.52	5.4	2.47	1.98	2.52	3.51	5.22	6.9	8.52	8.76	2.6	1.26	2.24	3.91	4.32	2.9	4.2	6.14	3.92	2.66	3.26	3.94	7.3	11.03	8.98	6.02	7.67	10.18	3.60667	3.28333	3.75	8.06	2.03333	3.71	4.75333	3.28667	9.10333	7.95667
gene-CTHT_0011160	CTHT_0011160	hypothetical protein	4.73	4.66	5.85	4.56	3.25	4.18	5.69	5.12	4.89	4.99	5.22	6.92	5.01	4.42	5.97	3.6	3.17	2.91	5.44	4.92	5.46	5.4	7.77	8.35	3.74	3.09	5.94	8.37	10.14	9.6	5.08	3.99667	5.23333	5.71	5.13333	3.22667	5.27333	7.17333	4.25667	9.37
gene-CTHT_0011170	CTHT_0011170	hypothetical protein	131.74	121.22	127.66	112.47	116.65	120.86	169.64	158.6	155.93	119.08	130.56	143.43	158.41	151.71	170.42	104.72	110.31	99.22	213.02	194.01	182.05	141.27	165.3	181.62	138.71	126.61	138.84	183.24	155.51	145.44	126.873	116.66	161.39	131.023	160.18	104.75	196.36	162.73	134.72	161.397
gene-CTHT_0011180	CTHT_0011180	zinc finger domain-containing protein	45.62	31.32	30	23.99	24.03	29.32	32.08	29.66	33.11	27.06	26.13	25.12	28.26	23.73	19.34	17.28	20.36	17.37	37.2	25.1	30.94	16.63	14.76	21.86	103.8	100.71	112.19	129.49	170.25	146.16	35.6467	25.78	31.6167	26.1033	23.7767	18.3367	31.08	17.75	105.567	148.633
gene-CTHT_0011190	CTHT_0011190	hypothetical protein	26.95	25.59	24.72	23.1	20.73	20.95	24.23	18.31	22.6	16.03	21.23	20.3	20.48	19.01	17.61	12	13.89	13.45	18.44	17.17	18.2	11.3	12.64	12.99	46.23	41.95	46.75	52.83	49.49	55.58	25.7533	21.5933	21.7133	19.1867	19.0333	13.1133	17.9367	12.31	44.9767	52.6333
gene-CTHT_0011200	CTHT_0011200	peroxisomal membrane protein pex16-like protein	24.74	17.38	16.26	14.21	12.82	12.87	25.8	21.43	18.41	14.14	12.93	14.25	16.6	21.61	13.69	16.92	10.81	12.93	18.72	19.24	15.55	10.17	10.09	14.41	18.32	15.78	17.95	36.1	42.29	30.8	19.46	13.3	21.88	13.7733	17.3	13.5533	17.8367	11.5567	17.35	36.3967
gene-CTHT_0011210	CTHT_0011210	hypothetical protein	65.89	73.43	64.53	69.98	74.38	76	115.53	110.19	92.9	88.28	78.32	81.9	95.31	118.85	110.39	108.59	97.37	100.66	62.39	46.16	51.81	96.83	66.82	53.01	13.52	14.26	15.99	23.41	23.33	21.89	67.95	73.4533	106.207	82.8333	108.183	102.207	53.4533	72.22	14.59	22.8767
gene-CTHT_0011220	CTHT_0011220	hypothetical protein	0.32	0.31	0.16	23.16	22.25	23.07	0.72	0.16	0.15	87.22	123.3	118.89	0.13	0.66	0.45	302.22	314.56	352.36	0.85	0.5	0.9	207.87	51.49	23.77	0.92	1.03	1.51	3.95	2.34	2.41	0.263333	22.8267	0.343333	109.803	0.413333	323.047	0.75	94.3767	1.15333	2.9
gene-CTHT_0011230	CTHT_0011230	hypothetical protein	394.6	384.66	401.71	323.94	373.42	293.74	418.32	427.6	420.72	445.94	473.52	467.32	445.96	482.5	532.85	404.83	467.56	492.24	323	287.72	287.64	345.31	340.44	312.92	104.88	133.7	92.04	126.29	56.27	78.75	393.657	330.367	422.213	462.26	487.103	454.877	299.453	332.89	110.207	87.1033
gene-CTHT_0011240	CTHT_0011240	hypothetical protein	0.13	0	0.26	0.38	0.25	0.82	0.21	0.13	0	0.43	0	0.32	0	0.12	0.61	0.21	0.14	0.99	0	0	0.4	0.57	0.5	0.24	0.27	0.12	0	0.26	0.12	0	0.13	0.483333	0.113333	0.25	0.243333	0.446667	0.133333	0.436667	0.13	0.126667
gene-CTHT_0011250	CTHT_0011250	hypothetical protein	0	0.1	0.1	0.2	0.1	0.32	0	0.21	0.19	7.48	12.12	8.77	0.08	0.38	0.29	0.73	1.09	1.18	0.3	0.27	0.42	0.54	0.5	0.88	0.11	0	0.1	0	0.09	0	0.066667	0.206667	0.133333	9.45667	0.25	1	0.33	0.64	0.07	0.03
gene-CTHT_0011260	CTHT_0011260	hypothetical protein	6.76	16.94	24.34	72.96	129.38	161.61	4.34	5.91	10.92	20.24	21	19.15	13.97	3.39	26.89	50.53	124.97	84.78	2.36	3.65	1.8	48.7	44.12	23.79	1.15	2.84	1.25	2.46	1.58	0.64	16.0133	121.317	7.05667	20.13	14.75	86.76	2.60333	38.87	1.74667	1.56
gene-CTHT_0011270	CTHT_0011270	hypothetical protein	168.89	316.58	461.39	758.08	889.98	928.14	70.92	136.51	338.15	631.37	587.28	414	196.59	123.27	485.53	469.33	765.03	683.15	114.52	73.08	134.3	675.93	599.59	541.8	76.33	130.92	62.8	53.23	38.51	39.14	315.62	858.733	181.86	544.217	268.463	639.17	107.3	605.773	90.0167	43.6267
gene-CTHT_0011280	CTHT_0011280	hypothetical protein	3403.33	4782.1	4590.54	4458.65	4270.69	4457.87	3204.16	4330.61	4875.71	4694.25	4526.83	4743.64	3803.11	3714.61	4337.51	4095.16	4376.84	4211.82	5692.84	6803.54	6173.11	6444.09	6941.79	7098.7	12169.9	12183.4	13228	8680.01	11312.3	9771.48	4258.66	4395.74	4136.83	4654.91	3951.74	4227.94	6223.16	6828.19	12527.1	9921.27
gene-CTHT_0011290	CTHT_0011290	hypothetical protein	16.13	16.4	15.32	14.46	12.67	12.19	10.29	19.79	27	44.54	65.5	63.18	11.01	16.07	22.38	13.15	17.81	16.4	34.26	23.7	20.69	19.01	23.62	24.6	9.98	12.4	12.71	13.55	25.18	23.58	15.95	13.1067	19.0267	57.74	16.4867	15.7867	26.2167	22.41	11.6967	20.77
gene-CTHT_0011300	CTHT_0011300	hypothetical protein	62.75	35.4	35.42	34.15	31.89	28.63	55.73	43.35	36.17	33.16	28.38	29.77	41.18	48.76	31.58	31.68	21.55	24.07	34.43	35.15	30.19	27.99	20.04	24.11	38.6	42.67	37.98	53.37	52.36	59.72	44.5233	31.5567	45.0833	30.4367	40.5067	25.7667	33.2567	24.0467	39.75	55.15
gene-CTHT_0011310	CTHT_0011310	hypothetical protein	28.32	19.08	20.89	19.72	17.72	17.69	32.6	25.85	25.86	21.34	22.89	19.5	28.18	31.25	22	18.49	16.34	17.23	28.34	24.05	22.97	18.28	16.42	17.77	19.37	19.47	22.14	22.98	23.11	26.34	22.7633	18.3767	28.1033	21.2433	27.1433	17.3533	25.12	17.49	20.3267	24.1433
gene-CTHT_0011320	CTHT_0011320	hypothetical protein	91.12	87.02	86.8	65.24	58.53	71.11	80	82.72	72.96	58.88	54.13	59.72	83.66	100.73	87.67	75.79	67.43	71.67	84.76	80.67	78.55	56.95	51.72	62.42	82.97	87.98	79.76	109.66	78.58	89.91	88.3133	64.96	78.56	57.5767	90.6867	71.63	81.3267	57.03	83.57	92.7167
gene-CTHT_0011330	CTHT_0011330	tRNA-specific adenosine deaminase-like protein	14.15	8.82	12.11	11.65	10.52	9.04	13.73	10.9	14.94	11.87	15.15	13.76	17.51	17.97	15.01	12.7	10.39	11.32	24.39	21.77	22.13	11.57	16.67	22.91	47.71	44.19	43.02	36.13	42.67	47.83	11.6933	10.4033	13.19	13.5933	16.83	11.47	22.7633	17.05	44.9733	42.21
gene-CTHT_0011340	CTHT_0011340	hypothetical protein	85.13	84.3	80.69	98.1	85.71	88.67	96.59	93.41	93.41	80.85	81.54	78.94	136.33	123.16	112.95	77.12	66.33	66.21	148.16	119.64	126.02	81.77	88.36	104.22	80.02	83.43	83.86	84.98	101.8	97.72	83.3733	90.8267	94.47	80.4433	124.147	69.8867	131.273	91.45	82.4367	94.8333
gene-CTHT_0011350	CTHT_0011350	-	3.03	2.17	2.97	2.45	2.28	1.67	4.48	3.08	1.78	2.61	2.82	2.58	4.05	3.28	2.5	2.81	2.74	2.56	6	4.78	5.03	3.44	3.99	4.29	6.57	9.45	7.73	15.08	13.01	12.16	2.72333	2.13333	3.11333	2.67	3.27667	2.70333	5.27	3.90667	7.91667	13.4167
gene-CTHT_0011360	CTHT_0011360	hypothetical protein	8.59	8.42	9.36	7.94	5.26	8.34	7.91	10.87	11.75	13.08	14.75	13.94	4.52	8.65	6.3	5.96	6.98	6.88	19.02	17.58	10.46	6.16	8.84	10.65	18.07	15.97	17.49	15.37	16.04	15.87	8.79	7.18	10.1767	13.9233	6.49	6.60667	15.6867	8.55	17.1767	15.76
gene-CTHT_0011370	CTHT_0011370	hypothetical protein	25.35	38.23	37.21	19.76	18.43	21.58	19.59	25.18	26.03	19.14	20.11	16.44	22.15	17.72	18.87	18.04	19.06	19.96	19.04	14.2	13.02	19.84	20.3	17.34	11.47	14.79	12.16	17.24	18.18	15.35	33.5967	19.9233	23.6	18.5633	19.58	19.02	15.42	19.16	12.8067	16.9233
gene-CTHT_0011380	CTHT_0011380	hypothetical protein	76.66	66.76	68.82	42.17	37.58	43.27	98.26	86.84	84.03	52.05	48.47	51.04	106.85	108.92	110.5	99.64	97.47	101.26	67.4	53.48	58.16	65.31	66.29	53.41	16.57	16.27	12.27	15.09	8.54	8.89	70.7467	41.0067	89.71	50.52	108.757	99.4567	59.68	61.67	15.0367	10.84
gene-CTHT_0011390	CTHT_0011390	hypothetical protein	346.35	265.95	310.34	232.28	223.43	229.09	331.19	231.91	283.13	215.07	249.05	238.45	395.22	398.72	334.68	241.48	227.29	221.24	383.07	370.79	417.06	249.45	308.48	344.88	500.07	465.08	462.8	438.47	408.48	429.06	307.547	228.267	282.077	234.19	376.207	230.003	390.307	300.937	475.983	425.337
gene-CTHT_0011400	CTHT_0011400	putative response regulator protein	67.06	69.59	63.43	54.44	56.02	58.01	70.16	66.01	63.97	46.16	38.81	39.74	53.51	60.31	49.87	51.45	39.5	47.68	32.27	24.82	22.1	42.54	31.76	28.88	21.73	25.31	22.58	28.54	34.58	32.17	66.6933	56.1567	66.7133	41.57	54.5633	46.21	26.3967	34.3933	23.2067	31.7633
gene-CTHT_0011410	CTHT_0011410	hypothetical protein	16.47	10.38	10.96	3.25	10.27	10.55	16.26	10.77	9.89	6.51	7.49	12.44	12.02	12.91	9.75	9.54	6	6.35	11.13	10.31	7.63	3.83	5.62	6.39	9.3	5.55	10.81	9.26	9.11	12.73	12.6033	8.02333	12.3067	8.81333	11.56	7.29667	9.69	5.28	8.55333	10.3667
gene-CTHT_0011420	CTHT_0011420	hypothetical protein	40.06	28.97	25.85	21.48	21.49	23.99	40.99	40.17	24.07	28.39	27.62	31.53	41.49	44.31	34.61	26.97	28.96	33.18	19.96	18.91	18.59	16.41	7.79	16.23	19.27	20.73	18.76	11.43	7.48	11.8	31.6267	22.32	35.0767	29.18	40.1367	29.7033	19.1533	13.4767	19.5867	10.2367
gene-CTHT_0011430	CTHT_0011430	hypothetical protein	32.38	24.64	20.69	26.39	24.61	28.75	24.99	35.6	25.62	29.23	24.12	22.37	13.54	20.35	16.76	23.94	20.76	21.22	25.94	29.05	24.89	19.7	16.13	18.85	49.67	28.31	37.39	58.83	62.4	68.07	25.9033	26.5833	28.7367	25.24	16.8833	21.9733	26.6267	18.2267	38.4567	63.1
gene-CTHT_0011440	CTHT_0011440	xylosidase-like protein	41.62	32.95	35.21	128.73	125.94	131.39	60.86	69.22	61.47	200.76	190.73	185.47	59.98	71.71	61.64	254.08	248.26	266.77	29.1	24.7	27.08	187.19	101.22	54.03	30.28	21.86	34.46	121.38	110.3	145.88	36.5933	128.687	63.85	192.32	64.4433	256.37	26.96	114.147	28.8667	125.853
gene-CTHT_0011450	CTHT_0011450	triacylglycerol lipase-like protein	32.54	30.39	32.73	49.34	49.92	50.3	25.24	28.86	32.43	44.28	43.93	40.17	27.89	33.67	33.53	55.82	49.59	46.93	34.03	21.11	24.57	77.65	48.39	45.78	18.53	25.72	25.73	52.51	65.69	49.32	31.8867	49.8533	28.8433	42.7933	31.6967	50.78	26.57	57.2733	23.3267	55.84
gene-CTHT_0011460	CTHT_0011460	glucosamine-6-phosphate acetyltransferase-like protein	165.45	135.47	113.58	122.89	113.43	128.35	218.72	203.76	169.19	126.09	140.37	140.16	168.25	207.96	175.61	156.4	164.8	160.47	199.24	195.14	177.05	131.5	123.59	128.82	72.93	68.85	64.19	64.43	57.38	66.95	138.167	121.557	197.223	135.54	183.94	160.557	190.477	127.97	68.6567	62.92
gene-CTHT_0011470	CTHT_0011470	2-deoxy-D-gluconate 3-dehydrogenase-like protein	9.07	9.26	6.83	8.15	10.06	8.61	8.56	11.97	9.01	11.2	8.33	8.91	8.35	4.64	6.67	8.92	10.43	8.51	7.89	9.36	8.48	8.88	5.47	6.26	13.07	13.24	14.74	9.7	6.57	12.31	8.38667	8.94	9.84667	9.48	6.55333	9.28667	8.57667	6.87	13.6833	9.52667
gene-CTHT_0011480	CTHT_0011480	dehydrogenase-like protein	5.86	7.12	7.11	8	9.15	9.4	7.46	6.15	5.36	7.79	4.04	5.24	6.9	7.35	4.97	10.15	7.89	10.35	2.48	2.78	5.22	6.06	3.76	2.22	4.88	2.35	3.02	2.16	3.44	1.86	6.69667	8.85	6.32333	5.69	6.40667	9.46333	3.49333	4.01333	3.41667	2.48667
gene-CTHT_0011490	CTHT_0011490	reductase-like protein	46.61	43.36	34.63	87.17	75.44	78.32	41.55	62.39	51.27	117.27	122.32	130.93	28.24	32.93	31.03	155.57	161.46	170.72	23.81	27.17	22.57	91.76	41.09	31.18	45.18	33.92	43.74	42.18	30.55	37.56	41.5333	80.31	51.7367	123.507	30.7333	162.583	24.5167	54.6767	40.9467	36.7633
gene-CTHT_0011500	CTHT_0011500	hypothetical protein	91.49	64.1	64.33	73.76	62.55	70.65	89.66	85.45	80.44	77.52	76.07	86.29	61.52	71.87	76.45	74.79	83.46	81.91	78.06	68	70.88	82.37	61.75	53.76	66.64	56.77	61.82	90.67	93.73	87.7	73.3067	68.9867	85.1833	79.96	69.9467	80.0533	72.3133	65.96	61.7433	90.7
gene-CTHT_0011510	CTHT_0011510	hypothetical protein	13.13	11.32	10.92	9.28	8.15	9.36	13.6	12.69	12.08	8.08	6.79	6.49	11.67	12.63	8.77	10.24	7.49	8.32	8.93	7.85	7.4	7.9	6.02	5.26	8.5	8.8	9.33	15.85	17.72	15.68	11.79	8.93	12.79	7.12	11.0233	8.68333	8.06	6.39333	8.87667	16.4167
gene-CTHT_0011520	CTHT_0011520	hypothetical protein	13.6	15.11	12.98	15.32	14.98	14.38	12.65	16	13.88	15.07	14.03	13.69	8.05	9.88	8.69	10.1	10.11	10.3	9.02	8.9	7.57	8.25	7.01	6.76	11.24	9.64	13.32	20.4	32.47	25.98	13.8967	14.8933	14.1767	14.2633	8.87333	10.17	8.49667	7.34	11.4	26.2833
gene-CTHT_0011530	CTHT_0011530	putative GDP-GTP exchange factor	167.83	196.89	219.07	213.14	194.03	216.58	151.47	165.97	188.1	188.31	169.37	167.43	174.17	153.21	192.85	167.89	159.76	154.43	121.63	92.32	96.87	147.16	154.62	159.78	96.2	140.88	106	151.98	158.71	121.44	194.597	207.917	168.513	175.037	173.41	160.693	103.607	153.853	114.36	144.043
gene-CTHT_0011540	CTHT_0011540	hypothetical protein	212.14	225.93	213.43	209.46	210.6	215.69	213.02	246.02	254.58	239.64	205.88	204.45	197.89	209.14	214.13	215.09	192.87	196.09	141.2	127.17	120.33	154.22	125.51	120.27	88.91	93.05	88.12	91.49	88.8	93.85	217.167	211.917	237.873	216.657	207.053	201.35	129.567	133.333	90.0267	91.38
gene-CTHT_0011550	CTHT_0011550	putative pre-mRNA splicing factor	74.17	60.29	55.89	48.29	46.4	46.55	66.61	58.56	53.36	44.89	45.71	39.59	51.67	59.07	49.01	37.21	32.61	33.99	61.03	60.15	49.41	33.95	33.06	39.36	64.65	62.74	57.24	58.58	66.62	62.44	63.45	47.08	59.51	43.3967	53.25	34.6033	56.8633	35.4567	61.5433	62.5467
gene-CTHT_0011560	CTHT_0011560	hypothetical protein	235.94	224.57	205.11	167.25	175.44	185.6	291.86	252.86	218.56	169.03	132.77	130.96	256.49	241.06	269.52	191.01	147.4	179.97	155.78	136.06	139.38	190.72	196.57	162.22	35.81	48.57	39.21	51.94	61.7	44.11	221.873	176.097	254.427	144.253	255.69	172.793	143.74	183.17	41.1967	52.5833
gene-CTHT_0011570	CTHT_0011570	mitochondrial carrier protein rim2-like protein	61.34	41.21	45.64	26.92	26.78	25.54	54.4	34.76	34.71	20.95	27.81	23.65	75.47	79.07	49.7	31.37	22.04	24.15	62.66	49.11	56.65	17.68	20.1	35.96	95.73	85.87	87.42	65.71	52.41	72.16	49.3967	26.4133	41.29	24.1367	68.08	25.8533	56.14	24.58	89.6733	63.4267
gene-CTHT_0011580	CTHT_0011580	hypothetical protein	0.4	0.43	0.36	0.26	0.35	0.46	0.14	0.18	0.2	0.1	0.55	0.39	0.11	0.12	0.08	0.17	0.09	0.3	0.22	0.16	0.09	0.16	0.17	0.17	0.75	0.45	0.85	1.76	2.71	2.74	0.396667	0.356667	0.173333	0.346667	0.103333	0.186667	0.156667	0.166667	0.683333	2.40333
gene-CTHT_0011590	CTHT_0011590	ARP2/3 complex 20 kDa subunit-like protein	209.93	160.95	140.48	151.83	134.09	153.74	203.19	195.7	185	140.38	209.35	177.13	178.93	177.27	191.21	132.35	142.52	167.54	200.76	165.38	223.15	150.11	191.03	160.27	68.8	70.73	62.56	68.94	37.06	57.12	170.453	146.553	194.63	175.62	182.47	147.47	196.43	167.137	67.3633	54.3733
gene-CTHT_0011600	CTHT_0011600	ubiquitin carboxyl-terminal hydrolase-like protein	116.28	88.12	85.15	92.72	90.82	89.79	125.76	118.04	128.56	119.12	138.72	116.3	100.1	116.37	110.01	89.87	95.37	99.01	197.88	175.93	194.21	116.72	149.76	166.4	149.32	156.92	150.5	176.75	144.15	161.07	96.5167	91.11	124.12	124.713	108.827	94.75	189.34	144.293	152.247	160.657
gene-CTHT_0011610	CTHT_0011610	hypothetical protein	226.2	247.26	222.4	203.38	220.13	228.72	215.75	241.74	205.59	182.75	132.14	130.4	179.93	201.61	168.33	193.79	159.88	170.15	154.51	173.89	120.57	160.44	133.44	132	120.6	104.93	100.06	78.67	88.64	76.13	231.953	217.41	221.027	148.43	183.29	174.607	149.657	141.96	108.53	81.1467
gene-CTHT_0011620	CTHT_0011620	hypothetical protein	7.09	5.07	4.08	4.21	4.71	3.23	5.56	4.32	4.79	4.88	5.17	8.01	2.61	4.96	3.71	3.14	3.67	4.79	12.18	11.09	10.97	3.59	7.24	7.83	13.54	9.25	7.84	7.04	9.23	5.63	5.41333	4.05	4.89	6.02	3.76	3.86667	11.4133	6.22	10.21	7.3
gene-CTHT_0011630	CTHT_0011630	hypothetical protein	19.55	23.75	13.43	13.47	9.62	13.08	27.07	13.29	8.69	8.85	14.42	8.59	15.24	10.75	22.69	18.1	9.18	17.68	20.46	25.64	21.78	16.26	20.66	10.59	28.9	21.59	19.3	21.86	34.92	18.94	18.91	12.0567	16.35	10.62	16.2267	14.9867	22.6267	15.8367	23.2633	25.24
gene-CTHT_0011640	CTHT_0011640	hypothetical protein	52.63	54.15	53.62	46.74	44.48	51.23	48.91	63.33	53.59	54.59	49.09	48.93	37.52	41.23	48.51	32.42	37.65	34.66	46.63	42.46	42.67	33.84	29.04	31.9	42.68	40.37	40.42	35.92	41.51	34.02	53.4667	47.4833	55.2767	50.87	42.42	34.91	43.92	31.5933	41.1567	37.15
gene-CTHT_0011650	CTHT_0011650	hypothetical protein	60.51	49.91	39.8	30.09	35.24	34.2	65.26	57.69	48.4	33.67	31.5	31.71	44.18	50.56	46.24	30.85	28.07	30.34	38.47	45.63	35.15	36.95	34.76	29.69	32.23	30.78	31.18	49.44	43.09	46.98	50.0733	33.1767	57.1167	32.2933	46.9933	29.7533	39.75	33.8	31.3967	46.5033
gene-CTHT_0011660	CTHT_0011660	pab-dependent poly(A)-specific ribonuclease subunit pan3-like protein	43.37	39.46	33.91	33.82	28.17	30.69	55.2	49.39	37.39	25.88	26.51	20.03	38.81	46.18	30.28	22.83	23.34	26.05	29.57	32.41	22.96	24.55	21.39	20.63	25.26	24.25	28.02	35.21	44.36	39.8	38.9133	30.8933	47.3267	24.14	38.4233	24.0733	28.3133	22.19	25.8433	39.79
gene-CTHT_0011670	CTHT_0011670	hypothetical protein	122.04	106.55	112.64	65.4	74.98	89.16	139.25	128.15	105.6	95.07	87.63	108.15	110.94	128.8	117.52	79.02	101.09	88.71	145	149.68	142.09	107.23	129.09	124.39	52.53	58.77	47.31	47.98	34.74	31.17	113.743	76.5133	124.333	96.95	119.087	89.6067	145.59	120.237	52.87	37.9633
gene-CTHT_0011680	CTHT_0011680	histone-lysine N-methyltransferase-like protein	37.27	31.1	32.81	27.28	22.56	25.99	31.73	32.5	31.67	29.04	32.66	28.53	24.3	28.7	21.63	17.93	17.63	18.64	31.17	26.41	21.97	15.86	15.95	17.81	28.51	25.36	29.06	28.89	34.62	31.79	33.7267	25.2767	31.9667	30.0767	24.8767	18.0667	26.5167	16.54	27.6433	31.7667
gene-CTHT_0011690	CTHT_0011690	DNA polymerase eta-like protein	13.08	11.96	11.63	8.98	8.25	8.71	11.72	8.7	10.23	9.21	8.63	9.33	8.62	11.18	8.68	8.18	9.85	10.37	11.26	8.47	8.19	6.32	4.46	6.17	12.81	12.37	12.97	19.17	17.17	19.44	12.2233	8.64667	10.2167	9.05667	9.49333	9.46667	9.30667	5.65	12.7167	18.5933
gene-CTHT_0011700	CTHT_0011700	hypothetical protein	72.3	53.09	57.6	49.46	49.1	50.89	82.3	61.02	65.88	74.37	64.28	60.37	76.81	94.29	65.13	59	54.21	62.32	80	44.29	40.87	46.39	36.33	42.54	51.85	76.64	67.76	75.38	132.82	112.01	60.9967	49.8167	69.7333	66.34	78.7433	58.51	55.0533	41.7533	65.4167	106.737
gene-CTHT_0011710	CTHT_0011710	hypothetical protein	113.08	84.94	79.71	81.37	73.63	73.56	115.97	98.31	83.83	79.19	80.62	76.86	123.45	134.56	102.54	81.39	67.83	81.45	124.1	106.04	104.57	55.6	66.28	81.31	176.47	182.65	175.64	163.93	158.42	187.55	92.5767	76.1867	99.37	78.89	120.183	76.89	111.57	67.73	178.253	169.967
gene-CTHT_0011720	CTHT_0011720	hypothetical protein	35.2	21.93	20.8	33.31	29.19	31.46	43.39	33.34	33.97	38.47	41.91	41.13	26	36.82	24.7	35.64	33.05	31.53	47.95	45.78	32.85	21.86	20.23	23.44	139.21	129	182.06	230.68	284.32	320.55	25.9767	31.32	36.9	40.5033	29.1733	33.4067	42.1933	21.8433	150.09	278.517
gene-CTHT_0011730	CTHT_0011730	hypothetical protein	18.67	18.64	16.9	11.5	11.89	9.55	27.85	20.51	16.53	10.76	12.66	13.06	20.07	21.9	18.93	13.21	8.77	12.39	26.18	24.63	20.83	15.91	13.27	16.3	16.89	16.43	20.08	25.67	31.96	34.65	18.07	10.98	21.63	12.16	20.3	11.4567	23.88	15.16	17.8	30.76
gene-CTHT_0011740	CTHT_0011740	imp-specific 5'-nucleotidase-like protein	54.87	42.4	38.71	20.7	20.38	19.41	44.1	48.16	39.07	10.99	10.97	10.86	26.93	28.27	26.15	14.5	13.69	12.73	20.93	13.47	15.6	13.95	10.69	12.79	30.21	28.55	39.74	54.33	62.77	69.33	45.3267	20.1633	43.7767	10.94	27.1167	13.64	16.6667	12.4767	32.8333	62.1433
gene-CTHT_0011750	CTHT_0011750	hypothetical protein	38.66	28.12	27.19	23.03	24.32	21.16	35.49	36.9	29.04	17.37	19.22	27.53	22.48	27.63	24.17	20.79	17.55	17.68	18.71	22.3	12.95	11.35	10.66	13.45	24.56	15.9	29.34	33.84	37.34	38	31.3233	22.8367	33.81	21.3733	24.76	18.6733	17.9867	11.82	23.2667	36.3933
gene-CTHT_0011760	CTHT_0011760	60S ribosomal protein l21-like protein	2810.08	2233.44	2278.55	1874.57	1914.66	1931.47	3103.86	2405.48	2523.61	2095.69	2776.22	2864.13	3868.47	3882.81	3525.28	2230.89	2372.8	2416.64	6654.45	7030.77	8414.94	3181.43	5004.44	5659.56	8519.11	8149.42	7790.96	6988.84	5357.36	6251.61	2440.69	1906.9	2677.65	2578.68	3758.85	2340.11	7366.72	4615.14	8153.16	6199.27
gene-CTHT_0011770	CTHT_0011770	40S ribosomal protein s9-like protein	3137.71	2874	2566.37	2081.25	2091.58	2340.08	3679.72	3309.23	2837.53	2514.72	3031.15	3262.96	4601.43	4395.39	4153.97	2311.31	2586.06	2619.59	5977.74	6538.06	7636.86	3136.76	4861.59	5196.2	6430.1	6097.31	5655.44	5730.3	3153.77	4351.77	2859.36	2170.97	3275.49	2936.28	4383.6	2505.65	6717.55	4398.18	6060.95	4411.95
gene-CTHT_0011780	CTHT_0011780	putative pre-mRNA splicing protein	21.78	13.89	12.04	9.76	9.35	9.81	23.57	19.37	13.76	6.73	8.47	8.94	17.92	21.32	14.77	10.1	10.41	8.82	20.11	19.96	15.3	9.41	9.55	12.4	20.68	17.4	18.22	30.27	33.76	25.48	15.9033	9.64	18.9	8.04667	18.0033	9.77667	18.4567	10.4533	18.7667	29.8367
gene-CTHT_0011790	CTHT_0011790	-	2.76	1.93	2.58	2.23	1.84	2.51	4.37	2.72	2.85	2.32	2.27	1.97	3.31	3.78	2.18	3.08	2.01	2.11	3.76	4.04	3.8	2.13	1.89	2.13	6.74	5.47	6.38	9.22	7.84	9.7	2.42333	2.19333	3.31333	2.18667	3.09	2.4	3.86667	2.05	6.19667	8.92
gene-CTHT_0011800	CTHT_0011800	hypothetical protein	82.9	88.23	88.15	79.48	80.23	80.05	88.19	79.53	85.28	67.45	57.86	54.56	86.77	87.58	75.83	75.46	56.37	59.47	47.54	46.84	37.34	52.8	45.06	45.07	43.32	45.23	46.62	50.89	57.57	59.4	86.4267	79.92	84.3333	59.9567	83.3933	63.7667	43.9067	47.6433	45.0567	55.9533
gene-CTHT_0011810	CTHT_0011810	hypothetical protein	32.69	34.6	27.62	28.2	33.13	34.55	41.13	43.63	40.58	45.27	44.42	44.7	33.01	34.32	44.77	40.31	39.27	47.38	46.62	54.55	55.25	46.83	44.64	45.2	71.65	63.99	72.16	66.85	46.58	57.08	31.6367	31.96	41.78	44.7967	37.3667	42.32	52.14	45.5567	69.2667	56.8367
gene-CTHT_0011820	CTHT_0011820	hypothetical protein	14.56	9.43	6.41	6.06	5.91	10.79	15.15	13.52	17.14	15.36	16.5	19.89	10.34	12.32	8.13	7.54	11.12	9.92	12.11	9.27	8.35	8	6.81	6.77	2.56	5.63	4.84	6.2	7.34	6.93	10.1333	7.58667	15.27	17.25	10.2633	9.52667	9.91	7.19333	4.34333	6.82333
gene-CTHT_0011830	CTHT_0011830	hypothetical protein	44.27	41.07	39.34	32.48	31.27	33.85	53.3	41.11	30.64	28.91	28.83	30.06	63.72	77.7	61.07	78.21	57.98	62.82	38.3	25.41	22.53	48.78	43.12	40.34	23.06	24.66	29.62	53.72	46.22	43.86	41.56	32.5333	41.6833	29.2667	67.4967	66.3367	28.7467	44.08	25.78	47.9333
gene-CTHT_0011840	CTHT_0011840	hypothetical protein	42.16	33.1	28.1	23.66	19.82	32.71	49.3	39.08	36.52	38.16	30.56	28.7	43.17	57.18	51.48	28.39	28.16	37.13	38.43	39.47	35	35.66	40.83	43.29	32.85	34.45	26.31	33.05	26.81	20.34	34.4533	25.3967	41.6333	32.4733	50.61	31.2267	37.6333	39.9267	31.2033	26.7333
gene-CTHT_0011850	CTHT_0011850	ribosomal protein L37-like protein	2119.66	2140.33	1920.39	1481.01	1608.93	1736.33	2540.08	2592.1	2023.97	1763.64	2215.02	2641.57	3280.54	3006.43	3082.34	1576.69	1912.32	1990.97	4740.49	5853.75	5956.53	2321.75	3379.66	3896.16	6515.25	5858.11	5556.79	5090.76	3650.48	4534.85	2060.13	1608.76	2385.38	2206.74	3123.1	1826.66	5516.92	3199.19	5976.72	4425.36
gene-CTHT_0011860	CTHT_0011860	valyl-tRNA synthetase-like protein	200.04	156.89	155.76	153.42	150.87	149.92	211.8	180.41	168.09	144.78	149.69	138.98	215.64	235.91	185.86	151.53	127.11	143.32	244.96	222.55	223.81	151.17	167.01	178.1	147.67	144.07	143.39	144.43	121.53	143.17	170.897	151.403	186.767	144.483	212.47	140.653	230.44	165.427	145.043	136.377
gene-CTHT_0011870	CTHT_0011870	cytochrome c oxidase-like protein	4805.2	5438.62	4737.86	3426.24	3620.59	3885.48	5638.04	6754.03	5024.76	3901.77	3444.31	4108.01	5241.72	5463.33	5979.11	4140.2	4297.04	4110.47	3335.87	4159.61	3727.83	3515.5	3735.75	3509.16	764.72	873.59	661.66	758.14	637.69	421.62	4993.89	3644.1	5805.61	3818.03	5561.39	4182.57	3741.1	3586.8	766.657	605.817
gene-CTHT_0011880	CTHT_0011880	hypothetical protein	16.78	17.62	11.6	5.36	4.79	6.67	9.96	11.14	7.65	3.33	6.66	9.37	7.45	7.39	6.69	5.48	6.13	9.93	14.38	12.54	15.34	5.38	5.52	10.06	13.7	7.66	9.87	9.71	10.86	13.94	15.3333	5.60667	9.58333	6.45333	7.17667	7.18	14.0867	6.98667	10.41	11.5033
gene-CTHT_0011890	CTHT_0011890	hypothetical protein	0.54	0.52	0.14	0.13	0	0.29	0.34	0.14	0.13	0	0	0	0.22	0.25	0	0	0.14	0	0.52	0.48	0.28	0	0.13	0.13	0.42	0.25	0.13	0.13	0.24	0	0.4	0.14	0.203333	0	0.156667	0.046667	0.426667	0.086667	0.266667	0.123333
gene-CTHT_0011900	CTHT_0011900	hypothetical protein	97.2	74.22	74.48	79.16	77.03	73.61	95.87	89.03	86.5	85.24	80.06	69.39	85	91.19	76.19	72.7	65.72	67.48	87.52	69.2	62.63	57.45	46.02	49.84	63.6	64.6	69	86.27	88.28	85.44	81.9667	76.6	90.4667	78.23	84.1267	68.6333	73.1167	51.1033	65.7333	86.6633
gene-CTHT_0011910	CTHT_0011910	putative autophagy protein	186.69	170.89	160.67	148.65	167.87	171.35	184.68	204.35	208.03	161.98	157.09	160.6	167.31	170.82	180.7	159.49	148.26	151.01	137.97	122.3	138.78	144.7	157.63	152.88	67.08	83.77	72.85	91.49	76.71	84.92	172.75	162.623	199.02	159.89	172.943	152.92	133.017	151.737	74.5667	84.3733
gene-CTHT_0011920	CTHT_0011920	putative pre-mRNA splicing protein	95.8	85.36	92.92	55.83	51.97	56.19	91.2	91.76	90.59	56.95	66.96	74.26	82.58	77.93	97.69	66.42	63.95	60.2	96.25	87.44	84.93	56.6	81.6	96.54	73.7	82.72	72.02	90.77	107.08	84.19	91.36	54.6633	91.1833	66.0567	86.0667	63.5233	89.54	78.2467	76.1467	94.0133
gene-CTHT_0011930	CTHT_0011930	hypothetical protein	18.34	16.42	13.06	14.16	11.67	12.08	18.9	16.54	15.62	11.59	19.41	16.46	15.65	18.56	15.51	11.82	8.89	10.61	28.72	26.38	21.51	10.38	14.55	18.89	28.41	33.05	36.85	51.22	48.48	47.29	15.94	12.6367	17.02	15.82	16.5733	10.44	25.5367	14.6067	32.77	48.9967
gene-CTHT_0011940	CTHT_0011940	putative complex I protein	133.89	118.68	104.62	102.06	93.86	94.4	154.29	138.86	111.52	78.91	71.58	78.52	143.97	160.24	134.67	105.56	93.64	92.92	136.96	113.11	104.03	82.98	93.85	106.56	124.1	116.5	120.02	126.45	144.03	122.21	119.063	96.7733	134.89	76.3367	146.293	97.3733	118.033	94.4633	120.207	130.897
gene-CTHT_0011950	CTHT_0011950	hypothetical protein	1.14	0.72	0.98	0.67	1.01	0.59	1.22	0.88	0.26	0.49	0.66	0.56	1.19	0.68	0.91	0.72	0.79	0.55	0.5	0.62	0.47	0.36	0.39	0.44	1.32	1.38	0.76	0.91	1	1.85	0.946667	0.756667	0.786667	0.57	0.926667	0.686667	0.53	0.396667	1.15333	1.25333
gene-CTHT_0011960	CTHT_0011960	hypothetical protein	45.65	47.47	43.49	37.49	35.65	38.92	45.11	44.79	28.27	22.33	23.56	26.64	47.56	58.21	40.28	31.73	27.37	32.22	52.52	55.69	43.83	15.28	15.99	23.99	140.35	102.12	123.43	65.32	51.45	78.11	45.5367	37.3533	39.39	24.1767	48.6833	30.44	50.68	18.42	121.967	64.96
gene-CTHT_0011970	CTHT_0011970	hypothetical protein	187.01	166.36	161.27	109.06	116.07	130.43	179.77	157.99	151.78	110.49	118.62	131.31	209.91	229.55	189.91	115.93	109.49	114.65	272.33	311.5	308.65	158.9	210.11	262.86	282.74	221.6	238.58	214.47	191.67	202.66	171.547	118.52	163.18	120.14	209.79	113.357	297.493	210.623	247.64	202.933
gene-CTHT_0011980	CTHT_0011980	hypothetical protein	48.37	48.94	41.36	38.96	36.94	42.34	66.46	59.14	51.01	35.85	27.85	27.99	44.21	45.84	41.78	32.24	34.26	36.02	42.4	38.5	34.61	37.25	33.38	33.32	23.85	21.26	20.5	21.75	29.67	27.21	46.2233	39.4133	58.87	30.5633	43.9433	34.1733	38.5033	34.65	21.87	26.21
gene-CTHT_0011990	CTHT_0011990	hypothetical protein	2056.78	1803.88	1856.77	2018.31	2261.28	2127.35	2237.26	2037.24	2198.49	2445.31	2312.92	2223.77	2505.53	2428.46	2335.84	2661.47	2658.02	2728.27	2150.3	1981.15	2026.52	2493.53	2403.63	2267.14	1067.38	1144.64	1066.58	1079.87	805.75	1046.23	1905.81	2135.65	2157.66	2327.33	2423.28	2682.59	2052.66	2388.1	1092.87	977.283
gene-CTHT_0012000	CTHT_0012000	methyltransferase-like protein	20.27	15.43	20.1	23.88	21.27	20.26	17.88	18.97	19.92	21.46	24.59	21.7	19.8	19	16.67	25.32	15.11	18.73	13.16	10.98	10.04	9.19	9.72	10.19	15.6	12.87	13.67	17.81	14.33	16.84	18.6	21.8033	18.9233	22.5833	18.49	19.72	11.3933	9.7	14.0467	16.3267
gene-CTHT_0012010	CTHT_0012010	dioxygenase-like protein	8.24	10.57	8.87	7.79	7.01	9.22	11.05	10.57	9.81	7.31	7.27	6.56	7.17	9.24	8.61	9.27	7	5.59	7.16	8.03	9.17	6.98	7.82	6.43	6.06	6.24	5.61	6.39	7.48	4.82	9.22667	8.00667	10.4767	7.04667	8.34	7.28667	8.12	7.07667	5.97	6.23
gene-CTHT_0012020	CTHT_0012020	hypothetical protein	6.91	3.68	4.2	4.42	3.04	4.49	5.65	4.58	3.93	4.63	3.58	4.42	4.82	5.71	3.91	4.75	4.05	3.58	4.44	4.67	4.17	3.63	4	3.18	3.72	2.94	3.74	4.03	4.22	4.14	4.93	3.98333	4.72	4.21	4.81333	4.12667	4.42667	3.60333	3.46667	4.13
gene-CTHT_0012030	CTHT_0012030	hypothetical protein	51.58	37.79	42.91	35.76	33.96	31.12	47.05	36.75	47.14	46.98	43.04	38.56	42.75	49.58	39.84	42.2	32.56	36.51	38.39	24.5	27.34	31.27	27.66	31.1	31.43	38.61	39.29	62.23	62.21	75.13	44.0933	33.6133	43.6467	42.86	44.0567	37.09	30.0767	30.01	36.4433	66.5233
gene-CTHT_0012040	CTHT_0012040	hypothetical protein	71.65	66.24	62.49	60.13	59.18	62.94	91.37	63.6	46.83	42.69	54.66	53.8	66.04	60.66	44.79	25.91	32.8	30.61	137.15	133.29	124.81	10.91	30.38	44.82	206.3	146.95	196.12	93.04	103.54	133.3	66.7933	60.75	67.2667	50.3833	57.1633	29.7733	131.75	28.7033	183.123	109.96
gene-CTHT_0012050	CTHT_0012050	hypothetical protein	1.02	0	1.97	0	0.5	1.19	0	0	0.51	1.22	0	0.89	0	0	0.5	0	0	0.48	0	0.4	0.49	0	0	0.45	0.5	0	0.45	0	0	0	0.996667	0.563333	0.17	0.703333	0.166667	0.16	0.296667	0.15	0.316667	0
gene-CTHT_0012060	CTHT_0012060	-	2.29	1.58	1.45	0.75	0.52	0.45	0.94	0.54	0.44	1.65	0.73	1.05	0.58	0.79	0.54	0.49	0.46	0.74	0.33	0.17	0.45	0.43	0.09	0.51	0.15	0.13	0.09	0.19	0.31	0.19	1.77333	0.573333	0.64	1.14333	0.636667	0.563333	0.316667	0.343333	0.123333	0.23
[truncated: 6,269 more rows]

## Sheet: 4
Proteomic data of carbohydrate enzyme
Gene_name	Accession	Signal_P	Cel_36h	Cel_60h	Cel_72h	Cel_96h	Cel_120h	M_36h	M_60h	M_72h	M_96h	M_120h
CTHT_0007530	G0RYQ6	Y						22	32	40	28	30
[truncated: 188 more rows]

## Sheet: 5
Proteomic data (Cellobiose 36 h)
[truncated: 36,133 more rows]

[truncated: 9 more sheets: 6, 7, 8, 9, 10, 11, 12, 13, 14]
